# Supplementary material for: Probing the physiological role of the plastid outer-envelope membrane using the oemiR plasmid collection
Source: G3 (Bethesda). 2023 Aug 12;13(10):jkad187. doi: 10.1093/g3journal/jkad187 (PMC10542568; doi:10.1093/g3journal/jkad187)
Supplement: jkad187_Supplementary_Data [file jkad187_supplementary_data.zip]

Archive with 40 entries (39 files):
- Supplementary_Data_S1_G3-2023-404435.xlsx
- Supplementary_Data_S2_G3-2023-404435/
- Supplementary_Data_S2_G3-2023-404435/ID1.gb
- Supplementary_Data_S2_G3-2023-404435/ID10.gb
- Supplementary_Data_S2_G3-2023-404435/ID11.gb
- Supplementary_Data_S2_G3-2023-404435/ID12.gb
- Supplementary_Data_S2_G3-2023-404435/ID13.gb
- Supplementary_Data_S2_G3-2023-404435/ID14.gb
- Supplementary_Data_S2_G3-2023-404435/ID15.gb
- Supplementary_Data_S2_G3-2023-404435/ID16.gb
- Supplementary_Data_S2_G3-2023-404435/ID17.gb
- Supplementary_Data_S2_G3-2023-404435/ID18.gb
- Supplementary_Data_S2_G3-2023-404435/ID19.gb
- Supplementary_Data_S2_G3-2023-404435/ID2.gb
- Supplementary_Data_S2_G3-2023-404435/ID20.gb
- Supplementary_Data_S2_G3-2023-404435/ID21.gb
- Supplementary_Data_S2_G3-2023-404435/ID22.gb
- Supplementary_Data_S2_G3-2023-404435/ID23.gb
- Supplementary_Data_S2_G3-2023-404435/ID24.gb
- Supplementary_Data_S2_G3-2023-404435/ID25.gb
- Supplementary_Data_S2_G3-2023-404435/ID26.gb
- Supplementary_Data_S2_G3-2023-404435/ID27.gb
- Supplementary_Data_S2_G3-2023-404435/ID28.gb
- Supplementary_Data_S2_G3-2023-404435/ID29.gb
- Supplementary_Data_S2_G3-2023-404435/ID3.gb
- Supplementary_Data_S2_G3-2023-404435/ID30.gb
- Supplementary_Data_S2_G3-2023-404435/ID31.gb
- Supplementary_Data_S2_G3-2023-404435/ID32.gb
- Supplementary_Data_S2_G3-2023-404435/ID33.gb
- Supplementary_Data_S2_G3-2023-404435/ID34.gb
- Supplementary_Data_S2_G3-2023-404435/ID35.gb
- Supplementary_Data_S2_G3-2023-404435/ID36.gb
- Supplementary_Data_S2_G3-2023-404435/ID4.gb
- Supplementary_Data_S2_G3-2023-404435/ID5.gb
- Supplementary_Data_S2_G3-2023-404435/ID6.gb
- Supplementary_Data_S2_G3-2023-404435/ID7.gb
- Supplementary_Data_S2_G3-2023-404435/ID8.gb
- Supplementary_Data_S2_G3-2023-404435/ID9.gb
- Supplementary_Data_S3_G3-2023-404435.xlsx
- Supplementary_Material_Legends_G3-2023-404435.docx
