# Supplementary material for: Probing the physiological role of the plastid outer-envelope membrane using the oemiR plasmid collection
Source: G3 (Bethesda). 2023 Aug 12;13(10):jkad187. doi: 10.1093/g3journal/jkad187 (PMC10542568; doi:10.1093/g3journal/jkad187)
Supplement: jkad187_Supplementary_Data [file jkad187_supplementary_data.zip › Supplementary_Data_S1_G3-2023-404435.xlsx]

## Sheet: Legend
Supplemental Table S1: Redundancy predictions and information on the oemiR plasmid collection
Redundancy prediction: Pediction of redundancy score for OEP proteins
OemiR plasmids: accession numbers for oemiR plasmids
Oemi primers: Primers used for amplifying the amiR fragments
Other primers

## Sheet: Redundancy predictions
Gene pair	Redundancy prediction	Mean redundancy score	Clustered
DGD1/DGD2	Redundant	0.506	yes
JASSY-1/JASSY-2	Redundant	0.518	yes
MGDG3/MGDG2	Redundant	0.668	yes
OEP16-1/OEP16-2	Redundant	0.48	no
OEP16-1/OEP16-4	Redundant	0.484	no
OEP16-4/OEP16-2	Redundant	0.574	no
OEP21A/OEP21/B	Redundant	0.756	yes
OEP24A/OEP24B	Redundant	0.792	yes
OEP9.1/OEP9.2	Redundant	0.689	yes
PAP2/PAP9	Redundant	0.733	yes
PDV2/PDV1	Redundant	0.576	no
SP2/P36	Redundant	0.675	yes
THF1/HXK1	Redundant	0.595	no
TOC120/TOC132	Redundant	0.56	yes
TOC120/TOC159	Non-redundant	0.384	yes
TOC120/TOC90	Redundant	0.506	yes
TOC132/TOC90	Redundant	0.528	yes
TOC159/TOC90	Redundant	0.518	yes
TOC33/TOC34	Redundant	0.513	yes
TOC75-I/OEP-80	Redundant	0.581	no
TOC75-I/TOC75-III	Redundant	0.565	yes
TOC75-I/TOC75-IV	Redundant	0.598	yes
TOC75-III/OEP-80	Redundant	0.505	no
TOC75-III/TOC75-IV	Redundant	0.627	yes
TOC75-IV/OEP-80	Redundant	0.62	no

## Sheet: OemiR Plasmids
Plasmid name	Accession Nr	Plasmid type: recombinant / natural	Insert/Cloned DNA	Sequence file	Plasmid backbone + purchased/obtained from	Host strain for preservation and distribution: DH5αT1R / DB3.1 / …	Cultivation medium	Cultivation temperature	Biocontainment level	Cultivation remarks
OemiR1-OEP24A/B	LMBP 13836	Recombinant	At1g45170 At5g42960	ID1.gb	pG20_MCS_Hyg	Escherichia coli K12 DH5α	LB-Lennox, Kannamycin (50 µg/ml)	37ºC	L1
OemiR2-OEP21A/B	LMBP 13837	Recombinant	At1g20816 At1g76405	ID2.gb	pG20_MCS_Hyg	Escherichia coli K12 DH5α	LB-Lennox, Kannamycin (50 µg/ml)	37ºC	L1
OemiR3-OEP40	LMBP 13838	Recombinant	At3g57990	ID3.gb	pG20_MCS_Hyg	Escherichia coli K12 DH5α	LB-Lennox, Kannamycin (50 µg/ml)	37ºC	L1
OemiR4-OEP37	LMBP 13839	Recombinant	At2g43950	ID4.gb	pG20_MCS_Hyg	Escherichia coli K12 DH5α	LB-Lennox, Kannamycin (50 µg/ml)	37ºC	L1
OemiR5-OEP16-1	LMBP 13840	Recombinant	At2g28900	ID5.gb	pG20_MCS_Hyg	Escherichia coli K12 DH5α	LB-Lennox, Kannamycin (50 µg/ml)	37ºC	L1
OemiR6-OEP16-2	LMBP 13841	Recombinant	At4g16160	ID6.gb	pG20_MCS_Hyg	Escherichia coli K12 DH5α	LB-Lennox, Kannamycin (50 µg/ml)	37ºC	L1
OemiR7-OEP16-4	LMBP 13842	Recombinant	At3g62880	ID7.gb	pG20_MCS_Hyg	Escherichia coli K12 DH5α	LB-Lennox, Kannamycin (50 µg/ml)	37ºC	L1
OemiR8-OEP23	LMBP 13843	Recombinant	At2g17695	ID8.gb	pG20_MCS_Hyg	Escherichia coli K12 DH5α	LB-Lennox, Kannamycin (50 µg/ml)	37ºC	L1
OemiR9-WBC7	LMBP 13844	Recombinant	At2g01320	ID9.gb	pG20_MCS_Hyg	Escherichia coli K12 DH5α	LB-Lennox, Kannamycin (50 µg/ml)	37ºC	L1
OemiR10-JASSY-1	LMBP 13845	Recombinant	At1g70480	ID10.gb	pG20_MCS_Hyg	Escherichia coli K12 DH5α	LB-Lennox, Kannamycin (50 µg/ml)	37ºC	L1
OemiR11-JASSY-2	LMBP 13846	Recombinant	At1g23560	ID11.gb	pG20_MCS_Hyg	Escherichia coli K12 DH5α	LB-Lennox, Kannamycin (50 µg/ml)	37ºC	L1
OemiR12-MGDG2/3	LMBP 13847	Recombinant	At5g20410 At2g11810	ID12.gb	pG20_MCS_Hyg	Escherichia coli K12 DH5α	LB-Lennox, Kannamycin (50 µg/ml)	37ºC	L1
OemiR13-DGD1/2	LMBP 13848	Recombinant	At3g11670 At4g00550	ID13.gb	pG20_MCS_Hyg	Escherichia coli K12 DH5α	LB-Lennox, Kannamycin (50 µg/ml)	37ºC	L1
OemiR14-TGD4	LMBP 13849	Recombinant	At3g06960	ID14.gb	pG20_MCS_Hyg	Escherichia coli K12 DH5α	LB-Lennox, Kannamycin (50 µg/ml)	37ºC	L1
OemiR15-SFR2	LMBP 13850	Recombinant	At3g06510	ID15.gb	pG20_MCS_Hyg	Escherichia coli K12 DH5α	LB-Lennox, Kannamycin (50 µg/ml)	37ºC	L1
OemiR16-LACS9	LMBP 13851	Recombinant	At1g77590	ID16.gb	pG20_MCS_Hyg	Escherichia coli K12 DH5α	LB-Lennox, Kannamycin (50 µg/ml)	37ºC	L1
OemiR17-OEP9-1	LMBP 13852	Recombinant	At1g16000	ID17.gb	pG20_MCS_Hyg	Escherichia coli K12 DH5α	LB-Lennox, Kannamycin (50 µg/ml)	37ºC	L1
OemiR18-OEP9-2	LMBP 13853	Recombinant	At1g80890	ID18.gb	pG20_MCS_Hyg	Escherichia coli K12 DH5α	LB-Lennox, Kannamycin (50 µg/ml)	37ºC	L1
OemiR19-OEP7	LMBP 13854	Recombinant	At3g52420	ID19.gb	pG20_MCS_Hyg	Escherichia coli K12 DH5α	LB-Lennox, Kannamycin (50 µg/ml)	37ºC	L1
OemiR20-CHUP1	LMBP 13855	Recombinant	At3g25690	ID20.gb	pG20_MCS_Hyg	Escherichia coli K12 DH5α	LB-Lennox, Kannamycin (50 µg/ml)	37ºC	L1
OemiR21-PDV1	LMBP 13856	Recombinant	At5g53280	ID21.gb	pG20_MCS_Hyg	Escherichia coli K12 DH5α	LB-Lennox, Kannamycin (50 µg/ml)	37ºC	L1
OemiR22-PDV2	LMBP 13857	Recombinant	At2g16070	ID22.gb	pG20_MCS_Hyg	Escherichia coli K12 DH5α	LB-Lennox, Kannamycin (50 µg/ml)	37ºC	L1
OemiR23-PTM	LMBP 13858	Recombinant	At5g35210	ID23.gb	pG20_MCS_Hyg	Escherichia coli K12 DH5α	LB-Lennox, Kannamycin (50 µg/ml)	37ºC	L1
OemiR24-HXK1	LMBP 13859	Recombinant	At4g29130	ID24.gb	pG20_MCS_Hyg	Escherichia coli K12 DH5α	LB-Lennox, Kannamycin (50 µg/ml)	37ºC	L1
OemiR25-CRL	LMBP 13860	Recombinant	At5g51020	ID25.gb	pG20_MCS_Hyg	Escherichia coli K12 DH5α	LB-Lennox, Kannamycin (50 µg/ml)	37ºC	L1
OemiR26-THF1	LMBP 13861	Recombinant	At2g20890	ID26.gb	pG20_MCS_Hyg	Escherichia coli K12 DH5α	LB-Lennox, Kannamycin (50 µg/ml)	37ºC	L1
OemiR27-TOC75-III/IV/I	LMBP 13862	Recombinant	At3g46740 At4g09080 At1g35860	ID27.gb	pG20_MCS_Hyg	Escherichia coli K12 DH5α	LB-Lennox, Kannamycin (50 µg/ml)	37ºC	L1
OemiR28-TOC159	LMBP 13863	Recombinant	At4g02510	ID28.gb	pG20_MCS_Hyg	Escherichia coli K12 DH5α	LB-Lennox, Kannamycin (50 µg/ml)	37ºC	L1
OemiR29-TOC90	LMBP 13864	Recombinant	At5g20300	ID29.gb	pG20_MCS_Hyg	Escherichia coli K12 DH5α	LB-Lennox, Kannamycin (50 µg/ml)	37ºC	L1
OemiR30-TOC120/132	LMBP 13865	Recombinant	At3g16620 At2g16640	ID30.gb	pG20_MCS_Hyg	Escherichia coli K12 DH5α	LB-Lennox, Kannamycin (50 µg/ml)	37ºC	L1
OemiR31-TOC33/34	LMBP 13866	Recombinant	At1g02280 At5g05000	ID31.gb	pG20_MCS_Hyg	Escherichia coli K12 DH5α	LB-Lennox, Kannamycin (50 µg/ml)	37ºC	L1
OemiR32-TOC64	LMBP 13867	Recombinant	At3g17970	ID32.gb	pG20_MCS_Hyg	Escherichia coli K12 DH5α	LB-Lennox, Kannamycin (50 µg/ml)	37ºC	L1
OemiR33-OEP80	LMBP 13868	Recombinant	At5g19620	ID33.gb	pG20_MCS_Hyg	Escherichia coli K12 DH5α	LB-Lennox, Kannamycin (50 µg/ml)	37ºC	L1
OemiR34-SP2/P36	LMBP 13869	Recombinant	At3g44160 At3g48620	ID34.gb	pG20_MCS_Hyg	Escherichia coli K12 DH5α	LB-Lennox, Kannamycin (50 µg/ml)	37ºC	L1
OemiR35-KOC1	LMBP 13870	Recombinant	At4g32250	ID35.gb	pG20_MCS_Hyg	Escherichia coli K12 DH5α	LB-Lennox, Kannamycin (50 µg/ml)	37ºC	L1
OemiR36-PAP2/9	LMBP 13871	Recombinant	At1g13900 At2g03450	ID36.gb	pG20_MCS_Hyg	Escherichia coli K12 DH5α	LB-Lennox, Kannamycin (50 µg/ml)	37ºC	L1

## Sheet: oemi primers
Group ID	Name	Sequence
1	OEP24 amiR	5'-AATTGGAATACAAAAGAGAGGTGAATCTGACTTACATTCAATCAAAGAGAATCAATGATCC-3'
	OEP24 amiR*	5'-TTTTAGGAATATATATGTAGGTAAATCTGACTTTCATTCATTCACAGGTCGTGATATG-3'
2	OEP21 amiR	5'-AATTGGAATACAAAAGAGAGAAGTTACTTCTGTGCGATGAATCAAAGAGAATCAATGATCC-3'
	OEP21 amiR*	5'-TTTTAGGAATATATATGTAGAAATTACTTCTGTCCGATGATTCACAGGTCGTGATATG-3'
3	OEP40 amiR	5'-AATTGGAATACAAAAGAGAGATGCGCATGAGCGCTGAATTATCAAAGAGAATCAATGATCC-3'
	OEP40 amiR*	5'-TTTTAGGAATATATATGTAGATACGCATGAGCGGTGAATTTTCACAGGTCGTGATATG-3'
4	OEP37 ami	5'-AATTGGAATACAAAAGAGAGTCGGGACTTTGCGATAGATTATCAAAGAGAATCAATGATCC-3'
	OEP37 ami*	5'-TTTTAGGAATATATATGTAGTCAGGACTTTGCGTTAGATTTTCACAGGTCGTGATATG-3'
5	OEP16-1 ami	5'-AATTGGAATACAAAAGAGAGACGTGTATTTAGCAACTATCATCAAAGAGAATCAATGATCC-3'
	OEP16-1 ami*	5'-TTTTAGGAATATATATGTAGACATGTATTTAGCTACTATCTTCACAGGTCGTGATATG-3'
6	OEP16-2 ami	5'-AATTGGAATACAAAAGAGAGGCGCTAAAGGTCTACTAAGAATCAAAGAGAATCAATGATCC-3'
	OEP16-2 ami*	5'-TTTTAGGAATATATATGTAGGCACTAAAGGTCTTCTAAGATTCACAGGTCGTGATATG-3'
7	OEP16-4 ami	5'-AATTGGAATACAAAAGAGAGAGGCCAGTTTATTCACGAATATCAAAGAGAATCAATGATCC-3'
	OEP16-4 ami*	5'-TTTTAGGAATATATATGTAGAGACCAGTTTATTGACGAATTTCACAGGTCGTGATATG-3'
8	OEP23 ami	5'-AATTGGAATACAAAAGAGAGTTGGTATGAGATAACGTCTTATCAAAGAGAATCAATGATCC-3'
	OEP23 ami*	5'-TTTTAGGAATATATATGTAGTTAGTATGAGATATCGTCTTTTCACAGGTCGTGATATG-3'
9	WBC7 ami	5'-AATTGGAATACAAAAGAGAGTCGCTGTACGCTAAATTTGAATCAAAGAGAATCAATGATCC-3'
	WBC7 ami*	5'-TTTTAGGAATATATATGTAGTCACTGTACGCTATATTTGATTCACAGGTCGTGATATG-3'
10	JASSY-1 ami	5'-AATTGGAATACAAAAGAGAGGCGCAGATCACTCTATGAAAATCAAAGAGAATCAATGATCC-3'
	JASSY-1 ami*	5'-TTTTAGGAATATATATGTAGGCACAGATCACTCAATGAAATTCACAGGTCGTGATATG-3'
11	JASSY-2 ami	5'-AATTGGAATACAAAAGAGAGCTGGTAGGTCAATGTAATTGATCAAAGAGAATCAATGATCC-3'
	JASSY-2 ami*	5'-TTTTAGGAATATATATGTAGCTAGTAGGTCAATCTAATTGTTCACAGGTCGTGATATG-3'
12	MGDG2,3 ami	5'-AATTGGAATACAAAAGAGAGGAGGCAACGTGCCGTATGTTATCAAAGAGAATCAATGATCC-3'
	MGDG2,3 ami*	5'-TTTTAGGAATATATATGTAGGAAGCAACGTGCCCTATGTTTTCACAGGTCGTGATATG-3'
13	DGD1,2 ami	5'-AATTGGAATACAAAAGAGAGTTGCACAACAACCGCAGAAGATCAAAGAGAATCAATGATCC-3'
	DGD1,2 ami*	5'-TTTTAGGAATATATATGTAGTTACACAACAACCCCAGAAGTTCACAGGTCGTGATATG-3'
14	TGD4 ami	5'-AATTGGAATACAAAAGAGAGTGGCCCAAGTTACCATTTATATCAAAGAGAATCAATGATCC-3'
	TGD4 ami*	5'-TTTTAGGAATATATATGTAGTGACCCAAGTTACGATTTATTTCACAGGTCGTGATATG-3'
15	SFR2 ami	5'-AATTGGAATACAAAAGAGAGCTGCTATTAGGTCTCAAATTATCAAAGAGAATCAATGATCC-3'
	SFR2 ami*	5'-TTTTAGGAATATATATGTAGCTACTATTAGGTCACAAATTTTCACAGGTCGTGATATG-3'
16	LACS9 ami	5'-AATTGGAATACAAAAGAGAGTAGGTCACAACCGTAATATGTCAAAGAGAATCAATGATCC-3'
	LACS9 ami*	5'-TTTTAGGAATATATATGTAGTAAGTCACAACCGAAATATGTCACAGGTCGTGATATG-3'
17	OEP9-1 ami	5'-AATTGGAATACAAAAGAGAGGTGTCATTTGCACACTGTTAATCAAAGAGAATCAATGATCC-3'
	OEP9-1 ami*	5'-TTTTAGGAATATATATGTAGGTATCATTTGCACTCTGTTATTCACAGGTCGTGATATG-3'
18	OEP9-2 ami	5'-AATTGGAATACAAAAGAGAGTAGACTCTAGTCAACTACATATCAAAGAGAATCAATGATCC-3'
	OEP9-2 ami*	5'-TTTTAGGAATATATATGTAGTAAACTCTAGTCATCTACATTTCACAGGTCGTGATATG-3'
19	OEP7 ami	5'-AATTGGAATACAAAAGAGAGGCGTCATGATCGTTTATTTGATCAAAGAGAATCAATGATCC-3'
	OEP7 ami*	5'-TTTTAGGAATATATATGTAGGCATCATGATCGTATATTTGCACAGGTCGTGATATG-3'
20	CHUP1 ami	5'-AATTGGAATACAAAAGAGAGTAGTTGATGAAAGGGCAGTTATCAAAGAGAATCAATGATCC-3'
	CHUP1 ami*	5'-TTTTAGGAATATATATGTAGTAATTGATGAAAGCGCAGTTTTCACAGGTCGTGATATG-3'
21	PVD1 ami	5'-AATTGGAATACAAAAGAGAGGCGGCTATTCTTTAGTAGCAATCAAAGAGAATCAATGATCC-3'
	PVD1 ami*	5'-TTTTAGGAATATATATGTAGGCAGCTATTCTTTTGTAGCATCACAGGTCGTGATATG-3'
22	PDV2 ami	5'-AATTGGAATACAAAAGAGAGTCGGGTCAATTTTAGCCAGAATCAAAGAGAATCAATGATCC-3'
	PDV2 ami*	5'-TTTTAGGAATATATATGTAGTCAGGTCAATTTTTGCCAGATTCACAGGTCGTGATATG-3'
23	PTM ami	5'-AATTGGAATACAAAAGAGAGCTGCCTCCTGCCGTATAATCATCAAAGAGAATCAATGATCC-3'
	PTM ami*	5'-TTTTAGGAATATATATGTAGCTACCTCCTGCCGAATAATCTTCACAGGTCGTGATATG-3'
24	HXK1 ami	5'-AATTGGAATACAAAAGAGAGCAGCGCCATTTTTCGGTAATATCAAAGAGAATCAATGATCC-3'
	HXK1 ami*	5'-TTTTAGGAATATATATGTAGCAACGCCATTTTTGGGTAATTCACAGGTCGTGATATG-3'
25	CRL ami	5'-AATTGGAATACAAAAGAGAGGAGCGCATTTGACGACTATAATCAAAGAGAATCAATGATCC-3'
	CRL ami*	5'-TTTTAGGAATATATATGTAGGAACGCATTTGACCACTATATCACAGGTCGTGATATG-3'
26	THF1 ami	5'-AATTGGAATACAAAAGAGAGATGGGAGATACTCTATATAAATCAAAGAGAATCAATGATCC-3'
	THF1 ami*	5'-TTTTAGGAATATATATGTAG ATAGGAGATACTCAATATAATCACAGGTCGTGATATG-3'
27	TOC75 AmiR	5'-AATTGGAATACAAAAGAGAGGTGCGGGTGTGAAACTCGGTATCAAAGAGAATCAATGATCC-3'
	TOC75 AmiR*	5'-TTTTAGGAATATATATGTAGGTACGGGTGTGAATCTCGGTTTCACAGGTCGTGATATG-3'
28	TOC159 ami	5'-AATTGGAATACAAAAGAGAGCTGCCTTTACTCGCAATTCTATCAAAGAGAATCAATGATCC-3'
	TOC159 ami*	5'-TTTTAGGAATATATATGTAGCTACCTTTACTCGGAATTCTTCACAGGTCGTGATATG-3'
29	TOC90 ami	5'-AATTGGAATACAAAAGAGAGGGGGAGTCACAGAATAATATATCAAAGAGAATCAATGATCC-3'
	TOC90 ami*	5'-TTTTAGGAATATATATGTAGGGAGAGTCACAGATTAATATTCACAGGTCGTGATATG-3'
30	TOC120,132 ami	5'-AATTGGAATACAAAAGAGAGAGGACAGCTCGGTTAAACATATCAAAGAGAATCAATGATCC-3'
	TOC120,132 ami*	5'-TTTTAGGAATATATATGTAGAGAACAGCTCGGTAAAACATTCACAGGTCGTGATATG-3'
31	Toc33,Toc34 ami	5'-AATTGGAATACAAAAGAGAGTTGCCCGTTTGGATGTGTACATCAAAGAGAATCAATGATCC-3'
	Toc33,Toc34 ami*	5'-TTTTAGGAATATATATGTAGTTACCCGTTTGGAAGTGTACTTCACAGGTCGTGATATG-3'
32	Toc64 ami	5'-AATTGGAATACAAAAGAGAGTAGACTGTTGGATGGTTTGCATCAAAGAGAATCAATGATCC-3'
	Toc64 ami*	5'-TTTTAGGAATATATATGTAGTAAACTGTTGGATCGTTTGCTTCACAGGTCGTGATATG-3'
33	OEP80 ami	5'-AATTGGAATACAAAAGAGAGATGCTTTAGGGGTGCGTGTTATCAAAGAGAATCAATGATCC-3'
	OEP80 ami*	5'-TTTTAGGAATATATATGTAGATACTTTAGGGGTCCGTGTTTTCACAGGTCGTGATATG-3'
34	SP2 ami	5'-AATTGGAATACAAAAGAGAGTTGCATGTGCGTCCGATTAAATCAAAGAGAATCAATGATCC-3'
	SP2 amiR*	5'-TTTTAGGAATATATATGTAGTTACATGTGCGTCGGATTAATTCACAGGTCGTGATATG-3'
35	KOC1 ami	5'-AATTGGAATACAAAAGAGAGCCGCGTCATTACTGGTGTTAATCAAAGAGAATCAATGATCC-3'
	KOC1 ami*	5'-TTTTAGGAATATATATGTAGCCACGTCATTACTCGTGTTATTCACAGGTCGTGATATG-3'
36	PAP2,9 ami	5'-AATTGGAATACAAAAGAGAGAAGGGCATAGACCAATGTACATCAAAGAGAATCAATGATCC-3'
	PAP2,9 ami*	5'-TTTTAGGAATATATATGTAGAAAGGCATAGACCTATGTACTTCACAGGTCGTGATATG-3'

## Sheet: other primers
Name	Sequence
vec_rev	5'-CTCTCTTTTGTATTCCAATTTTCTTGATTAAGCTTTCCTGCAC-3'
vec_fwd	5'-CTACATATATATTCCTAAAACATCAATTCAAAACAGCGAGTATTAAG-3'
mir319_for	5’-CAAACACACGCTCGGAC-3’
HSP18_rev	5’-CACAAATTCATAACACAACAAGC-3’
