# Supplementary material for: Probing the physiological role of the plastid outer-envelope membrane using the oemiR plasmid collection
Source: G3 (Bethesda). 2023 Aug 12;13(10):jkad187. doi: 10.1093/g3journal/jkad187 (PMC10542568; doi:10.1093/g3journal/jkad187)
Supplement: jkad187_Supplementary_Data [file jkad187_supplementary_data.zip › Supplementary_Data_S2_G3-2023-404435/ID11.gb]

LOCUS       Exported                5860 bp DNA     circular SYN 31-MAR-2023
DEFINITION  synthetic circular DNA
ACCESSION   .
VERSION     .
KEYWORDS    .
SOURCE      synthetic DNA construct
  ORGANISM  recombinant plasmid
REFERENCE   1  (bases 1 to 5860)
  AUTHORS   Kunz
  TITLE     Direct Submission
  JOURNAL   Exported Mar 31, 2023 from SnapGene Viewer 6.0.1
            https://www.snapgene.com
FEATURES             Location/Qualifiers
     source          1..5860
                     /mol_type="other DNA"
                     /organism="recombinant plasmid"
     rep_origin      63..498
                     /label=pSa ori
                     /note="origin of replication from bacterial plasmid pSa"
     misc_feature    625..647
                     /label=LB T-DNA repeat
                     /note="left border repeat from nopaline C58 
                     T-DNA(truncated)"
     polyA_signal    655..831
                     /label=CaMV poly(A) signal
                     /note="cauliflower mosaic virus polyadenylation signal"
     CDS             complement(1063..2088)
                     /codon_start=1
                     /product="hygromycin B phosphotransferase"
                     /label=HygR
                     /note="confers resistance to hygromycin"
                     /translation="MKKPELTATSVEKFLIEKFDSVSDLMQLSEGEESRAFSFDVGGRG
                     YVLRVNSCADGFYKDRYVYRHFASAALPIPEVLDIGEFSESLTYCISRRAQGVTLQDLP
                     ETELPAVLQPVAEAMDAIAAADLSQTSGFGPFGPQGIGQYTTWRDFICAIADPHVYHWQ
                     TVMDDTVSASVAQALDELMLWAEDCPEVRHLVHADFGSNNVLTDNGRITAVIDWSEAMF
                     GDSQYEVANIFFWRPWLACMEQQTRYFERRHPELAGSPRLRAYMLRIGLDQLYQSLVDG
                     NFDDAAWAQGRCDAIVRSGAGTVGRTQIARRSAAVWTDGCVEVLADSGNRRPSTRPRAK
                     E"
     promoter        complement(2108..2453)
                     /label=CaMV 35S promoter
                     /note="strong constitutive promoter from cauliflower mosaic
                     virus"
     promoter        2463..3096
                     /label=pUBQ10 - delSac -
                     /label=pUBQ10\-\delSac\-
                     /note="pUBQ10 - delSac -"
                     /note="/vntifkey=29"
     misc_feature    3109..3125
                     /label=mir319_init
     misc_feature    3219..3337
                     /label=loop-insert
                     /note="vntifkey=21
                     ApEinfo_revcolor=green
                     ApEinfo_fwdcolor=cyan
                     ApEinfo_graphicformat=arrow_data {{0 1 2 0 0 -1} {} 0} 
                     width 5 offset 0"
     misc_feature    3496..3513
                     /label=mir19_term
     terminator      3529..3778
                     /label=HSP18.2_TerM
                     /note="HSP18.2_TerM"
                     /note="/vntifkey=43"
     misc_feature    3943..3967
                     /label=RB T-DNA repeat
                     /note="right border repeat from nopaline C58 T-DNA"
     rep_origin      complement(4058..4646)
                     /direction=LEFT
                     /label=ori
                     /note="high-copy-number ColE1/pMB1/pBR322/pUC origin of 
                     replication"
     CDS             complement(4817..5632)
                     /codon_start=1
                     /gene="aph(3')-Ia"
                     /product="aminoglycoside phosphotransferase"
                     /label=KanR
                     /note="confers resistance to kanamycin in bacteria or G418 
                     (Geneticin(R)) in eukaryotes"
                     /translation="MSHIQRETSCSRPRLNSNMDADLYGYKWARDNVGQSGATIYRLYG
                     KPDAPELFLKHGKGSVANDVTDEMVRLNWLTEFMPLPTIKHFIRTPDDAWLLTTAIPGK
                     TAFQVLEEYPDSGENIVDALAVFLRRLHSIPVCNCPFNSDRVFRLAQAQSRMNNGLVDA
                     SDFDDERNGWPVEQVWKEMHKLLPFSPDSVVTHGDFSLDNLIFDEGKLIGCIDVGRVGI
                     ADRYQDLAILWNCLGEFSPSLQKRLFQKYGIDNPDMNKLQFHLMLDEFF"
ORIGIN
        1 agctctcatc aaccgtggct ccctcacttt ctggctggat gatggggcga ttcaggcgat
       61 ccccatccaa cagcccgccg tcgagcgggc ttttttatcc ccggaagcct gtggatagag
      121 ggtagttatc cacgtgaaac cgctaatgcc ccgcaaagcc ttgattcacg gggctttccg
      181 gcccgctcca aaaactatcc acgtgaaatc gctaatcagg gtacgtgaaa tcgctaatcg
      241 gagtacgtga aatcgctaat aaggtcacgt gaaatcgcta atcaaaaagg cacgtgagaa
      301 cgctaatagc cctttcagat caacagcttg caaacacccc tcgctccggc aagtagttac
      361 agcaagtagt atgttcaatt agcttttcaa ttatgaatat atatatcaat tattggtcgc
      421 ccttggcttg tggacaatgc gctacgcgca ccggctccgc ccgtggacaa ccgcaagcgg
      481 ttgcccaccg tcgagcgcct ttgcccacaa cccggcggcc ggccgcaaca gatcgtttta
      541 taaatttttt tttttgaaaa agaaaaagcc cgaaaggcgg caacctctcg ggcttctgga
      601 tttccgatcc ccggaattag atcttggcag gatatattgt ggtgtaacgt tatcgatctg
      661 gattttagta ctggattttg gttttaggaa ttagaaattt tattgataga agtattttac
      721 aaatacaaat acatactaag ggtttcttat atgctcaaca catgagcgaa accctataag
      781 aaccctaatt tcccttatcg ggaaactact cacacattat ttatggagaa aatagagaga
      841 gatagatttg tagagagaga ctggtgattt cagcgtaccg aattaattcc tgaatcactg
      901 cgaccggccc tcccgcgacc cagccgagcg agcttagcga actgtggacg agaactgtgc
      961 caccaagcgt aaggccgttc tctcgcattt gccttgctag gctcgcgcga gttgctggct
     1021 gaggcgttct cgaaatcagc tcttgttcgg tcggcatcta ctctattcct ttgccctcgg
     1081 acgagtgctg gggcgtcggt ttccactatc ggcgagtact tctacacagc catcggtcca
     1141 gacggccgcg cttctgcggg cgatttgtgt acgcccgaca gtcccggctc cggatcggac
     1201 gattgcgtcg catcgaccct gcgcccaagc tgcatcatcg aaattgccgt caaccaagct
     1261 ctgatagagt tggtcaagac caatgcggag catatacgcc cggagccttg gcgatcctgc
     1321 aagctccgga tgcctccgct cgaagtagcg cgtctgctgc tccatacaag ccaaccacgg
     1381 cctccagaag aagatgttgg cgacctcgta ttgggaatcc ccgaacatcg cctcgctcca
     1441 gtcaatgacc gctgttatgc ggccattgtc cgtcaggaca ttgttggagc cgaaatccgc
     1501 gtgcacgagg tgccggactt cggggcagtc ctcggcccaa agcatcagct catcgagagc
     1561 ctgcgcgacg gacgcactga cggtgtcgtc catcacagtt tgccagtgat acacatgggg
     1621 atcagcaatc gcgcatatga aatcacgcca tgtagtgtat tgaccgattc cttgcggtcc
     1681 gaatgggccg aacccgctcg tctggctaag atcggccgca gcgatagcat ccatagcctc
     1741 cgcgaccggc tgaagaacag cgggcagttc ggtttcaggc aggtcttgca acgtgacacc
     1801 ctgtgcacgg cgggagatgc aataggtcag gctctcgctg aactccccaa tgtcaagcac
     1861 ttccggaatc gggagcgcgg ccgatgcaaa gtgccgataa acataacgat ctttgtagaa
     1921 accatcggcg cagctattta cccgcaggac atatccacgc cctcctacat cgaagctgaa
     1981 agcacgagat tcttcgccct ccgagagctg catcaggtcg gagacgctgt cgaacttttc
     2041 gatcagaaac ttctcgacag acgtcgcggt gagttcaggc tttttcatag gggggatcag
     2101 cttgggctgt cctctccaaa tgaaatgaac ttccttatat agaggaaggg tcttgcgaag
     2161 gatagtggga ttgtgcgtca tcccttacgt cagtggagat gtcacatcaa tccacttgct
     2221 ttgaagtcgt ggttggaacg acttcttttt ccacgatgct cctcgtgggt gggggtccat
     2281 ctttgggacc actgtcggca gaggcatctt gaatgatagc ctttccttta tcgcaatgat
     2341 ggcatttgta ggagccacct tccttttcta ctgtcctttc gatgaagtga cagatagctg
     2401 ggcaatggaa tccgaggagg tttcccgaaa ttaccctttg ttgaaaagtc tcaataaagc
     2461 ttcgacgagt cagtaataaa cggcgtcaaa gtggttgcag ccggcacaca cgagtcgtgt
     2521 ttatcaactc aaagcacaaa tacttttcct caacctaaaa ataaggcaat tagccaaaaa
     2581 caactttgcg tgtaaacaac gctcaataca cgtgtcattt tattattagc tattgcttca
     2641 ccgccttagc tttctcgtga cctagtcgtc ctcgtctttt cttcttcttc ttctataaaa
     2701 caatacccaa agacctcttc ttcttcacaa ttcagatttc aatttctcaa aatcttaaaa
     2761 actttctctc aattctctct accgtgatca aggtaaattt ctgtgttcct tattctctca
     2821 aaatcttcga ttttgttttc gttcgatccc aatttcgtat atgttctttg gtttagattc
     2881 tgttaatctt agatcgaagt cgattttctg ggtttgatcg ttagatatca tcttaattct
     2941 cgattagggt ttcatagata tcatccgatt tgttcaaata atttgagttt tgtcgaataa
     3001 ttactcttcg atttgtgatt tctatctaga tctggtgtta gtttctagtt tgtgcgatcg
     3061 aatttgtcga ttaatctgag tttttctgat taacagacta gtggatccca aacacacgct
     3121 cggacgcata ttacacatgt tcatacactt aatactcgct gttttgaatt gatgttttag
     3181 gaatatatat gtagctagta ggtcaatcta attgttcaca ggtcgtgata tgattcaatt
     3241 agcttccgac tcattcatcc aaataccgag tcgccaaaat tcaaactaga ctcgttaaat
     3301 gaatgaatga tgcggtagac aaattggatc attgattctc tttgatcaat tacattgacc
     3361 taccagctct cttttgtatt ccaattttct tgattaagct ttcctgcaca aaaacatgct
     3421 tgatccacta agtgacatat atgctgcctt cgtatatata gttctggtaa aattaacatt
     3481 ttgggtttat ctttatttaa ggcatcgcca tggcccgggt aggagctcat atgaagatga
     3541 agatgaaata tttggtgtgt caaataaata gcttgtgtgc ttaagtttgt gtttttttct
     3601 tggcttgttg tgttatgaat ttgtggcttt ttctaatatt aaatgaatgt aagatctcat
     3661 tataatgaat aaacaaatgt ttctataatc cattgtgaat gttttgttgg atctcttctg
     3721 cagcatataa ctactgtatg tgctatggta tggactatgg aatatgatta aagataagga
     3781 attcagatcg gctgagtggc tccttcaacg ttgcggttct gtcagttcca aacgtaaaac
     3841 ggcttgtccc gcgtcatcgg cgggggtcat aacgtgactc ccttaattct ccgctcatga
     3901 tcagattgtc gtttcccgcc ttcagtttaa actatcagtg tttgacagga tatattggcg
     3961 ggtaaactaa gtcgctgtat gtgtttgttt gagatctcat gtgagcaaaa ggccagcaaa
     4021 aggccaggaa ccgtaaaaag gccgcgttgc tggcgttttt ccataggctc cgcccccctg
     4081 acgagcatca caaaaatcga cgctcaagtc agaggtggcg aaacccgaca ggactataaa
     4141 gataccaggc gtttccccct ggaagctccc tcgtgcgctc tcctgttccg accctgccgc
     4201 ttaccggata cctgtccgcc tttctccctt cgggaagcgt ggcgctttct catagctcac
     4261 gctgtaggta tctcagttcg gtgtaggtcg ttcgctccaa gctgggctgt gtgcacgaac
     4321 cccccgttca gcccgaccgc tgcgccttat ccggtaacta tcgtcttgag tccaacccgg
     4381 taagacacga cttatcgcca ctggcagcag ccactggtaa caggattagc agagcgaggt
     4441 atgtaggcgg tgctacagag ttcttgaagt ggtggcctaa ctacggctac actagaagaa
     4501 cagtatttgg tatctgcgct ctgctgaagc cagttacctt cggaagaaga gttggtagct
     4561 cttgatccgg caaacaaacc accgctggta gcggtggttt ttttgtttgc aagcagcaga
     4621 ttacgcgcag aaaaaaagga tctcaagaag atcctttgat cttttctacg gggtctgacg
     4681 ctcagtggaa cgaaaactca cgttaaggga ttttggtcat gagattatca aaaaggatct
     4741 tcacctagat ccttttaaat taaaaatgaa gttttaaatc aatctaaagt atatatgtgt
     4801 aacattggtc tagtgattag aaaaactcat cgagcatcaa atgaaactgc aatttattca
     4861 tatcaggatt atcaatacca tatttttgaa aaagccgttt ctgtaatgaa ggagaaaact
     4921 caccgaggca gttccatagg atggcaagat cctggtatcg gtctgcgatt ccgactcgtc
     4981 caacatcaat acaacctatt aatttcccct cgtcaaaaat aaggttatca agtgagaaat
     5041 caccatgagt gacgactgaa tccggtgaga atggcaaaag tttatgcatt tctttccaga
     5101 cttgttcaac aggccagcca ttacgctcgt catcaaaatc actcgcatca accaaaccgt
     5161 tattcattcg tgattgcgcc tgagcgagac gaaatacgcg atcgctgtta aaaggacaat
     5221 tacaaacagg aatcgaatgc aaccggcgca ggaacactgc cagcgcatca acaatatttt
     5281 cacctgaatc aggatattct tctaatacct ggaatgctgt tttccctggg atcgcagtgg
     5341 tgagtaacca tgcatcatca ggagtacgga taaaatgctt gatggtcgga agaggcataa
     5401 attccgtcag ccagtttagt ctgaccatct catctgtaac atcattggca acgctacctt
     5461 tgccatgttt cagaaacaac tctggcgcat cgggcttccc atacaatcgg tagattgtcg
     5521 cacctgattg cccgacatta tcgcgagccc atttataccc atataaatca gcatccatgt
     5581 tggaatttaa tcgcggcctt gagcaagacg tttcccgttg aatatggctc ataacacccc
     5641 ttgtattact gtttatgtaa gcagacagtt ttattgttca tgatgatata tttttatctt
     5701 gtgcaatgta acatcagaga ttttgagaca caacgtggct ttgttgaata aatcgaactt
     5761 ttgctgagtt gaaggatcag atcacgcatc ttcccgacaa cgcagaccgt tccgtggcaa
     5821 agcaaaagtt caaaatcacc aactggtcca cctacaacaa
//
