# Supplementary material for: Probing the physiological role of the plastid outer-envelope membrane using the oemiR plasmid collection
Source: G3 (Bethesda). 2023 Aug 12;13(10):jkad187. doi: 10.1093/g3journal/jkad187 (PMC10542568; doi:10.1093/g3journal/jkad187)
Supplement: jkad187_Supplementary_Data [file jkad187_supplementary_data.zip › Supplementary_Data_S2_G3-2023-404435/ID21.gb]

LOCUS       Exported                5859 bp DNA     circular SYN 31-MAR-2023
DEFINITION  synthetic circular DNA
ACCESSION   .
VERSION     .
KEYWORDS    .
SOURCE      synthetic DNA construct
  ORGANISM  recombinant plasmid
REFERENCE   1  (bases 1 to 5859)
  AUTHORS   Kunz
  TITLE     Direct Submission
  JOURNAL   Exported Mar 31, 2023 from SnapGene Viewer 6.0.1
            https://www.snapgene.com
FEATURES             Location/Qualifiers
     source          1..5859
                     /mol_type="other DNA"
                     /organism="recombinant plasmid"
     rep_origin      63..498
                     /label=pSa ori
                     /note="origin of replication from bacterial plasmid pSa"
     misc_feature    625..647
                     /label=LB T-DNA repeat
                     /note="left border repeat from nopaline C58 
                     T-DNA(truncated)"
     polyA_signal    655..831
                     /label=CaMV poly(A) signal
                     /note="cauliflower mosaic virus polyadenylation signal"
     CDS             complement(1063..2088)
                     /codon_start=1
                     /product="hygromycin B phosphotransferase"
                     /label=HygR
                     /note="confers resistance to hygromycin"
                     /translation="MKKPELTATSVEKFLIEKFDSVSDLMQLSEGEESRAFSFDVGGRG
                     YVLRVNSCADGFYKDRYVYRHFASAALPIPEVLDIGEFSESLTYCISRRAQGVTLQDLP
                     ETELPAVLQPVAEAMDAIAAADLSQTSGFGPFGPQGIGQYTTWRDFICAIADPHVYHWQ
                     TVMDDTVSASVAQALDELMLWAEDCPEVRHLVHADFGSNNVLTDNGRITAVIDWSEAMF
                     GDSQYEVANIFFWRPWLACMEQQTRYFERRHPELAGSPRLRAYMLRIGLDQLYQSLVDG
                     NFDDAAWAQGRCDAIVRSGAGTVGRTQIARRSAAVWTDGCVEVLADSGNRRPSTRPRAK
                     E"
     promoter        complement(2108..2453)
                     /label=CaMV 35S promoter
                     /note="strong constitutive promoter from cauliflower mosaic
                     virus"
     promoter        2463..3096
                     /label=pUBQ10 - delSac -
                     /label=pUBQ10\-\delSac\-
                     /note="pUBQ10 - delSac -"
                     /note="/vntifkey=29"
     misc_feature    3109..3125
                     /label=mir319_init
     misc_feature    3218..3336
                     /label=loop-insert
                     /note="vntifkey=21
                     ApEinfo_revcolor=green
                     ApEinfo_fwdcolor=cyan
                     ApEinfo_graphicformat=arrow_data {{0 1 2 0 0 -1} {} 0} 
                     width 5 offset 0"
     misc_feature    3346
                     /label=amiR sequence
     misc_feature    3495..3512
                     /label=mir19_term
     terminator      3528..3777
                     /label=HSP18.2_TerM
                     /note="HSP18.2_TerM"
                     /note="/vntifkey=43"
     misc_feature    3942..3966
                     /label=RB T-DNA repeat
                     /note="right border repeat from nopaline C58 T-DNA"
     rep_origin      complement(4057..4645)
                     /direction=LEFT
                     /label=ori
                     /note="high-copy-number ColE1/pMB1/pBR322/pUC origin of 
                     replication"
     CDS             complement(4816..5631)
                     /codon_start=1
                     /gene="aph(3')-Ia"
                     /product="aminoglycoside phosphotransferase"
                     /label=KanR
                     /note="confers resistance to kanamycin in bacteria or G418 
                     (Geneticin(R)) in eukaryotes"
                     /translation="MSHIQRETSCSRPRLNSNMDADLYGYKWARDNVGQSGATIYRLYG
                     KPDAPELFLKHGKGSVANDVTDEMVRLNWLTEFMPLPTIKHFIRTPDDAWLLTTAIPGK
                     TAFQVLEEYPDSGENIVDALAVFLRRLHSIPVCNCPFNSDRVFRLAQAQSRMNNGLVDA
                     SDFDDERNGWPVEQVWKEMHKLLPFSPDSVVTHGDFSLDNLIFDEGKLIGCIDVGRVGI
                     ADRYQDLAILWNCLGEFSPSLQKRLFQKYGIDNPDMNKLQFHLMLDEFF"
ORIGIN
        1 agctctcatc aaccgtggct ccctcacttt ctggctggat gatggggcga ttcaggcgat
       61 ccccatccaa cagcccgccg tcgagcgggc ttttttatcc ccggaagcct gtggatagag
      121 ggtagttatc cacgtgaaac cgctaatgcc ccgcaaagcc ttgattcacg gggctttccg
      181 gcccgctcca aaaactatcc acgtgaaatc gctaatcagg gtacgtgaaa tcgctaatcg
      241 gagtacgtga aatcgctaat aaggtcacgt gaaatcgcta atcaaaaagg cacgtgagaa
      301 cgctaatagc cctttcagat caacagcttg caaacacccc tcgctccggc aagtagttac
      361 agcaagtagt atgttcaatt agcttttcaa ttatgaatat atatatcaat tattggtcgc
      421 ccttggcttg tggacaatgc gctacgcgca ccggctccgc ccgtggacaa ccgcaagcgg
      481 ttgcccaccg tcgagcgcct ttgcccacaa cccggcggcc ggccgcaaca gatcgtttta
      541 taaatttttt tttttgaaaa agaaaaagcc cgaaaggcgg caacctctcg ggcttctgga
      601 tttccgatcc ccggaattag atcttggcag gatatattgt ggtgtaacgt tatcgatctg
      661 gattttagta ctggattttg gttttaggaa ttagaaattt tattgataga agtattttac
      721 aaatacaaat acatactaag ggtttcttat atgctcaaca catgagcgaa accctataag
      781 aaccctaatt tcccttatcg ggaaactact cacacattat ttatggagaa aatagagaga
      841 gatagatttg tagagagaga ctggtgattt cagcgtaccg aattaattcc tgaatcactg
      901 cgaccggccc tcccgcgacc cagccgagcg agcttagcga actgtggacg agaactgtgc
      961 caccaagcgt aaggccgttc tctcgcattt gccttgctag gctcgcgcga gttgctggct
     1021 gaggcgttct cgaaatcagc tcttgttcgg tcggcatcta ctctattcct ttgccctcgg
     1081 acgagtgctg gggcgtcggt ttccactatc ggcgagtact tctacacagc catcggtcca
     1141 gacggccgcg cttctgcggg cgatttgtgt acgcccgaca gtcccggctc cggatcggac
     1201 gattgcgtcg catcgaccct gcgcccaagc tgcatcatcg aaattgccgt caaccaagct
     1261 ctgatagagt tggtcaagac caatgcggag catatacgcc cggagccttg gcgatcctgc
     1321 aagctccgga tgcctccgct cgaagtagcg cgtctgctgc tccatacaag ccaaccacgg
     1381 cctccagaag aagatgttgg cgacctcgta ttgggaatcc ccgaacatcg cctcgctcca
     1441 gtcaatgacc gctgttatgc ggccattgtc cgtcaggaca ttgttggagc cgaaatccgc
     1501 gtgcacgagg tgccggactt cggggcagtc ctcggcccaa agcatcagct catcgagagc
     1561 ctgcgcgacg gacgcactga cggtgtcgtc catcacagtt tgccagtgat acacatgggg
     1621 atcagcaatc gcgcatatga aatcacgcca tgtagtgtat tgaccgattc cttgcggtcc
     1681 gaatgggccg aacccgctcg tctggctaag atcggccgca gcgatagcat ccatagcctc
     1741 cgcgaccggc tgaagaacag cgggcagttc ggtttcaggc aggtcttgca acgtgacacc
     1801 ctgtgcacgg cgggagatgc aataggtcag gctctcgctg aactccccaa tgtcaagcac
     1861 ttccggaatc gggagcgcgg ccgatgcaaa gtgccgataa acataacgat ctttgtagaa
     1921 accatcggcg cagctattta cccgcaggac atatccacgc cctcctacat cgaagctgaa
     1981 agcacgagat tcttcgccct ccgagagctg catcaggtcg gagacgctgt cgaacttttc
     2041 gatcagaaac ttctcgacag acgtcgcggt gagttcaggc tttttcatag gggggatcag
     2101 cttgggctgt cctctccaaa tgaaatgaac ttccttatat agaggaaggg tcttgcgaag
     2161 gatagtggga ttgtgcgtca tcccttacgt cagtggagat gtcacatcaa tccacttgct
     2221 ttgaagtcgt ggttggaacg acttcttttt ccacgatgct cctcgtgggt gggggtccat
     2281 ctttgggacc actgtcggca gaggcatctt gaatgatagc ctttccttta tcgcaatgat
     2341 ggcatttgta ggagccacct tccttttcta ctgtcctttc gatgaagtga cagatagctg
     2401 ggcaatggaa tccgaggagg tttcccgaaa ttaccctttg ttgaaaagtc tcaataaagc
     2461 ttcgacgagt cagtaataaa cggcgtcaaa gtggttgcag ccggcacaca cgagtcgtgt
     2521 ttatcaactc aaagcacaaa tacttttcct caacctaaaa ataaggcaat tagccaaaaa
     2581 caactttgcg tgtaaacaac gctcaataca cgtgtcattt tattattagc tattgcttca
     2641 ccgccttagc tttctcgtga cctagtcgtc ctcgtctttt cttcttcttc ttctataaaa
     2701 caatacccaa agacctcttc ttcttcacaa ttcagatttc aatttctcaa aatcttaaaa
     2761 actttctctc aattctctct accgtgatca aggtaaattt ctgtgttcct tattctctca
     2821 aaatcttcga ttttgttttc gttcgatccc aatttcgtat atgttctttg gtttagattc
     2881 tgttaatctt agatcgaagt cgattttctg ggtttgatcg ttagatatca tcttaattct
     2941 cgattagggt ttcatagata tcatccgatt tgttcaaata atttgagttt tgtcgaataa
     3001 ttactcttcg atttgtgatt tctatctaga tctggtgtta gtttctagtt tgtgcgatcg
     3061 aatttgtcga ttaatctgag tttttctgat taacagacta gtggatccca aacacacgct
     3121 cggacgcata ttacacatgt tcatacactt aatactcgct gttttgaatt gatgttttag
     3181 gaatatatat gtaggcagct attcttttgt agcatcacag gtcgtgatat gattcaatta
     3241 gcttccgact cattcatcca aataccgagt cgccaaaatt caaactagac tcgttaaatg
     3301 aatgaatgat gcggtagaca aattggatca ttgattctct ttgattgcta ctaaagaata
     3361 gccgcctctc ttttgtattc caattttctt gattaagctt tcctgcacaa aaacatgctt
     3421 gatccactaa gtgacatata tgctgccttc gtatatatag ttctggtaaa attaacattt
     3481 tgggtttatc tttatttaag gcatcgccat ggcccgggta ggagctcata tgaagatgaa
     3541 gatgaaatat ttggtgtgtc aaataaatag cttgtgtgct taagtttgtg tttttttctt
     3601 ggcttgttgt gttatgaatt tgtggctttt tctaatatta aatgaatgta agatctcatt
     3661 ataatgaata aacaaatgtt tctataatcc attgtgaatg ttttgttgga tctcttctgc
     3721 agcatataac tactgtatgt gctatggtat ggactatgga atatgattaa agataaggaa
     3781 ttcagatcgg ctgagtggct ccttcaacgt tgcggttctg tcagttccaa acgtaaaacg
     3841 gcttgtcccg cgtcatcggc gggggtcata acgtgactcc cttaattctc cgctcatgat
     3901 cagattgtcg tttcccgcct tcagtttaaa ctatcagtgt ttgacaggat atattggcgg
     3961 gtaaactaag tcgctgtatg tgtttgtttg agatctcatg tgagcaaaag gccagcaaaa
     4021 ggccaggaac cgtaaaaagg ccgcgttgct ggcgtttttc cataggctcc gcccccctga
     4081 cgagcatcac aaaaatcgac gctcaagtca gaggtggcga aacccgacag gactataaag
     4141 ataccaggcg tttccccctg gaagctccct cgtgcgctct cctgttccga ccctgccgct
     4201 taccggatac ctgtccgcct ttctcccttc gggaagcgtg gcgctttctc atagctcacg
     4261 ctgtaggtat ctcagttcgg tgtaggtcgt tcgctccaag ctgggctgtg tgcacgaacc
     4321 ccccgttcag cccgaccgct gcgccttatc cggtaactat cgtcttgagt ccaacccggt
     4381 aagacacgac ttatcgccac tggcagcagc cactggtaac aggattagca gagcgaggta
     4441 tgtaggcggt gctacagagt tcttgaagtg gtggcctaac tacggctaca ctagaagaac
     4501 agtatttggt atctgcgctc tgctgaagcc agttaccttc ggaagaagag ttggtagctc
     4561 ttgatccggc aaacaaacca ccgctggtag cggtggtttt tttgtttgca agcagcagat
     4621 tacgcgcaga aaaaaaggat ctcaagaaga tcctttgatc ttttctacgg ggtctgacgc
     4681 tcagtggaac gaaaactcac gttaagggat tttggtcatg agattatcaa aaaggatctt
     4741 cacctagatc cttttaaatt aaaaatgaag ttttaaatca atctaaagta tatatgtgta
     4801 acattggtct agtgattaga aaaactcatc gagcatcaaa tgaaactgca atttattcat
     4861 atcaggatta tcaataccat atttttgaaa aagccgtttc tgtaatgaag gagaaaactc
     4921 accgaggcag ttccatagga tggcaagatc ctggtatcgg tctgcgattc cgactcgtcc
     4981 aacatcaata caacctatta atttcccctc gtcaaaaata aggttatcaa gtgagaaatc
     5041 accatgagtg acgactgaat ccggtgagaa tggcaaaagt ttatgcattt ctttccagac
     5101 ttgttcaaca ggccagccat tacgctcgtc atcaaaatca ctcgcatcaa ccaaaccgtt
     5161 attcattcgt gattgcgcct gagcgagacg aaatacgcga tcgctgttaa aaggacaatt
     5221 acaaacagga atcgaatgca accggcgcag gaacactgcc agcgcatcaa caatattttc
     5281 acctgaatca ggatattctt ctaatacctg gaatgctgtt ttccctggga tcgcagtggt
     5341 gagtaaccat gcatcatcag gagtacggat aaaatgcttg atggtcggaa gaggcataaa
     5401 ttccgtcagc cagtttagtc tgaccatctc atctgtaaca tcattggcaa cgctaccttt
     5461 gccatgtttc agaaacaact ctggcgcatc gggcttccca tacaatcggt agattgtcgc
     5521 acctgattgc ccgacattat cgcgagccca tttataccca tataaatcag catccatgtt
     5581 ggaatttaat cgcggccttg agcaagacgt ttcccgttga atatggctca taacacccct
     5641 tgtattactg tttatgtaag cagacagttt tattgttcat gatgatatat ttttatcttg
     5701 tgcaatgtaa catcagagat tttgagacac aacgtggctt tgttgaataa atcgaacttt
     5761 tgctgagttg aaggatcaga tcacgcatct tcccgacaac gcagaccgtt ccgtggcaaa
     5821 gcaaaagttc aaaatcacca actggtccac ctacaacaa
//
