# Supplementary material for: Probing the physiological role of the plastid outer-envelope membrane using the oemiR plasmid collection
Source: G3 (Bethesda). 2023 Aug 12;13(10):jkad187. doi: 10.1093/g3journal/jkad187 (PMC10542568; doi:10.1093/g3journal/jkad187)
Supplement: jkad187_Supplementary_Data [file jkad187_supplementary_data.zip › Supplementary_Data_S3_G3-2023-404435.xlsx]

## Sheet: Legend
Supplemental Table S3: Proteins identified by shotgun proteomics and enrichment analysis
All protein groups: All identified and filtered proteins. Log2 of LFQ with imputed values and raw intenstites are shown. Results of Student t-test amiR-toc75-1 vs Col-0 and amiR-toc75-2 vs Col-0 show the differentially regulated proteins.
Cluster analysis: KEGG enrichment analysis of proteins enriched in clusters deroved from heatmap analysis.
SUBA (down): Predicted localization of all downregulated proteins in both amiR-toc75 lines.
SUBA (up): Predicted localization of all upregulated proteins in both amiR-toc75 lines.
Plastid up: All upregulated plastid proteins in both amiR-toc75 lines.
Envelope proteins: All identified IE and OE proteins. Proteins that were more than 1.5-fold up- or downregulated are indicated (p < 0.05).

## Sheet: All protein groups
Locus	Protein names	Gene names	LFQ intensity amiR-toc75-1_1	LFQ intensity amiR-toc75-1_2	LFQ intensity amiR-toc75-1_3	LFQ intensity amiR-toc75-1_4	LFQ intensity amiR-toc75-2_1	LFQ intensity amiR-toc75-2_2	LFQ intensity amiR-toc75-2_3	LFQ intensity amiR-toc75-2_4	LFQ intensity Col-0_1	LFQ intensity Col-0_2	LFQ intensity Col-0_3	LFQ intensity Col-0_4	Student's T-test Significant Toc75_amiR-toc75-1_Col-0	-Log Student's T-test p-value Toc75_amiR-toc75-1_Col-0	Student's T-test q-value Toc75_amiR-toc75-1_Col-0	Student's T-test log2 FC Toc75_amiR-toc75-1_Col-0	Student's T-test Test statistic Toc75_amiR-toc75-1_Col-0	Student's T-test Significant Toc75_amiR-toc75-2_Col-0	-Log Student's T-test p-value Toc75_amiR-toc75-2_Col-0	Student's T-test q-value Toc75_amiR-toc75-2_Col-0	Student's T-test log2 FC Toc75_amiR-toc75-2_Col-0	Student's T-test Test statistic Toc75_amiR-toc75-2_Col-0	Peptides	Razor + unique peptides	Unique peptides	Sequence coverage [%]	Unique + razor sequence coverage [%]	Unique sequence coverage [%]	Mol. weight [kDa]	Q-value	Score	Intensity	MS/MS count	Intensity amiR-toc75-1_1	Intensity amiR-toc75-1_2	Intensity amiR-toc75-1_3	Intensity amiR-toc75-1_4	Intensity amiR-toc75-2_1	Intensity amiR-toc75-2_2	Intensity amiR-toc75-2_3	Intensity amiR-toc75-2_4	Intensity Col-0_1	Intensity Col-0_2	Intensity Col-0_3	Intensity Col-0_4	Protein IDs	Majority protein IDs
AT4G18100	60S ribosomal protein L32-1	RPL32A	16.9211	20.6954	19.1204	18.9674	16.8978	19.1892	16.826	16.2567	17.3244	16.421	15.7411	15.7685	+	1.64326	0.0164508	2.61233	3.04223		0.622962	0.19236	0.978662	1.30956	3	1	1	21.1	9.8	9.8	15.503	0.0046102	2.6073	11677000	5	1041600	2352300	1992500	1265200	748670	983750	14810	662030	991390	721150	35232	868490	P49211	P49211
AT1G65700	Sm-like protein LSM8	At1g65700;LSM8	17.5721	18.2292	16.0103	19.6902	17.2356	16.7547	16.642	16.7735	15.6426	15.4803	17.3157	15.899		1.06834	0.054723	1.79105	2.05676		NaN	1	0	NaN	1	1	1	15.6	15.6	15.6	15.76	0	116.47	6767400	22	200180	963320	537410	1135500	794490	1109800	461070	1154400	0	99634	41751	269860	F4IBJ7;Q8VYI0	F4IBJ7;Q8VYI0
ATCG00180	DNA-directed RNA polymerase subunit beta	rpoC1	20.3892	19.8801	16.8483	16.4211	20.467	17.0001	19.3659	20.1044	15.3055	16.6994	16.8615	16.9212		0.901319	0.0811509	1.93777	1.77923	+	1.73592	0.016335	2.78745	3.20993	4	4	4	6.2	6.2	6.2	78.582	0	4.9075	26898000	8	4673600	1930900	2222600	1409200	5266800	2060600	1745000	2040200	1370100	1494700	1389300	1295100	P56763	P56763
AT2G16005		At2g16005	18.3468	18.4927	18.4548	18.3737	18.269	18.337	18.5022	18.4984	15.3268	16.0206	16.8369	15.7931	+	3.57691	0.000816327	2.42263	7.62715	+	3.53512	0.00227338	2.40728	7.49486	2	2	2	25.6	25.6	25.6	17.228	0	4.5147	7568200	3	551660	946700	1216100	925210	716600	893220	988610	1182500	0	73389	0	74200	Q9AST8	Q9AST8
AT1G02920;AT1G02930	Glutathione S-transferase F7;Glutathione S-transferase F6	GSTF7;GSTF6	19.2648	19.3317	19.1349	19.4034	19.3106	19.3551	19.2014	19.3211	19.3692	15.834	16.6992	16.4458	+	1.50704	0.0216745	2.19666	2.80122	+	1.5196	0.0267062	2.21	2.82318	2	2	2	15.3	15.3	15.3	23.598	0.0038511	2.7856	12621000	31	1593100	915830	787000	1881000	1559800	1027700	807750	1717600	812110	0	473020	1046300	Q9SRY5;P42760	Q9SRY5;P42760
AT3G44750	Histone deacetylase HDT1	HDA3;HDT1	16.1099	19.0607	18.6976	15.9897	19.0184	18.9345	16.3843	19.0334	16.072	16.3402	15.7112	16.6506		0.73756	0.122884	1.27095	1.50514	+	1.70131	0.0180201	2.14912	3.14691	2	2	2	7.4	7.4	7.4	25.985	0	4.4063	10208000	24	761620	1488400	1199700	761870	1334100	1778600	621450	1330000	298080	160520	136280	337600	F4J378;Q9FVE6	F4J378;Q9FVE6
AT1G05560	UDP-glycosyltransferase 75B1	UGT75B1	18.2679	18.2856	18.135	18.6813	18.6354	18.8878	18.3461	18.2749	16.4176	16.2825	16.3601	16.6639	+	4.95028	0	1.91141	13.2917	+	4.87501	0	2.105	12.9019	1	1	1	7.7	7.7	7.7	58.584	0.0069701	2.4631	7105700	15	812700	498240	628900	1319500	871910	835580	623390	919190	0	0	210350	385980	A0A1P8AP70;Q9LR44	A0A1P8AP70;Q9LR44
AT4G27990		T13J8.100	16.6582	17.056	18.0769	18.6357	18.6414	19.1913	18.2432	18.9317	15.2525	17.6062	16.4702	17.6077		0.564034	0.196803	0.872517	1.20694	+	1.82624	0.0137259	2.01774	3.37664	3	3	2	20.2	20.2	15.1	23.705	0	11.788	7584400	21	366400	949510	915560	646100	995440	810790	434180	992690	437850	559020	229850	247040	Q9SUE0	Q9SUE0
AT1G22840;AT4G10040	Cytochrome c-1;Cytochrome c-2	CYTC-1;CYTC-2	19.428	19.3147	19.1995	19.3904	19.2289	19.0008	19.4219	19.4085	17.1507	16.1193	18.9932	16.7895	+	1.81445	0.0119104	2.07	3.35468	+	1.73826	0.016295	2.00186	3.21421	3	3	3	27.2	27.2	27.2	12.394	0	9.7928	22775000	44	2001600	3000200	1982300	3142100	2655400	1708600	2536000	2580400	830890	812960	728460	795870	O23138;B3H4Y9;Q9T0G2	O23138;B3H4Y9;Q9T0G2
AT1G52740	Probable histone H2A variant 3		19.0812	19.6771	20.0053	21.054	20.0174	20.0385	19.9742	20.2074	16.1827	19.2091	17.2261	19.7322		1.03832	0.0581326	1.86686	2.00684	+	1.25067	0.0448649	1.97184	2.36178	3	2	1	35.8	29.1	21.6	14.271	0	111.23	20536000	39	341430	1471100	2712400	3286200	2384700	2764600	2080000	3087900	311430	598650	243130	1254700	Q9C944;F4JT33;Q9T0H7	Q9C944
AT1G25350		F4F7.3;OVA9	17.8972	17.8353	17.8912	17.8958	17.8926	17.9168	17.9783	17.9563	15.726	16.1371	16.3165	16.0522	+	5.19435	0	1.82192	14.6338	+	5.25935	0	1.87804	15.0124	2	2	2	4.2	4.2	4.2	91.246	0.0065681	2.4792	5755000	10	562150	460290	481110	368160	687440	632980	537280	465630	622510	377170	295130	265170	Q8W4F3;F4ICG2	Q8W4F3;F4ICG2
AT3G49560		T9C5.150	18.5224	18.3919	18.4394	18.4073	16.8519	18.4545	15.6088	16.8001	17.0789	15.7139	16.2633	16.4923	+	3.44888	0.00246512	2.05318	7.2279		0.360841	0.392588	0.541757	0.83505	2	2	2	13	13	13	27.982	0	6.2479	7158900	7	530940	834410	794640	853610	890850	494900	719350	411660	177150	549660	579210	322500	Q9SCK3	Q9SCK3
AT4G33250	Eukaryotic translation initiation factor 3 subunit K	TIF3K1	18.4153	18.4797	18.3931	18.5757	18.5184	18.4299	18.4581	18.4647	16.2328	16.556	16.3805	17.202	+	3.87111	0.000695652	1.87312	8.61559	+	3.90839	0.000631579	1.87495	8.74837	3	3	3	20.8	20.8	20.8	25.728	0	5.0276	10136000	15	1382700	1116000	1049500	1198900	1470300	799210	931720	994370	356450	416420	210330	210370	Q9SZA3	Q9SZA3
AT2G04400	Indole-3-glycerol phosphate synthase, chloroplastic		18.0449	17.9137	18.0791	17.9946	17.9397	18.0176	17.986	18.0772	16.5616	16.3011	16.3146	15.9491	+	4.92891	0	1.72647	13.18	+	4.95889	0	1.72354	13.3371	3	3	3	8.7	8.7	8.7	44.577	0	4.5155	8601800	6	847800	966280	1233300	966920	1059800	1221500	632340	1041400	148970	182240	215610	85662	P49572	P49572
AT2G34680	187-kDa microtubule-associated protein AIR9	AIR9	18.2485	18.7041	18.2635	18.4276	18.3339	18.2402	15.9867	16.3747	15.6804	15.8859	18.3984	16.2376	+	1.57893	0.0187273	1.8604	2.92765		0.332127	0.424388	0.683333	0.779246	2	2	2	1.5	1.5	1.5	194.13	0.0042499	2.7325	4388200	12	738830	571560	461960	513140	460050	435420	98350	117200	73729	86854	729810	101340	A0A1P8B0X3;F4IIU4	A0A1P8B0X3;F4IIU4
AT4G16260		At4g16260	18.781	18.851	18.3154	18.6251	18.6622	18.7812	18.4559	19.1597	16.596	17.2536	16.6165	18.0041	+	2.30187	0.0055011	1.52558	4.3186	+	2.39861	0.00551111	1.64716	4.52558	5	5	5	25.1	25.1	25.1	34.653	0	45.058	18155000	42	2312300	1710500	829770	3030200	1450100	2061900	2231400	3070100	135050	197260	133480	992490	A0A1P8B3U2;Q8VZJ2	A0A1P8B3U2;Q8VZJ2
AT3G07480		F21O3.19	15.8924	18.6365	18.5715	18.7524	18.5855	16.9005	16.5392	16.4941	15.5904	15.965	16.6439	16.7395	+	1.22759	0.0383672	1.72853	2.32292		0.7841	0.123913	0.895133	1.58349	2	2	2	20.1	20.1	20.1	17.602	0.0042463	2.7304	8950800	17	832850	677380	1087200	1384500	928820	685000	679920	704940	0	601260	667150	701760	Q9SRR8	Q9SRR8
AT1G18450	Actin-related protein 4	ARP4	16.4418	17.8073	15.9403	17.8183	17.8827	17.8292	17.9054	17.9667	16.8238	16.2928	16.3892	15.693		0.627818	0.165271	0.702217	1.31794	+	3.30636	0.00356627	1.5963	6.80379	3	3	3	9.8	9.8	9.8	48.936	0	9.5359	3755000	13	318230	522780	135980	426090	469050	448390	551300	441130	73181	110980	71457	186460	Q84M92	Q84M92
AT1G29250		F28N24.7	18.6421	19.0584	19.7697	20.208	19.3898	19.8736	19.6478	20.0394	17.588	17.8467	17.7116	19.4525	+	1.19241	0.0422302	1.26987	2.26385	+	1.86794	0.0128152	1.58796	3.45477	4	4	4	42.3	42.3	42.3	14.574	0	53.622	22972000	51	1071600	3153500	3865700	2608400	4762300	1623000	1272300	1896700	212540	692600	683690	1129900	Q9LP53	Q9LP53
AT4G08900	Arginase 1, mitochondrial	ARGAH1	20.7521	20.7934	18.8593	18.2268	21.1328	18.0159	19.1364	19.2791	18.1719	17.7537	17.8519	18.0173	+	1.37804	0.0285952	1.70922	2.57812		1.16123	0.0530618	1.44236	2.21164	4	4	2	16.1	16.1	11.4	37.344	0	10.937	15985000	17	3091600	3913200	811160	637650	2975600	565860	957170	1091800	521190	408220	474370	536710	P46637	P46637
AT1G31340;AT2G35635	Ubiquitin-NEDD8-like protein RUB1;Ubiquitin;NEDD8-like protein RUB1;Ubiquitin-NEDD8-like protein RUB2;Ubiquitin;NEDD8-like protein RUB2	RUB1;RUB2	18.5737	18.4994	18.5285	18.5514	18.5962	16.4837	18.648	18.5759	16.5309	17.3144	16.3174	17.2156	+	3.3156	0.00271357	1.69368	6.83068		1.09556	0.0586262	1.23138	2.10207	6	2	2	50	19.9	19.9	17.397	0	65.401	9942800	32	1044300	1085900	1049700	921550	1086500	865510	1016400	1033300	554420	497000	498500	289650	Q9SHE7;Q8RUC6	Q9SHE7;Q8RUC6
AT1G51060;AT4G27230;AT5G54640	Histone H2A.6;Probable histone H2A.3;Probable histone H2A.1	RAT5	18.3868	18.6418	19.4776	19.7721	19.559	19.503	19.0685	19.4902	18.6473	16.1456	18.1224	18.5006		0.926479	0.0769991	1.21561	1.82106	+	1.40511	0.033067	1.55119	2.62457	3	2	1	46.9	40	17.7	13.658	0	35.526	15131000	37	1162500	1302600	1624900	1489900	1511800	1562800	1315900	1287600	1078200	1017800	937630	839860	Q9LD28;O81826;Q9C681	Q9LD28;O81826;Q9C681
AT1G80300	ADP,ATP carrier protein 1, chloroplastic	AATP1	17.8519	18.0145	17.9028	18.0626	17.9043	17.9357	18.0043	17.7794	17.0228	16.8875	15.7884	15.7537	+	2.43425	0.00433083	1.59483	4.60331	+	2.3664	0.00597275	1.54281	4.45602	5	5	1	11.9	11.9	4	68.134	0	7.0615	9420500	13	604730	1533800	658280	971340	1155500	1959100	644530	756170	334570	406140	114040	282390	Q39002	Q39002
AT2G38810;AT3G54560	Probable histone H2A variant 2;Histone H2A variant 1	H2AV	18.5854	18.9991	19.5459	19.3652	19.0668	19.1738	19.1156	19.3348	16.2842	18.2858	17.105	18.8621	+	1.28044	0.0343884	1.48964	2.41205	+	1.41399	0.0327735	1.53847	2.63984	2	1	1	28.7	21.3	21.3	14.37	0	35.168	11439000	27	527910	1004100	1469200	1790300	1186500	1448600	1114500	1677400	92207	277420	157230	693440	Q9SII0;O23628	Q9SII0;O23628
AT1G14980	10 kDa chaperonin	CPN10	18.4869	20.0933	17.6769	17.6936	18.5578	16.6029	18.8322	17.7488	15.7896	16.4534	15.7153	17.6607	+	1.549	0.0194394	2.08289	2.87481	+	1.19867	0.0498225	1.53069	2.27435	3	3	3	37.8	37.8	37.8	10.812	0	7.988	8992400	12	766440	2934000	749080	1062700	962090	346230	443590	1226500	0	0	256890	244960	P34893;A0A1P8AUX7	P34893
AT1G64230;AT3G08690;AT4G27960;AT5G41700;AT5G53300	Ubiquitin-conjugating enzyme E2 10;SUMO-conjugating enzyme UBC9;Ubiquitin-conjugating enzyme E2 8;Ubiquitin-conjugating enzyme E2 28;Ubiquitin-conjugating enzyme E2 11	UBC9;UBC10;UBC8;UBC28;UBC11	16.5452	19.4143	17.9281	18.0679	18.711	17.5422	18.6921	16.0915	15.6467	16.3674	16.68	17.159	+	1.20706	0.040547	1.52558	2.28842		0.951204	0.079946	1.2959	1.86214	2	2	2	25.3	25.3	25.3	20.212	0	5.5068	9755900	17	754380	1208600	994870	809490	1071300	929400	924730	622100	583180	757020	588730	512120	F4JKF3;P35133;P35132;P35131;P35131-2;P35132-2;F4KJ37;F4I5C0;F4I5B8;P35131-3;Q94F47;P35134	F4JKF3;P35133;P35132;P35131;P35131-2;P35132-2;F4KJ37;F4I5C0;F4I5B8;P35131-3;Q94F47;P35134
AT1G53540	17.6 kDa class I heat shock protein 3	HSP17.6C	18.1297	18.2261	17.6373	17.8736	17.8451	17.7962	17.8994	18.4006	16.3052	15.8306	16.9149	16.7934	+	2.75967	0.00311821	1.50561	5.35333	+	2.75901	0.00465428	1.52425	5.35171	3	3	2	40.1	40.1	31.2	17.604	0	8.8998	8433600	36	1162100	1245300	811950	1052400	1060300	993280	772250	1336000	0	0	0	0	P13853;P19037	P13853
AT1G54000	GDSL esterase/lipase 22	GLL22	19.1504	19.1487	19.0381	18.8075	18.837	18.9233	18.9209	19.0975	16.9989	17.2835	17.8361	17.6517	+	3.63555	0.000869565	1.59362	7.81606	+	3.59933	0.002176	1.5021	7.69892	6	5	5	21.5	17.4	17.4	43.194	0	24.111	21609000	44	2985400	1835600	2395200	2371200	1422300	2289100	2085400	3388200	389390	704710	955680	787150	Q1H583;Q9LJP2	Q1H583
AT4G12600		At4g12600	16.3431	18.1408	18.1129	18.6035	18.1302	18.0836	18.28	18.8131	16.2208	16.2477	16.9127	17.9576		0.734496	0.123596	0.965371	1.49996	+	1.8332	0.013777	1.49198	3.38962	3	2	2	48.4	29.7	29.7	13.999	0	4.4237	8854200	9	444440	1017300	921390	1265800	993810	1059400	918780	1300900	78518	204720	147720	501450	Q9SU26;F4JRD3	Q9SU26;F4JRD3
AT5G46420		At5g46420	18.0706	17.8416	17.7043	17.6456	17.6961	17.4891	17.6863	17.7054	17.0219	15.3968	15.7947	16.4309	+	2.3759	0.00473508	1.65447	4.47646	+	2.20044	0.00840295	1.48315	4.10761	4	4	4	8.6	8.6	8.6	73.783	0	8.3624	8597200	20	1632200	1473300	977580	840890	720150	775210	490880	1272700	179380	60446	113410	61177	Q9FHG3	Q9FHG3
AT5G46580	Pentatricopeptide repeat-containing protein At5g46580, chloroplastic		18.1289	18.5162	18.1188	18.4418	18.2691	18.0563	18.4769	18.6099	15.777	16.4988	17.6634	17.6798	+	1.57562	0.0188556	1.39664	2.92179	+	1.62187	0.0207987	1.4483	3.00398	5	5	5	7.5	7.5	7.5	80.879	0	15.96	15225000	28	1584500	2379500	2127600	1619300	1559800	1441400	1599100	1914900	0	0	696970	302000	Q9LS25	Q9LS25
AT1G10522		At1g10522	17.6119	18.3754	18.4138	18.5462	18.5645	18.6035	18.2657	18.8361	16.0895	16.821	17.7858	17.8553	+	1.23144	0.0380152	1.09892	2.3294	+	1.76668	0.0155158	1.42954	3.26633	2	2	2	26.3	26.3	26.3	20.252	0	7.5044	4786000	11	432330	914700	417230	472180	506660	557690	666970	455740	0	0	186930	175550	Q9XIK0	Q9XIK0
AT5G57350	ATPase 3, plasma membrane-type	AHA3	18.3685	18.0538	17.8374	17.4849	16.7646	17.9072	15.8326	16.0345	15.904	16.5725	16.6381	16.6771	+	2.90475	0.0028227	1.48819	5.71318		0.140683	0.690677	0.186784	0.371123	8	2	2	11.4	2.4	2.4	104.45	0.00045893	3.4576	5420100	6	760230	527580	484180	270380	781380	730180	350230	362230	241750	541280	322320	48403	P20431;A0A1P8BD43	P20431;A0A1P8BD43
AT1G66270	Beta-glucosidase 21	BGLU21	17.883	18.4851	17.9865	18.0252	17.8205	16.1039	17.999	17.5603	16.7183	16.6106	16.8617	16.2638	+	3.69986	0.00104348	1.48133	8.02775		0.842938	0.105528	0.757308	1.68196	9	3	3	19.9	9.2	9.2	59.493	0	5.1658	5088100	7	391330	794060	793440	835620	616330	243390	783160	211010	0	91930	117910	209910	Q9C525-2;Q9C525;F4HV16;Q8GRX1;Q3ECS3	Q9C525-2;Q9C525
AT5G12110	Elongation factor 1-beta 1		20.0483	19.9292	19.8568	20.0554	19.9303	19.6466	19.9738	20.1953	18.6835	18.443	18.4106	18.5177	+	5.83264	0	1.45871	18.7839	+	4.49825	0	1.4228	11.1061	6	4	4	36	25.9	25.9	24.788	0	84.449	38127000	72	5127800	3164700	4597500	4797600	4654400	3391600	4051500	4492100	658840	1434200	1173100	583420	Q84WM9	Q84WM9
AT4G13670		PTAC5	16.2594	18.3975	18.5029	18.5727	17.3877	16.9392	18.6726	18.5444	16.5658	16.4336	16.3125	16.5734	+	1.39016	0.0276394	1.46183	2.59889	+	1.76984	0.0151972	1.41467	3.27214	2	2	2	14.4	14.4	14.4	31.986	0	4.8149	10405000	7	881000	991600	1006700	1045400	928840	1079900	798950	909010	638000	791360	867020	467190	A1A6M1-2;A0A1P8B4I3;A1A6M1	A1A6M1-2;A0A1P8B4I3;A1A6M1
AT5G52640	Heat shock protein 90-1	HSP90-1	19.7617	19.5715	19.4117	19.7514	19.5314	19.4391	19.6225	19.7054	18.3213	18.2896	18.0631	18.0035	+	4.81986	0	1.45469	12.6231	+	5.13476	0	1.40521	14.2947	22	14	14	36	24.6	24.6	80.635	0	74.053	69683000	129	9047600	8366300	7149200	7621900	8274800	8713700	6637600	7363800	2084300	1790400	1486800	1146200	P27323	P27323
AT1G06000	UDP-glycosyltransferase 89C1	UGT89C1	18.1902	18.137	17.8654	18.1263	17.8907	17.7411	16.6076	17.9358	17.3147	15.4962	16.8798	16.866	+	1.93749	0.0103944	1.44054	3.58681		0.908366	0.0866914	0.904614	1.79095	2	2	2	15.9	15.9	15.9	48.122	0	5.4507	6338200	11	863200	997680	694210	775500	707150	666100	478980	723380	26071	0	88340	317570	Q9LNE6	Q9LNE6
AT5G22640	Protein TIC 100	TIC100;emb1211	17.8182	17.3749	17.9441	17.8425	17.9312	16.6612	17.3122	16.3121	16.6605	16.7695	16.6589	15.1314	+	1.88942	0.0113322	1.43982	3.49532		0.681683	0.164992	0.749102	1.41032	3	3	3	8.5	8.5	8.5	99.953	0	6.3879	4441900	5	652270	326240	449660	896440	405180	550610	381340	198840	251310	73941	0	256090	Q8LPR8;A0A1P8BBB7;F4K9Z1	Q8LPR8;A0A1P8BBB7;F4K9Z1
AT2G29500	17.6 kDa class I heat shock protein 2	HSP17.6B	18.5983	18.0685	17.7854	17.8908	16.6444	17.8078	17.7729	17.8485	17.298	16.3625	16.0435	16.8827	+	2.31479	0.00561261	1.43908	4.34591		1.13317	0.0548277	0.871696	2.16475	2	2	2	16.3	16.3	16.3	17.563	0	4.8072	6686800	8	1094700	1269700	632250	910360	316790	722190	682440	596160	218880	77812	89628	75847	Q9ZW31	Q9ZW31
AT1G66280	Beta-glucosidase 22	BGLU22	19.6177	19.7685	19.9292	19.5895	19.6769	19.5929	19.4267	19.8509	17.2709	18.2571	18.7702	18.6388	+	2.28728	0.00588184	1.49197	4.28788	+	2.14927	0.0088169	1.40259	4.00342	10	7	5	27.1	22.1	18.3	59.78	0	28.217	48902000	45	4985600	7026100	6190900	6240500	3897600	6632000	4115600	6650000	193950	457180	1599600	913360	Q9C8Y9;Q9C8Y9-2	Q9C8Y9;Q9C8Y9-2
AT1G21100;AT1G21110;AT1G21120;AT1G21130		T22I11.4;T22I11.7;T22I11.5;T22I11.6	16.6653	17.6658	17.715	17.8651	17.8073	17.9548	17.6947	17.784	17.0337	16.1752	16.4204	16.0263	+	1.62865	0.0166789	1.06391	3.01609	+	3.05797	0.00437037	1.3963	6.11213	2	2	2	13.9	13.9	13.9	32.233	0	4.1518	5903800	8	456750	610100	703620	831470	594420	625630	540140	633140	150730	144880	321510	291410	Q9LPU8-2;Q9LPU8;Q9LPU5;Q9LPU7;Q9LPU6;A0A1P8AP65	Q9LPU8-2;Q9LPU8;Q9LPU5;Q9LPU7;Q9LPU6;A0A1P8AP65
AT2G01530	MLP-like protein 329	MLP329	17.6976	18.0746	17.7634	17.7008	17.9071	17.9603	17.9109	18.1687	15.7536	16.69	16.8485	17.0856	+	2.13688	0.00716996	1.2147	3.97839	+	2.46337	0.00537647	1.39234	4.66744	6	2	2	41.1	19.9	19.9	17.602	0	48.589	7652200	44	670100	960500	812470	717780	775800	907650	690890	934160	120860	312770	368310	380890	Q9ZVF2	Q9ZVF2
AT3G47370	40S ribosomal protein S20-2	RPS20B	19.0553	19.2034	19.0606	19.5305	18.9522	18.7902	19.2359	19.3389	16.7733	17.1213	18.5504	19.0674	+	1.25458	0.0363576	1.3343	2.36837		1.10646	0.0575163	1.20116	2.12021	4	1	1	43.4	7.4	7.4	13.693	0.0038693	2.8154	14038000	31	1511200	1770700	1323100	1556100	1227700	1266300	1087000	1229700	399610	801570	843860	1020800	Q9STY6	Q9STY6
AT5G25090	Early nodulin-like protein 3		18.5432	18.4964	18.1679	18.6559	18.4579	18.3515	18.4067	16.6032	16.1503	17.3527	18.2303	16.8023	+	1.58719	0.0182136	1.33196	2.94228		0.618724	0.195208	0.82092	1.30223	2	2	2	11.8	11.8	11.8	19.767	0.0013453	3.1787	7993500	12	817570	1219300	683100	916220	856890	800470	704100	450020	214200	341110	612210	378310	Q8LC95	Q8LC95
AT1G32500	Protein ABCI7, chloroplastic	ABCI7	16.8879	17.8656	17.9037	18.0849	17.8839	17.8889	17.9291	18.2308	16.2965	16.312	16.8087	16.9856	+	1.82306	0.0120844	1.08485	3.37071	+	3.4189	0.00283117	1.38248	7.13694	3	3	3	13.7	13.7	13.7	52.824	0	6.4133	7088300	13	407480	759540	766510	475580	1105200	796390	619360	1010500	194540	315530	227570	410130	Q9LQK7	Q9LQK7
AT4G05390	Ferredoxin--NADP reductase, root isozyme 1, chloroplastic	RFNR1	18.6657	18.2503	18.5192	18.7769	18.8451	18.8275	16.4875	16.9741	18.5826	16.7052	16.5749	17.0902	+	1.48759	0.022751	1.3148	2.76727		0.296624	0.465914	0.545323	0.708704	4	4	2	11.4	11.4	6.3	39.323	0	7.5934	11740000	21	1893800	1000300	1699100	1158400	1536800	1747400	501720	279490	438750	867750	229000	387210	F4JGF4;Q9M0V6	F4JGF4;Q9M0V6
AT5G65220	50S ribosomal protein L29, chloroplastic	RPL29	18.1878	16.4686	18.3067	18.3656	18.8506	16.4548	18.3959	18.3134	16.464	16.8476	16.0697	17.1489	+	1.23777	0.0377168	1.19962	2.34005	+	1.25419	0.0447291	1.37112	2.36771	2	2	2	20.2	20.2	20.2	19.377	0	26.927	8234700	26	627900	1021700	786920	900230	1058400	620700	546140	872450	365970	382650	547670	503970	Q9FJP3	Q9FJP3
AT5G28050		At5g28050	18.3645	19.1495	17.1731	17.849	17.0859	18.1201	17.4772	18.4943	17.1328	17.1019	17.2213	15.9327	+	1.32493	0.0305263	1.28687	2.4875		1.12652	0.0556356	0.947232	2.15367	2	2	2	14.6	14.6	14.6	20.001	0	10.881	5157400	11	659530	884580	264720	591870	351530	692450	198950	997650	85323	284230	0	146540	Q94BU8;F4K5T6;A0A1P8BAA4	Q94BU8;F4K5T6;A0A1P8BAA4
AT1G79690	Nudix hydrolase 3	NUDT3	18.0005	18.2113	17.9543	17.8744	17.9943	17.7905	17.8729	18.0811	16.4054	15.9125	18.0996	16.0068	+	1.46636	0.0238376	1.40405	2.73036	+	1.38424	0.0348318	1.32861	2.58874	4	4	4	9.3	9.3	9.3	86.856	0	6.2338	15191000	7	1415300	1567100	1695900	1406000	1104600	1851400	1251000	1195900	543030	1065100	1331000	765160	Q8L831	Q8L831
AT3G27380;AT5G40650	Succinate dehydrogenase [ubiquinone] iron-sulfur subunit 1, mitochondrial;Succinate dehydrogenase [ubiquinone] iron-sulfur subunit 2, mitochondrial	SDH2-1;SDH2-2	17.4498	18.1735	17.8744	17.8409	17.7942	16.4283	17.9613	17.8375	16.1211	17.6791	16.1487	16.3078	+	1.70746	0.0140561	1.27051	3.15807		0.920733	0.0846811	0.941183	1.81151	2	2	2	11.6	11.6	11.6	24.639	0.0035011	2.9245	8307400	8	874050	1133800	913300	813460	596140	784750	665900	903310	433250	623280	335080	231010	A0A1P8BFU4;Q8LBZ7;Q8LB02	A0A1P8BFU4;Q8LBZ7;Q8LB02
AT1G22410		F12K8.24	17.626	18.0399	16.9467	17.6301	18.1478	18.1986	16.6484	17.712	16.6921	16.6368	15.642	16.5057	+	1.92708	0.0104448	1.19149	3.56691	+	1.62089	0.0207658	1.30755	3.00223	6	4	4	21.4	17.1	17.1	58.326	0	9.033	5343800	12	511440	1173400	132550	486420	750470	1140900	149850	324570	222630	146380	305230	0	Q9SK84	Q9SK84
AT5G17380	2-hydroxyacyl-CoA lyase	HACL	18.0644	17.6902	16.7319	17.8355	17.5638	17.8535	17.883	18.1819	16.9893	16.1539	16.445	16.6999	+	1.58535	0.0183624	1.00849	2.93902	+	2.99385	0.00433333	1.29852	5.94272	3	3	3	7.9	7.9	7.9	61.47	0	3.9226	6383800	7	861450	513070	764230	437060	674680	706940	497760	692760	193140	366210	361720	314750	Q9LF46	Q9LF46
AT3G03890		At3g03890	18.1689	18.1787	17.9711	17.2543	16.7813	18.0496	17.1559	16.6507	16.0508	18.2283	16.1534	16.211	+	1.13786	0.0464291	1.23234	2.17258		0.350732	0.402742	0.49847	0.815524	2	2	2	6.9	6.9	6.9	33.31	0	3.8632	4635800	13	912880	739730	553570	338950	221950	908690	138720	340700	0	480660	0	0	Q93WM0;Q8LDU1	Q93WM0;Q8LDU1
AT1G56410;AT5G02490	Probable mediator of RNA polymerase II transcription subunit 37c;Heat shock 70 kDa protein 18	MED37D;HSP70-18	17.2229	18.1213	17.8265	18.3339	17.7241	17.9747	18.1026	18.3543	16.2343	16.8046	16.5718	17.3515	+	1.82377	0.0121238	1.13562	3.37203	+	2.53398	0.00485449	1.2984	4.82529	16	1	1	34.8	4.4	4.4	71.386	0	10.543	7636900	24	553260	868860	748650	1013900	718360	838980	689730	895810	188820	331370	276160	512980	P22954;Q9C7X7	P22954;Q9C7X7
AT3G53560		At3g53560;F4P12_260	19.5752	19.3656	19.4774	19.4831	19.5315	19.138	19.5421	19.603	18.3544	18.5076	17.0381	18.7583	+	1.83176	0.0119869	1.31075	3.38693	+	1.74701	0.0157435	1.28905	3.23021	5	5	4	15	15	12.9	38.664	0	28.402	24103000	33	4408600	3649200	3403600	1566900	4015700	1276600	1807300	1820000	540150	612890	298550	703880	Q8L606;Q9LFG3	Q8L606;Q9LFG3
AT4G10450	60S ribosomal protein L9-2	RPL9D	18.3598	18.4347	18.0311	18.2322	18.0821	17.1147	18.2341	18.6166	18.1571	15.9473	17.248	16.8006	+	1.40029	0.0270863	1.22619	2.61628		0.876354	0.0958712	0.973625	1.73767	4	2	2	18.6	12.9	12.9	21.973	0.003096	3.0071	6953100	11	853700	972380	804520	597420	710690	610690	378580	916250	421680	190680	287010	209520	Q9SZX9;A0A1P8B5B3	Q9SZX9;A0A1P8B5B3
AT3G46460;AT5G59300	Ubiquitin-conjugating enzyme E2 13;Ubiquitin-conjugating enzyme E2 7	UBC13;UBC7	17.1276	18.3568	16.4882	16.4206	18.5831	16.717	18.6083	18.7084	16.8075	16.6365	16.7246	17.3308		0.183925	0.580978	0.223412	0.470301	+	1.3532	0.0366526	1.27932	2.53564	2	2	2	44.4	44.4	44.4	14.158	0	3.6024	6017500	5	150190	576740	797530	589420	547350	1104900	746540	996210	78049	201230	61811	167550	A0A1I9LLI9;Q42541;Q42540	A0A1I9LLI9;Q42541;Q42540
AT1G09010	Mannosylglycoprotein endo-beta-mannosidase;Mannosylglycoprotein endo-beta-mannosidase 31 kDa subunit;Mannosylglycoprotein endo-beta-mannosidase 28 kDa subunit;Mannosylglycoprotein endo-beta-mannosidase 42 kDa subunit	EBM	17.614	17.2339	17.5111	16.1028	17.4531	17.5357	17.5597	17.7861	16.269	16.9524	16.2046	15.8495		0.981498	0.0665424	0.79653	1.91245	+	2.7141	0.00484892	1.26475	5.24368	3	3	3	3.9	3.9	3.9	107.66	0	5.9045	4891800	11	682120	826610	460030	0	406890	913670	417520	783870	234580	166490	0	0	Q75W54	Q75W54
AT5G24770;AT5G24780	Vegetative storage protein 1;Vegetative storage protein 2	VSP1;VSP2	18.0506	17.8522	17.7309	17.0369	17.6641	17.4421	17.7183	18.1926	16.4591	16.1715	16.1714	17.261	+	1.83804	0.011941	1.15185	3.39866	+	2.19693	0.00838235	1.2385	4.10042	2	2	2	7.8	7.8	7.8	30.261	0	4.7595	5953800	11	1016400	726160	916900	411600	397700	504960	493250	715860	0	221890	132590	416500	O49195;B3H5J6;O82122	O49195;B3H5J6;O82122
AT1G63660		F24D7.15	18.8174	19.0303	18.6045	18.5943	18.77	18.7403	18.4781	19.0349	16.9502	16.5798	18.3111	18.2776	+	1.43722	0.0251885	1.23199	2.6799	+	1.42156	0.0325642	1.22615	2.65287	3	3	3	6.9	6.9	6.9	59.314	0	12.73	14162000	16	2075700	2700300	682030	749330	1705600	2266700	663390	1454500	162700	334680	516050	851060	Q9CAD1;F4I3P5	Q9CAD1
AT1G02150	Pentatricopeptide repeat-containing protein At1g02150		18.0296	17.9099	17.8785	16.2911	17.7277	17.7603	17.9407	17.9142	16.9466	16.1571	16.2244	17.1148		0.978141	0.0672558	0.916532	1.90688	+	2.55771	0.00483333	1.22502	4.87909	2	2	2	4.8	4.8	4.8	59.882	0.003856	2.7902	5131600	10	1215400	771940	779600	397820	156820	471390	483160	381910	0	372930	0	100660	Q8LPS6	Q8LPS6
AT1G58290	Glutamyl-tRNA reductase 1, chloroplastic	HEMA1	17.7439	18.0783	18.0631	18.1066	18.0519	18.1055	18.0509	17.3773	16.5167	16.9825	15.737	17.4675	+	1.89056	0.0113514	1.32205	3.49747	+	1.61855	0.0208076	1.22051	2.99806	3	3	3	11.4	11.4	11.4	59.515	0	5.3403	8608100	9	506630	767520	947140	953120	1041700	900860	735480	529060	207230	736330	519680	763340	P42804;P49294	P42804
AT4G12650	Transmembrane 9 superfamiRly member 12	TMN12	17.5113	18.3321	18.0631	16.9155	16.9063	18.1537	18.0687	17.9647	16.6419	15.995	16.849	16.7322	+	1.69265	0.0143988	1.15096	3.13122	+	1.88929	0.012625	1.21879	3.49506	4	4	4	9.2	9.2	9.2	74.139	0	7.0559	10735000	7	1431000	1033200	939490	839330	1140200	1832500	1029300	302400	844300	595330	472650	275290	F4JRE0	F4JRE0
AT5G48180	Nitrile-specifier protein 5	NSP5	18.0229	18.2773	17.9321	17.0188	18.2552	18.2252	16.2175	16.2885	16.7467	16.2538	16.5669	16.9427	+	2.05219	0.00876371	1.18524	3.80961		0.473487	0.281263	0.619084	1.04535	2	2	2	7.4	7.4	7.4	35.853	0	7.6262	5850700	21	652080	817940	605410	386230	788740	773340	188580	336090	238740	348400	365510	349670	Q93XW5	Q93XW5
AT3G46010	Actin-depolymerizing factor 1	ADF1	17.3207	16.7008	17.3715	17.6982	15.5392	17.1787	17.5939	17.6276	16.1815	15.39	16.0541	15.4788	+	2.69005	0.00343373	1.49669	5.18646	+	1.19839	0.0497048	1.20872	2.27388	3	2	2	35.3	25.2	25.2	16.112	0	5.659	3561200	8	363790	219490	613800	350080	377070	482590	258940	422340	0	136340	0	336790	Q39250;A8MR09	Q39250;A8MR09
AT2G35500	Probable inactive shikimate kinase like 2, chloroplastic	SKL2	18.6396	18.5063	18.4659	18.5877	18.4217	18.3587	18.4252	18.3739	15.8867	17.9037	17.8051	17.9376	+	1.23044	0.037974	1.16662	2.32771		1.04838	0.0642857	1.01165	2.02357	3	3	3	16.8	16.8	16.8	42.687	0	10.803	13088000	27	1744600	1572200	1572300	1660700	902300	1144300	1226300	1376100	147280	641130	561470	539660	O82290	O82290
AT2G01520	MLP-like protein 328	MLP328	20.3347	20.8508	20.4264	20.2831	20.4632	20.5547	20.2335	20.7133	19.122	19.1924	19.472	19.3459	+	3.65549	0.000923077	1.19068	7.88116	+	4.10854	0.000759494	1.20811	9.49254	8	5	3	50.3	33.8	17.2	17.513	0	58.377	85110000	96	8484800	11914000	9940700	8846400	8581200	8519700	7270800	10844000	2386300	2119300	2635500	3567100	Q9ZVF3	Q9ZVF3
AT3G02660	Tyrosine--tRNA ligase	F16B3.29	18.1046	17.9256	18.1366	18.7017	15.9957	17.2439	17.443	18.384	15.9196	15.9849	16.5257	15.8406	+	4.08112	0.00110345	2.14942	9.38741	+	1.23003	0.04704	1.19895	2.32703	3	3	3	8.2	8.2	8.2	56.618	0	4.8461	6705000	10	802770	688520	889300	1005100	203590	528010	580610	826830	318370	202920	253150	405800	Q9M876	Q9M876
AT2G43460;AT3G59540	60S ribosomal protein L38	RPL38A	16.7448	17.7571	17.7427	17.8523	17.7846	16.8032	18.0957	16.6906	16.0921	16.7988	15.8487	16.8013	+	1.72193	0.013881	1.13896	3.18439		1.17812	0.0512176	0.958313	2.2399	2	2	2	27.5	27.5	27.5	8.1216	0	5.7351	5277900	10	627990	667990	634250	445550	635220	363940	599250	408620	185100	260450	340560	109030	O22860	O22860
AT2G34040		At2g34040	22.5731	22.6942	22.3905	23.2226	22.6486	23.1256	23.0268	22.7159	20.6163	21.303	22.5515	22.2617	+	1.13285	0.0465553	1.03696	2.16423	+	1.39258	0.0343351	1.1961	2.60304	8	8	8	22.6	22.6	22.6	50.049	0	103.57	114350000	60	2896300	19662000	2270800	36550000	3777600	16622000	14882000	2456400	540340	1137600	12054000	1505300	F4IGU7;O22957	F4IGU7;O22957
AT4G13360	3-hydroxyisobutyryl-CoA hydrolase-like protein 3, mitochondrial		18.0553	18.0627	18.1559	17.9388	17.9651	17.9796	17.043	17.5206	17.7991	16.7903	16.4517	16.6361	+	2.00792	0.0093211	1.13388	3.72284		0.968803	0.0769902	0.707772	1.89137	4	4	4	17.1	17.1	17.1	46.25	0	16.837	12300000	10	1302300	1362200	1523600	1017400	1234600	1599000	760840	696240	872920	734890	703710	492710	Q9T0K7	Q9T0K7
AT1G11580	Pectinesterase/pectinesterase inhibitor 18;Pectinesterase inhibitor 18;Bifunctional pectinesterase 18/rRNA N-glycosylase	PME18	18.681	18.7099	18.6147	17.9164	18.2689	18.2703	17.7377	17.1671	17.3728	17.8759	16.7711	17.4929	+	2.00201	0.00928702	1.10233	3.71133		0.666353	0.171406	0.482819	1.38414	4	4	4	11.6	11.6	11.6	64.065	0	14.44	10747000	36	1194900	1934800	1335800	451110	1368200	1477400	795380	832800	105150	483720	455680	311680	A0A1P8ARX5;Q1JPL7	A0A1P8ARX5;Q1JPL7
AT3G13490	Lysine--tRNA ligase	OVA5	18.8089	18.5489	18.4259	18.7537	18.4937	18.4875	18.6946	18.5365	18.2017	16.8748	18.2171	16.1435	+	1.30207	0.0323435	1.27507	2.44867	+	1.22393	0.0475223	1.19383	2.31676	6	6	6	11.6	11.6	11.6	67.587	0	8.9459	13610000	24	1574600	620690	2383500	2268500	977530	2192500	1182300	790290	533150	241910	674080	170840	Q9LJE2	Q9LJE2
AT1G64510	30S ribosomal protein S6 alpha, chloroplastic	RPS6	19.7201	18.9459	20.2312	20.2855	20.6882	19.8296	20.0259	20.4279	19.1378	19.161	18.5014	19.4013		1.05815	0.0557737	0.745246	2.0398	+	2.32471	0.00642553	1.19251	4.36695	3	3	3	29	29	29	25.46	0	9.7516	35090000	31	3598900	2809400	3780700	4394500	3200800	3783600	3261400	3946700	577030	2201200	2027100	1508900	A0A1P8AV66;Q8VY91	A0A1P8AV66;Q8VY91
AT2G45180		At2g45180	20.2547	20.7182	21.3664	21.3435	21.3385	21.4882	21.6232	22.0651	19.5564	20.5249	20.3782	21.2963		0.492724	0.240165	0.481762	1.08015	+	1.65071	0.0201551	1.18984	3.0556	4	4	4	50.7	50.7	50.7	13.955	0	284.91	127380000	205	8080500	9130100	14246000	11359000	12745000	16653000	13091000	16801000	2931600	7793800	6767200	7785800	Q42044	Q42044
AT2G38750	Annexin D4	ANN4	19.0222	19.9175	19.1498	19.6687	19.4334	19.6715	18.9484	19.2775	17.6387	18.5611	17.563	18.9493	+	1.69172	0.0143777	1.26151	3.12953	+	1.66431	0.0199542	1.15466	3.08006	4	4	4	21.9	21.9	21.9	36.221	0	53.721	24903000	60	2031400	4027700	2115200	2802200	3004900	3665300	1362900	1935200	1009700	696180	927800	1324300	Q9ZVJ6;A0A1P8B1L4	Q9ZVJ6;A0A1P8B1L4
ATCG00190	DNA-directed RNA polymerase subunit beta	rpoB	18.405	18.4189	17.9349	18.4209	18.0674	18.0511	18.4341	18.5186	16.9757	17.426	17.3854	16.7083	+	2.85434	0.00268919	1.17105	5.58622	+	2.7924	0.00457576	1.14398	5.43305	6	6	6	10.1	10.1	10.1	121.06	0	54.306	14819000	56	1437500	1766400	1209800	1616100	1760600	2090200	1606800	1624300	334600	609910	558320	204520	P50546	P50546
AT2G27600	Protein SUPPRESSOR OF K(+) TRANSPORT GROWTH DEFECT 1	SKD1	18.1124	17.8987	17.8627	18.0591	18.052	17.8507	17.9793	18.0572	17.8632	16.5988	16.2536	16.8734	+	1.67044	0.0150407	1.08597	3.0911	+	1.68253	0.0189803	1.08758	3.11291	4	4	4	12.2	12.2	12.2	48.592	0	4.6849	9369600	8	756190	1036500	715150	1045600	649740	1338500	959380	1425000	422930	324620	566440	129530	Q9ZNT0	Q9ZNT0
AT4G17100		At4g17100	16.6609	16.6648	17.4835	17.8373	17.3002	16.5539	17.6689	17.7275	15.6709	16.8577	16.1971	16.2023	+	1.28697	0.0338002	0.929623	2.42309	+	1.60558	0.0219343	1.08062	2.97494	2	2	2	6.4	6.4	6.4	35.951	0	4.352	2730300	13	0	159410	302940	375740	253740	186370	470440	313180	0	177740	316730	174050	F4JNE1	F4JNE1
AT3G02110	Serine carboxypeptidase-like 25	SCPL25	17.8823	17.7059	17.7746	18.0549	18.0908	16.3979	17.9373	17.8193	16.6566	16.2849	16.3641	16.6546	+	4.49089	0.00193939	1.36437	11.0735	+	1.42252	0.0324867	1.07131	2.65453	2	2	2	3.6	3.6	3.6	53.4	0.0046551	2.7071	10249000	7	717300	949650	872120	1093500	1039400	966580	839470	620690	843720	793620	855220	658080	Q8L9Y0	Q8L9Y0
AT3G54360		T12E18_50	17.9611	18.1723	17.9647	17.9001	18.0156	18.0249	17.893	18.1065	17.5234	16.698	15.8437	17.8289	+	1.20236	0.041322	1.02602	2.28053	+	1.22167	0.0475625	1.03649	2.31296	4	4	4	13.8	13.8	13.8	44.53	0	9.0572	8912500	28	992010	1241400	855460	645640	834010	1442800	513780	627360	429590	436530	423010	471030	Q9M2V1	Q9M2V1
AT4G27000	Polyadenylate-binding protein RBP45C	RBP45C	19.4162	20.0171	18.8951	18.6851	18.9615	18.9891	18.5677	18.68	18.3708	18.8149	17.1394	18.5637	+	1.13299	0.0466022	1.03117	2.16447		0.730872	0.144385	0.577371	1.49383	4	4	4	15.2	15.2	15.2	44.972	0	13.251	11724000	12	2048800	1181400	1583100	382530	1576500	1357600	797130	694100	696320	893090	51193	462310	Q93W34	Q93W34
AT2G29630	Phosphomethylpyrimidine synthase, chloroplastic	THIC	18.1165	18.4661	18.2165	18.1366	17.9849	17.8625	18.0934	18.1072	16.3448	17.8461	16.4508	17.3663	+	1.79241	0.0124346	1.23193	3.3138	+	1.47715	0.0288264	1.01001	2.74911	2	2	2	7.9	7.9	7.9	53.5	0	33.786	7993700	32	658210	1261700	1085200	804000	621100	654250	573230	909390	207920	669150	270980	278520	A0A1P8B279;O82392	A0A1P8B279;O82392
AT3G12580	Probable mediator of RNA polymerase II transcription subunit 37c	MED37C	21.3352	21.4223	21.3614	21.5046	21.2467	21.2737	21.4074	21.459	20.3417	20.3433	20.3811	20.3215	+	6.74119	0	1.05898	26.7193	+	5.8526	0	0.999824	18.9305	30	16	13	64.2	41.7	31.4	71.101	0	323.31	348820000	515	32634000	36471000	40071000	44527000	34291000	40568000	32295000	39314000	11193000	12432000	12008000	13020000	Q9LHA8	Q9LHA8
AT5G09590	Heat shock 70 kDa protein 10, mitochondrial	HSP70-10	20.1468	20.2162	20.0772	20.1651	20.1274	20.1922	20.1181	20.3576	19.0053	19.0604	19.2885	19.443	+	3.97817	0.000864865	0.952007	9.00175	+	3.87366	0.00118367	0.999498	8.62461	15	14	12	31.5	29.9	26	72.99	0	180.91	102320000	183	9051800	12957000	11522000	11283000	10657000	11443000	7443400	13260000	3320700	3263300	3708300	4407500	Q9LDZ0;B3H683	Q9LDZ0
AT1G70570		At1g70570	17.8347	17.8205	18.3269	17.8015	17.9898	18.1231	17.9997	17.8775	17.9903	16.256	16.6926	17.1467	+	1.2492	0.0367895	0.924479	2.35931	+	1.39654	0.0337321	0.976122	2.60984	4	4	4	12.1	12.1	12.1	65.224	0	7.4546	11759000	15	713680	1010300	1285000	1285200	1098800	1457500	1066400	1134000	700390	539120	864560	603980	Q9C5F4;F4I5H7	Q9C5F4;F4I5H7
AT5G19370	Rhodanese-like/PpiC domain-containing protein 12		18.2378	17.6447	17.8924	18.1737	17.5462	17.3898	17.4479	18.3513	16.3749	16.2607	17.7117	17.6962	+	1.21714	0.0397207	0.976268	2.30535		0.713342	0.151383	0.672932	1.46415	4	4	4	16.4	16.4	16.4	32.98	0	7.8107	7556700	16	619650	569940	846220	523290	880550	436180	631740	566570	636930	394420	873800	577450	Q93WI0	Q93WI0
AT5G62890	Nucleobase-ascorbate transporter 6	NAT6	18.1849	18.1475	17.3016	17.8066	18.0461	17.8703	18.1004	17.9784	16.7714	17.8703	16.8918	16.5753	+	1.24646	0.0371698	0.832956	2.35468	+	1.79528	0.0149391	0.971591	3.31911	3	3	3	9.6	9.6	9.6	57.579	0	5.7132	7102200	12	1025300	944350	397060	803030	899140	566830	498770	709530	223510	474610	369870	190180	Q27GI3;Q27GI3-2	Q27GI3;Q27GI3-2
AT5G47770	Farnesyl pyrophosphate synthase 1, mitochondrial	FPS1	17.2487	17.7977	17.8018	17.7273	16.2967	16.4029	16.5953	16.7826	16.6901	16.1734	16.6363	17.2454	+	2.01274	0.00935065	0.957548	3.73225		NaN	1	0	NaN	2	2	2	7.3	7.3	7.3	39.696	0	5.8868	3219200	9	0	448060	459490	560160	342920	417700	231300	330090	0	149770	144360	135330	Q09152-2;Q09152	Q09152-2;Q09152
AT4G23940		T19F6.22	17.2953	17.4081	17.0641	17.4726	17.3051	17.2403	17.5619	17.4456	16.2564	16.4845	16.4534	16.5611	+	3.65036	0.000909091	0.871189	7.86437	+	4.18573	0	0.949388	9.79422	5	5	5	6.3	6.3	6.3	105.54	0	13.748	8852300	36	1039300	1096400	615080	1159400	1003000	889830	899380	949000	182240	376830	280530	361320	O22993	O22993
AT1G71950		F17M19.10	17.4477	17.6278	17.3572	17.8647	17.9743	17.6789	18.0422	17.8153	16.9295	17.1705	16.055	17.6589		0.886471	0.0841289	0.620902	1.75452	+	1.4345	0.031769	0.924241	2.67521	2	2	2	17.6	17.6	17.6	14.852	0	5.0173	8061000	18	690120	862270	533300	891830	874610	815020	841420	765130	295130	500730	325010	666430	Q9C8W7	Q9C8W7
AT1G62020	Coatomer subunit alpha-1		18.1356	18.3233	16.3819	18.2227	17.802	17.8401	17.4336	17.5554	16.4049	17.9017	16.3498	16.3065		0.852565	0.0919419	1.02512	1.69803	+	1.21065	0.0485435	0.91702	2.29444	9	2	2	10	4	4	136.56	0.00090131	3.2683	8979900	9	975950	1261500	646010	1298100	840360	1077400	558350	835740	210010	695850	151320	429390	Q94A40	Q94A40
AT3G54090	Fructokinase-like 1, chloroplastic	FLN1	18.1997	18.3989	17.9762	18.2932	18.0057	18.0186	18.2891	18.4412	16.4735	17.528	17.5819	17.5049	+	1.81587	0.0119486	0.944932	3.35733	+	1.72596	0.0169116	0.916582	3.19175	4	4	4	11	11	11	53.78	0	21.357	10876000	22	1239800	1270200	812770	1111400	742780	1127400	1028200	1368100	122140	635260	601160	817270	Q9M394	Q9M394
AT4G05420	DNA damage-binding protein 1a	DDB1A	17.8761	18.3346	18.2824	18.8986	18.2702	18.8533	18.388	18.5083	17.1597	17.5524	17.5266	18.1698	+	1.34022	0.0302279	0.74581	2.51352	+	1.99372	0.0107801	0.902825	3.69522	2	2	2	5	5	5	118.95	0	9.911	10953000	30	888940	1665200	1383200	1177500	1214200	1647800	707160	998960	91027	223890	334990	620490	B3H6I9;Q9M0V3	B3H6I9;Q9M0V3
AT5G23890		At5g23890	19.9368	20.035	19.9131	19.9548	19.7812	19.8017	19.9128	19.9229	18.5892	19.1119	19.131	19.033	+	3.57862	0.000821918	0.993627	7.6326	+	3.26897	0.00372727	0.888372	6.69593	9	9	9	18.6	18.6	18.6	90.749	0	122.12	39474000	98	4641300	5042600	3936700	5137500	3490400	3197600	3500600	4353700	925060	1574100	1573300	2101000	A0A1P8BAU8;Q9FF91	A0A1P8BAU8;Q9FF91
AT2G43810	Sm-like protein LSM36B	LSM6B	17.7404	17.9176	17.7468	17.9817	17.7521	17.6354	17.8477	17.8473	17.0681	17.2259	17.4749	15.7639	+	1.3253	0.0305613	0.963398	2.48813	+	1.21447	0.0484407	0.887393	2.30086	2	2	2	40.7	40.7	40.7	9.7279	0	6.936	8219800	25	775170	971060	872350	964230	787050	828130	741310	829700	185100	379230	577250	309190	O22823	O22823
AT5G26280		At5g26280	18.8921	18.9425	19.0105	18.7693	18.8631	19.0519	18.8857	18.9192	18.0306	18.0483	18.0705	18.16	+	5.1056	0	0.82625	14.1316	+	5.52894	0	0.852597	16.6848	8	8	7	36.9	36.9	33.7	39.445	0	40.68	39456000	50	3656600	4353600	4322200	3394100	4276900	5871200	3597200	3478400	1864600	2112500	975980	1553000	Q93Z83;A0A1P8BA53;A8MR02;F4IV56;A0A1P8AYX3;F4IV58;A0A1P8AZ34;Q6RF45;F4JZS5;F4JZS7;F4IV59	Q93Z83;A0A1P8BA53;A8MR02
AT5G02050		T7H20_100	17.514	17.2937	17.745	17.591	17.2901	17.4211	17.7317	17.8103	16.6881	16.8257	16.9236	16.4669	+	2.99054	0.00306154	0.8098	5.93407	+	2.72885	0.00473913	0.837188	5.279	2	2	2	18.7	18.7	18.7	29.763	0	7.255	5071100	21	532880	499900	671150	592430	483830	571930	541970	666890	123030	102120	129950	154970	Q9LZM6	Q9LZM6
AT3G04550	Rubisco accumulation factor 2, chloroplastic	RAF2	19.2493	19.1246	19.163	19.1877	19.1531	19.0746	19.1592	19.1725	18.2588	18.3689	18.3904	18.2033	+	5.5676	0	0.875789	16.9388	+	5.54112	0	0.834509	16.7645	7	7	7	23.6	23.6	23.6	50.199	0	25.842	48871000	59	5565200	5067500	5305700	5221200	5609500	5945400	3775600	4583100	1712000	2130900	1975700	1979600	Q9SR19	Q9SR19
AT2G34640		PTAC12	17.958	18.1012	17.863	17.9784	17.8835	17.8485	17.8803	18.1111	16.8763	16.9766	17.1934	17.3679	+	3.44886	0.00245087	0.871617	7.22784	+	3.22754	0.0034709	0.827315	6.57798	4	4	4	13.7	13.7	13.7	60.895	0	34.791	9631000	46	1113500	1535900	938820	947020	860200	1059100	705470	951020	288340	381000	273260	577360	F4IHY7	F4IHY7
AT4G37910	Heat shock 70 kDa protein 9, mitochondrial	HSP70-9	20.0375	20.3196	19.9852	20.1536	19.954	19.8937	20.0877	20.3485	18.8695	19.0328	19.1828	19.9039	+	1.97372	0.00981688	0.87677	3.65649	+	1.78647	0.0149857	0.82377	3.3028	14	11	11	26.8	21.3	21.3	73.074	0	101.78	60333000	112	4062900	8037400	5893200	8217200	5079900	6222700	4205300	7826200	1738200	1647500	3136700	4265800	Q8GUM2	Q8GUM2
AT4G14160		At4g14160	17.4384	16.8411	17.2565	17.4126	17.4731	16.451	17.3393	17.4682	16.2437	15.772	17.2302	16.2593	+	1.36901	0.0292796	0.860867	2.56265		1.06642	0.062412	0.806619	2.05357	3	3	2	5.3	5.3	3.5	68.622	0	8.5523	6042900	19	890600	230990	524330	849830	553470	466190	550440	709360	504800	222760	313040	227080	F4JUM3;Q8VXX0;F4JUM1	F4JUM3;Q8VXX0;F4JUM1
AT1G53280	Protein DJ-1 homolog B	DJ1B	17.3018	17.9188	18.5613	19.1464	18.5555	18.9597	18.3052	18.5224	17.7987	17.4347	17.7418	18.1168		0.496318	0.238362	0.459112	1.08662	+	2.22657	0.00789924	0.812754	4.16141	5	5	5	30.3	30.3	30.3	40.361	0	19.823	19462000	56	1800000	1628000	1692000	1606100	1915600	2403900	1153800	1732500	1495400	1638300	1169500	1226900	A0A1P8AUR1;Q9MAH3	A0A1P8AUR1;Q9MAH3
AT5G19180	NEDD8-activating enzyme E1 catalytic subunit	ECR1	17.1775	16.5583	17.1252	17.2888	17.1471	17.5557	17.2251	17.2731	16.4	16.7708	16.2256	16.5677	+	1.46257	0.0239848	0.54642	2.72378	+	2.82724	0.00407905	0.809242	5.51883	2	2	2	4.7	4.7	4.7	44.987	0.0081633	2.4183	2738200	4	124680	282580	565910	335520	302890	280090	377870	468690	0	0	0	0	A0A1P8BGN7;O65041	A0A1P8BGN7;O65041
AT5G19440		At5g19440	18.0752	18.7742	18.4612	19.0952	18.3828	18.5761	18.6693	18.7112	17.434	17.748	17.7075	18.2159	+	1.63993	0.0164723	0.82513	3.03627	+	2.40698	0.00538547	0.808509	4.54377	3	3	3	22.7	22.7	22.7	35.593	0	11.87	10738000	29	630700	1266000	1024900	1416000	916540	1395100	913300	1327900	324380	370570	424820	727540	Q29Q34	Q29Q34
AT2G14750	Adenylyl-sulfate kinase 1, chloroplastic	APK1	17.7498	18.2293	17.7014	17.7874	17.6749	17.6762	17.7303	17.745	17.5784	16.5235	16.2606	17.7171	+	1.14668	0.0459368	0.84707	2.18731		0.953564	0.0793932	0.686663	1.86606	2	2	2	13.4	13.4	13.4	29.787	0	4.1182	6966900	3	659740	831540	628140	637260	662370	731030	601340	583610	358220	422530	409870	441210	Q43295	Q43295
AT1G64790		ILA	18.2696	18.3234	17.6547	18.2079	18.063	18.2154	17.9294	18.1386	16.8906	17.7313	17.1983	17.3306	+	1.91512	0.0106042	0.826176	3.5441	+	2.30623	0.00676762	0.798874	4.32781	5	5	5	3.6	3.6	3.6	284.78	0	19.958	15585000	36	1641400	1993700	1497200	1795800	1548900	1656600	1074200	1355500	547790	1032300	865680	575560	F4I893-2;A0A1P8AT97;F4I893	F4I893-2;A0A1P8AT97;F4I893
AT5G23040	Protein CHAPERONE-LIKE PROTEIN OF POR1, chloroplastic	CPP1	18.4364	18.5466	18.2209	18.3838	18.33	18.1471	18.5405	18.4087	16.6678	17.9069	17.9821	17.7015	+	1.42911	0.0256526	0.832298	2.6659	+	1.33756	0.0380286	0.791975	2.50898	2	2	2	10.5	10.5	10.5	28.815	0	11.851	9994800	38	1061100	1242900	719140	1099900	967750	971170	947370	1069000	133410	646710	685070	451310	Q9FN50	Q9FN50
AT2G23420	Nicotinate phosphoribosyltransferase 2	NAPRT2	18.3258	18.3934	18.1047	18.8324	18.7283	19.0073	18.4448	19.0103	17.6251	18.2013	17.8626	18.4275		0.819953	0.10001	0.384937	1.64356	+	1.86187	0.0129301	0.768531	3.44334	3	3	2	9	9	7.7	60.982	0	31.512	12392000	43	1037300	1275200	861380	1570900	1273900	1838400	947840	1258900	281980	752990	457990	835360	A0A1P8AXW4;Q84WV8	A0A1P8AXW4;Q84WV8
AT2G26990	COP9 signalosome complex subunit 2	CSN2	17.3334	17.4297	17.6517	18.063	17.6809	17.4464	17.7953	17.5787	16.4374	16.9016	16.8187	17.2988	+	1.70297	0.0141738	0.75536	3.14993	+	2.1339	0.00918894	0.76122	3.97239	1	1	1	4.8	4.8	4.8	51.186	0	6.4321	7220400	25	678120	762620	764700	972000	727660	599730	636890	760420	181090	388580	341550	407050	Q8W207	Q8W207
AT3G12930	Protein Iojap, chloroplastic	IJ	18.7428	19.16	18.6562	18.5489	18.4849	18.4925	18.3348	18.5023	17.5567	17.7709	17.6729	17.8173	+	3.49372	0.00215758	1.07252	7.3657	+	4.40273	0	0.749149	10.6891	5	5	5	43.3	43.3	43.3	26.378	0	40.147	22437000	43	2339700	3695300	3065300	2318000	1556100	2861100	1325600	2128600	479080	1070500	677150	920480	Q9LDY9	Q9LDY9
AT5G20160		At5g20160	20.7203	21.0469	20.7365	21.0111	20.7578	20.6898	20.8984	21.0352	19.7198	20.1088	20.0293	20.543	+	2.18667	0.00695902	0.778481	4.07944	+	2.1469	0.00894614	0.745035	3.99863	4	4	0	52.5	52.5	0	17.633	0	130.62	69001000	91	6766500	8043800	7151800	7747100	6566500	6468800	5944900	7045400	2249400	3577700	3264000	4175500	F4K455;Q94AF6;F4K456	F4K455;Q94AF6;F4K456
AT3G04290	GDSL esterase/lipase LTL1	LTL1	17.6727	17.6337	17.5129	17.5568	16.4306	17.5256	15.7949	16.2576	16.5288	17.5481	16.1986	16.8401	+	1.51147	0.0213597	0.815097	2.80895		0.240777	0.536733	-0.276724	-0.593678	2	2	2	10.9	10.9	10.9	40.148	0.0046044	2.6047	4699700	5	327850	592910	650880	619010	330510	685920	467220	96282	126720	160100	485240	157070	Q9M8Y5	Q9M8Y5
AT2G46540		At2g46540	18.003	18.3317	18.0044	18.8587	18.2206	18.1175	18.5342	19.0061	17.4177	17.7485	17.6604	18.0866	+	1.23425	0.0380348	0.571167	2.33413	+	1.64887	0.0201226	0.741314	3.05231	1	1	1	56.9	56.9	56.9	6.8031	0	6.6857	12959000	20	1006300	1494000	1117900	1545500	1306800	1240800	1042200	1584700	440280	697240	591450	891380	Q9ZPY5	Q9ZPY5
AT1G69200	Fructokinase-like 2, chloroplastic	FLN2	18.5451	18.2738	18.2738	18.2208	18.1377	18.2754	18.2631	17.9479	17.7702	17.351	17.4087	17.1366	+	3.03546	0.00279518	0.911757	6.05224	+	2.55153	0.00480255	0.739403	4.86504	7	7	7	19.2	19.2	19.2	68.979	0	40.542	19714000	42	2210300	2397100	2478300	2400900	2287700	1990100	1531200	1817400	470600	812560	822600	495280	F4I0K2	F4I0K2
AT1G52100	Jacalin-related lectin 11	JAL11	18.3261	18.2851	18.3611	18.5067	18.6382	18.7127	18.5896	18.4249	17.8076	17.906	17.8118	17.9323	+	3.90225	0.000761905	0.505277	8.72639	+	4.3701	0	0.726908	10.55	6	6	6	22.6	22.6	22.6	40.217	0	32.967	23838000	81	1678300	2446600	2671800	2677100	2856900	3300000	1573300	1787200	1214200	957450	1129200	1545700	A0A1P8AWF8;A0A1P8AWL3;Q5XF82-2;Q5XF82	A0A1P8AWF8;A0A1P8AWL3;Q5XF82-2;Q5XF82
ATCG00860;ATCG01280	Protein Ycf2	ycf2-A	17.7606	17.0885	16.8768	17.3995	17.362	17.2984	17.3211	17.3254	16.5014	16.7457	16.4641	16.6964	+	1.79453	0.0123659	0.679414	3.31773	+	4.28252	0	0.724847	10.1846	3	3	3	2.1	2.1	2.1	269.56	0	10.227	6249700	19	630050	745280	710980	783350	801110	606250	645390	679640	156860	226990	136820	126970	P56786	P56786
AT5G48930	Shikimate O-hydroxycinnamoyltransferase	HST	17.2729	16.984	17.1531	17.1728	16.5903	17.0864	17.3748	17.0306	16.3046	16.2282	16.5169	16.1347	+	3.81117	0.00122449	0.84961	8.40578	+	2.145	0.00899767	0.724393	3.99478	2	2	2	6.7	6.7	6.7	47.974	0	4.5666	3400300	21	290440	270330	419060	441770	121900	452800	387110	374790	222700	102680	115500	201240	Q9FI78	Q9FI78
AT5G43960		At5g43960	18.3906	18.353	18.5457	18.3751	18.3801	18.5072	18.4809	18.4981	18.016	18.204	17.7412	17.0676	+	1.39598	0.0273462	0.658922	2.60888	+	1.52484	0.0263726	0.709361	2.83236	4	4	4	11.8	11.8	11.8	43.484	0	7.0885	8008400	16	675610	504130	2087800	899980	689500	801980	927040	600520	164650	157380	353000	146740	F4K7E0;Q9FND0_ARATHGb	F4K7E0;Q9FND0_ARATHGb
AT3G53460	29 kDa ribonucleoprotein, chloroplastic	CP29A;CP29	21.6505	21.8538	21.6351	21.5055	21.3721	21.3174	21.394	21.6331	20.6245	20.7997	20.605	20.8559	+	4.19974	0.00130612	0.939931	9.84986	+	3.55005	0.00201481	0.707858	7.5419	8	8	8	41.2	41.2	41.2	36.007	0	306.41	163810000	167	21280000	21696000	20970000	16556000	13951000	15100000	14140000	18252000	6352100	5249700	4792600	5470300	Q43349;Q43349-2;F4JAF3	Q43349;Q43349-2;F4JAF3
AT1G50380		F14I3.4	18.0101	17.8549	17.6225	16.9037	17.9267	18.1621	17.8049	17.8594	16.9071	17.1593	17.4082	17.46		0.629428	0.164955	0.36416	1.32072	+	2.48438	0.00530539	0.704653	4.71405	3	3	3	8.9	8.9	8.9	80.938	0	6.2744	6530400	8	726410	502230	577080	796050	1071100	1161800	606440	477140	43023	190910	191910	186330	Q9SX53;A0A1P8ATN7	Q9SX53;A0A1P8ATN7
AT1G07440	Tropinone reductase homolog At1g07440	At1g07440	16.9905	17.6526	16.8254	18.2954	17.6904	17.3132	17.1254	17.6224	17.2506	16.5937	16.6982	16.4112		0.938067	0.0741594	0.702539	1.84032	+	1.68648	0.0187769	0.699399	3.12006	2	2	2	8.6	8.6	8.6	28.332	0	3.9511	4403400	14	390850	647500	153420	653820	625040	367080	365050	391750	152510	260820	272630	122920	P0DKI3;F4HQN3	P0DKI3;F4HQN3
AT5G24690			17.9865	18.3774	17.9557	18.0441	17.9475	18.0577	18.1889	18.1106	17.2809	17.5889	17.4898	17.1545	+	2.67351	0.00340299	0.712365	5.14735	+	3.1274	0.00420101	0.697605	6.29967	3	3	3	10.9	10.9	10.9	56.812	0	25.159	11362000	48	1050200	1217400	1387700	941760	1005600	1048500	1156700	1216800	393780	834740	639090	469320	Q93W02	Q93W02
AT4G17520		dl4795w	17.4752	18.1635	17.7963	17.4436	17.7227	17.526	17.4295	17.6738	16.5562	16.4175	17.4827	17.4372	+	1.19632	0.0419406	0.746253	2.2704		1.10401	0.0577478	0.614567	2.11614	3	2	2	10	7.5	7.5	38.905	0	6.7772	3860600	8	253530	1001900	346600	377910	345210	295550	213070	484750	42750	91243	220760	187390	O23593	O23593
AT2G02740	Single-stranded DNA-binding protein WHY3, chloroplastic	WHY3	17.8668	17.7765	17.8878	17.8387	17.8158	17.8799	17.8265	17.8453	17.0687	17.0892	17.2883	17.1474	+	4.81453	0	0.694097	12.5965	+	4.98423	0	0.693511	13.4712	4	4	4	19.5	19.5	19.5	29.64	0	39.455	10772000	48	1376200	1390500	1268000	663040	1146000	1485000	607290	1119000	297340	309550	484090	626240	Q66GR6-2;Q66GR6	Q66GR6-2;Q66GR6
AT2G28190	Superoxide dismutase [Cu-Zn] 2, chloroplastic	CSD2	20.073	20.0371	20.4129	20.5124	20.5371	20.7785	20.615	20.2538	20.3534	19.8196	19.2069	20.0491		0.724915	0.127994	0.40158	1.48376	+	1.38256	0.0348204	0.688855	2.58586	4	4	4	39.8	39.8	39.8	22.244	0	63.733	65361000	85	5381900	5654600	6334700	5351400	8634200	12380000	5355700	4885500	2858700	4198800	843710	3481800	O78310	O78310
AT4G29130	Hexokinase-1	HXK1	16.9543	16.9976	17.1725	16.172	16.7485	17.4188	17.4101	17.2864	17.2079	16.038	16.4432	16.4448		0.384149	0.331221	0.290637	0.879617	+	1.23908	0.0457372	0.682447	2.34226	3	2	2	9.7	7.5	7.5	53.706	0.0026619	3.0502	4794700	4	343010	460080	314730	588150	429630	534100	435750	425580	247300	516790	288670	210960	Q42525	Q42525
AT5G41970		At5g41970	17.7507	18.0742	17.9045	17.9707	17.7058	17.6844	17.6858	17.7465	17.3056	17.5117	16.382	17.5586	+	1.39059	0.0275909	0.73558	2.59963		0.959738	0.0783063	0.516171	1.87632	4	4	3	11.8	11.8	9.9	42.299	0	5.9286	7611800	13	898550	1297800	928560	550240	619820	923580	397720	623940	197830	409620	554340	209810	F4K000	F4K000
AT1G63680		MURE	17.6106	18.0793	17.7579	17.9473	17.5641	17.6212	17.9295	17.7835	16.9402	17.0235	17.1538	17.1134	+	3.35837	0.00249735	0.791044	6.95617	+	3.36991	0.00341401	0.666857	6.99034	3	3	3	7.5	7.5	7.5	85.586	0	26.528	9917400	29	1074800	1204000	987160	971420	1130400	1035000	950550	1083700	305860	378560	401000	394920	F4I3P9	F4I3P9
AT1G24020	MLP-like protein 423	MLP423	20.3721	20.4402	20.4521	20.501	19.9922	19.8202	20.2992	20.6481	19.675	19.4801	19.6963	20.0044	+	3.20679	0.00307692	0.727393	6.51957		1.18214	0.0509312	0.475948	2.24664	7	7	7	53.5	53.5	53.5	17.054	0	32.553	94114000	129	8846500	9008400	8552300	13306000	7740700	8041200	8804500	10479000	3558800	3915900	5287500	6572300	Q93VR4	Q93VR4
AT1G08830	Superoxide dismutase [Cu-Zn] 1	CSD1	19.912	19.7188	20.1566	20.1567	20.1209	20.3034	20.3053	19.9741	19.2191	19.6012	19.2011	20.0499		1.07546	0.0541994	0.468209	2.0686	+	1.65102	0.0201877	0.658084	3.05617	4	4	4	48.7	48.7	48.7	15.098	0	15.76	49335000	61	4571100	3500400	5729000	4159000	6791600	5158100	4504700	4308300	2336200	3306400	2189500	2780400	P24704;Q9FK60-2;Q9FK60	P24704
AT3G14210	GDSL esterase/lipase ESM1	ESM1	23.2519	23.1488	23.0065	23.1042	22.8985	22.7165	23.0748	23.2016	22.1444	22.2807	22.4578	22.4492	+	3.91558	0.0008	0.794816	8.77421	+	2.58422	0.00494426	0.639793	4.93965	12	12	12	52.3	52.3	52.3	44.06	0	323.31	714670000	632	86142000	74493000	74315000	75582000	58709000	65320000	61923000	76325000	27196000	33887000	40747000	40030000	Q9LJG3;A0A1I9LQL1	Q9LJG3;A0A1I9LQL1
AT1G08640		CJD1	19.3722	19.215	18.9975	19.2066	19.2097	19.1302	19.4691	20.107	18.7623	18.8267	18.8896	18.8854	+	2.30542	0.00553778	0.356829	4.32609	+	1.53764	0.0255519	0.638013	2.85484	3	3	3	13.3	13.3	13.3	32.902	0	19.913	20619000	33	2105600	1349600	1519600	1551800	2130700	1617500	1889200	3658000	994000	1470100	1532500	800910	Q93WG3	Q93WG3
AT5G26710			18.1666	18.0535	18.1772	18.4092	17.9149	17.922	18.0936	18.3271	16.985	17.4668	17.5558	17.733	+	2.3135	0.00558744	0.766449	4.34317	+	1.82046	0.0137174	0.62921	3.36586	6	6	6	16.3	16.3	16.3	81.064	0	13.275	16133000	36	1860700	1570300	1510800	1313400	1751700	1979200	1530900	1641800	623010	683960	826740	840780	O82462	O82462
AT2G04030		CR88	20.8831	20.9851	20.8648	20.9474	20.7317	20.7804	20.9851	21.0415	20.3011	20.1721	20.2699	20.2809	+	5.51001	0	0.664099	16.5618	+	3.61722	0.0017561	0.628673	7.75659	30	30	26	57.7	57.7	53.2	88.255	0	323.31	491310000	706	47298000	58006000	49161000	53881000	46606000	52724000	41528000	55633000	18759000	21881000	21203000	24625000	Q9SIF2-2;Q9SIF2	Q9SIF2-2;Q9SIF2
AT1G20220		At1g20220	19.3672	19.6187	19.3395	19.0558	19.0712	19.1469	18.4329	19.1629	17.914	18.8736	18.2245	18.2906	+	2.34701	0.00511475	1.01961	4.41445	+	1.25113	0.0448364	0.627777	2.36256	4	4	4	13	13	13	33.763	0	12.353	16305000	18	1899400	2553900	1605400	1704600	1531200	937850	1433100	1443000	378920	1698600	489140	630030	Q944A2	Q944A2
AT4G23460	Beta-adaptin-like protein C	BETAC-AD	18.9617	18.339	18.7365	19.2149	18.6379	18.9064	18.5662	18.7892	17.6196	18.2793	18.1594	18.3438	+	1.54572	0.0195323	0.712508	2.86904	+	1.85907	0.0130471	0.624393	3.43809	6	6	3	12.6	12.6	5.9	88.481	0	14.913	18348000	34	1024300	1459500	1791100	2729100	2495400	2904100	1349300	1482400	627550	908700	678830	897650	A0A1P8B3B6;O81742	A0A1P8B3B6;O81742
AT3G48870	Chaperone protein ClpC2, chloroplastic	HSP93-III;CLPC2	19.4091	19.9129	19.2348	19.6338	19.2109	19.4081	19.4875	19.6908	18.7049	18.8944	18.7162	18.9964	+	2.34888	0.00513882	0.719676	4.41845	+	2.64978	0.00461644	0.621343	5.09159	29	6	6	45.4	11	11	102.24	0	17.563	21397000	21	2784600	3089200	2199500	2736900	1689700	1100900	1796400	1634500	244080	1480600	712530	1927700	F4JF64;Q9SXJ7	F4JF64;Q9SXJ7
AT2G46520	Exportin-2	CAS	18.5238	18.5756	18.3016	18.4165	18.4643	18.6323	18.2631	18.3642	17.5583	18.1523	17.6899	17.8464	+	2.40492	0.00454634	0.642658	4.53929	+	2.20851	0.00823704	0.619249	4.12419	3	3	3	7.9	7.9	7.9	108.66	0	13.07	13446000	42	1235500	1566500	1372300	1225300	1786700	1591200	889090	1272400	535920	864440	529130	577150	Q9ZPY7	Q9ZPY7
AT3G16780	60S ribosomal protein L19-2	RPL19B	17.429	17.9315	17.5894	17.6614	17.5375	17.3631	17.6502	17.7549	17.0053	16.9684	16.4163	17.4879	+	1.51424	0.0212963	0.68339	2.8138	+	1.38349	0.0348548	0.606942	2.58745	2	2	2	19.6	19.6	19.6	24.329	0	12.932	7398800	36	649960	954540	802790	773740	701290	690820	646760	737380	368830	419280	251810	401560	Q9LUQ6	Q9LUQ6
AT4G00810	60S acidic ribosomal protein P1-2	RPP1B	20.2923	20.1188	20.2968	20.2993	19.9888	20.0429	20.161	20.1658	18.8913	19.7721	19.6723	19.9402	+	1.55438	0.0195109	0.682836	2.88428		1.15419	0.0533575	0.520668	2.19987	3	3	3	73.5	73.5	73.5	11.307	0	95.598	65210000	147	7433800	6736100	7968100	6366500	5591900	6578400	5474200	5935600	1630700	4221700	2896700	4376000	O23095	O23095
AT5G14800	Pyrroline-5-carboxylate reductase	P5CR;PROC1	18.022	18.0092	18.0917	18.2393	17.8637	18.2059	17.83	18.3444	17.3063	17.4981	17.206	17.8182	+	2.32957	0.00560739	0.633409	4.37727	+	1.76394	0.0154886	0.603861	3.26128	3	3	3	26	26	26	23.243	0	14.28	11902000	28	979440	1383500	1394800	1092100	1444900	1192600	433880	1758100	444050	610450	452850	715450	F4K884;P54904	F4K884;P54904
AT4G36940	Nicotinate phosphoribosyltransferase 1	NAPRT1	17.3675	17.4336	17.2822	18.0861	17.43	17.6318	17.6417	17.6097	16.5702	17.2182	16.9358	17.1863	+	1.26227	0.0357566	0.564736	2.38134	+	2.05013	0.0104828	0.600681	3.80554	2	1	1	6.8	5.5	5.5	62.42	0	4.271	5032000	15	436330	449610	429990	699770	520170	636130	404480	597660	137930	301830	213080	204980	Q8RWM2	Q8RWM2
AT2G22360		At2g22360	17.8172	18.3363	17.6688	17.3921	18.2974	18.0162	17.0978	17.6313	17.0168	17.4076	16.9743	17.1402	+	1.63521	0.0164489	0.668856	3.02783		1.18788	0.0504385	0.625954	2.25625	3	3	2	13.8	13.8	10.4	47.761	0	8.1074	10274000	31	1204100	923830	947900	840970	1259400	1442900	546440	705710	254890	841190	643840	662990	Q9SJZ7	Q9SJZ7
AT1G06020;AT1G06030;AT2G31390	Probable fructokinase-1;Probable fructokinase-2;Probable fructokinase-3		19.2257	19.485	19.1523	19.2367	19.0803	19.0411	19.0883	19.4411	18.4594	18.4893	18.571	18.737	+	3.51678	0.0013913	0.710751	7.43741	+	2.75157	0.00482657	0.598513	5.33371	10	10	9	50.2	50.2	47.4	35.275	0	59.658	59019000	97	6287200	7629300	6218700	5867200	5595200	5652300	4546000	5788200	2280400	3269000	2625800	3259400	Q9SID0;Q9LNE3;Q9LNE4;Q9M1B9;Q9SX54	Q9SID0;Q9LNE3;Q9LNE4
AT1G29350;AT1G29370		At1g29350	18.1133	18.7107	18.1205	17.919	18.1701	18.2747	18.3214	18.631	17.6224	17.9571	17.7642	17.6625	+	1.32231	0.0310263	0.464344	2.48303	+	2.53009	0.00480982	0.597757	4.81649	3	3	3	5.8	5.8	5.8	90.878	0	7.0493	12429000	12	1184500	1635300	1113100	835130	1253000	1454500	963020	887320	607380	937920	846250	711310	F4I1G1;Q8VZT4;A0A1P8ARI3	F4I1G1;Q8VZT4
AT5G03300	Adenosine kinase 2	ADK2	18.872	19.5148	19.6103	19.8802	19.3029	19.7834	19.3992	19.5113	18.7762	19.0554	18.9174	18.8952	+	1.34658	0.029951	0.558255	2.52436	+	2.59299	0.00499338	0.588137	4.9598	16	6	6	68.1	35.7	35.7	37.846	0	61.95	38739000	72	2015600	4863700	3767900	6751200	2897900	5261300	1675900	5241000	1139600	1315700	1517300	2292100	Q9LZG0;A0A1P8BAP0	Q9LZG0;A0A1P8BAP0
AT4G35850	Pentatricopeptide repeat-containing protein At4g35850, mitochondrial		17.5296	17.2244	17.0132	17.1609	17.0603	17.0452	17.0966	17.0964	16.1824	16.6308	16.619	16.537	+	2.56176	0.0037135	0.73972	4.88832	+	2.81305	0.00448249	0.58232	5.48379	2	2	2	5.6	5.6	5.6	50.456	0	4.142	4245000	17	550410	614420	385020	407520	392370	431570	309880	359760	81298	256850	236090	219820	Q8VYR5	Q8VYR5
AT5G41950		At5g41950	17.9861	18.1137	17.7953	18.0283	17.9155	17.8619	17.8263	17.9309	16.6075	17.5636	17.4504	17.7071	+	1.35101	0.0299601	0.648689	2.53192		1.16641	0.0524271	0.551485	2.2203	2	2	2	7.6	7.6	7.6	62.397	0	13.283	10245000	47	957080	1252200	1087300	1160100	959280	1024100	749130	899180	260840	634870	581860	678870	Q9FHY8	Q9FHY8
AT1G48920	Nucleolin 1	NUCL1	20.4931	20.5275	20.4303	20.2939	20.2583	20.1944	20.17	20.4385	19.6995	19.6746	19.5367	19.8452	+	4.02208	0.000941176	0.747209	9.16448	+	3.22804	0.00348936	0.576288	6.57941	8	8	8	16.2	16.2	16.2	58.773	0	32.157	64702000	103	8243200	8092400	5942300	6292700	6925200	7224400	4601200	5343500	3257400	3447300	2560400	2771800	Q9FVQ1	Q9FVQ1
AT1G06950	Protein TIC110, chloroplastic	TIC110	20.8196	20.8402	20.7868	20.7521	20.6678	20.6832	20.8752	20.8717	20.2847	20.2013	20.102	20.2118	+	5.11958	0	0.59974	14.2096	+	3.8075	0.0015534	0.574526	8.39304	30	30	30	40	40	40	112.12	0	314.31	283170000	370	27397000	29723000	27404000	27029000	26629000	31120000	24798000	28921000	12973000	16712000	13905000	16556000	Q8LPR9	Q8LPR9
AT3G18940	Proteasome assembly chaperone 2	At3g18940	18.089	18.024	17.8452	18.0841	17.6196	17.8756	17.7253	17.6666	16.79	17.2183	17.2119	17.3923	+	3.05963	0.0029	0.857461	6.11656	+	2.18356	0.00849275	0.568657	4.07308	2	2	2	24.2	24.2	24.2	30.913	0	7.1201	9534000	40	1056700	1227500	784120	1168500	1001400	1201900	679050	748700	267090	463610	390940	544520	Q9LJ72	Q9LJ72
AT3G04260		PTAC3	17.6446	17.6422	17.3997	17.4404	17.6943	17.7168	16.104	17.2145	17.1635	17.4531	16.7611	16.192	+	1.20004	0.041366	0.639312	2.27664		0.254348	0.518148	0.28999	0.622136	4	4	4	8.4	8.4	8.4	102.92	0	13.976	7897500	12	1264700	823530	850370	580030	717910	624950	556720	541740	528330	747460	260500	401270	F4J3M2	F4J3M2
AT4G27090	60S ribosomal protein L14-2	RPL14B	21.0267	21.5275	21.4342	20.8289	20.8509	21.0637	20.8438	20.8539	20.0699	20.8896	20.7353	20.5861	+	1.39514	0.0274486	0.634087	2.60743		0.908593	0.0867088	0.332858	1.79133	3	3	1	25.4	25.4	9	15.505	0	26.617	83939000	57	7230500	10028000	10004000	5861600	6519600	9785300	7623500	6359500	2035400	7155600	5269700	6066000	Q9T043	Q9T043
AT3G15980	Coatomer subunit beta-3	At3g15980	16.7656	16.2888	17.4629	17.5444	17.9192	17.7608	17.5711	17.9343	16.9083	17.2033	17.1548	17.6493		0.260599	0.476412	-0.21352	-0.635129	+	1.74338	0.015931	0.567435	3.22357	5	2	2	8.9	4.2	4.2	103.11	0	5.1921	5928500	17	383640	571090	590370	508960	732880	637680	439190	769880	185400	473210	212720	423490	A0A1I9LTK3;Q8L828;Q8L828-2;F4J1E5;F4HQE7;Q9CAA0	A0A1I9LTK3;Q8L828;Q8L828-2;F4J1E5
AT5G28500	Rubisco accumulation factor 1, chloroplastic	RAF1	19.2332	19.2322	19.0425	19.2457	19.104	19.0204	19.2051	19.1884	18.4753	18.5714	18.62	18.5928	+	4.41666	0.00164103	0.62354	10.749	+	4.39752	0	0.564607	10.6668	5	5	5	24.2	24.2	24.2	48.236	0	81.11	55714000	96	5701900	6034400	5707100	6306100	4795700	5992000	5085900	5695000	2072400	2786400	2833000	2704000	Q9LKR8;Q9LKR8-2	Q9LKR8;Q9LKR8-2
AT5G51100	Superoxide dismutase [Fe] 2, chloroplastic	FSD2	19.7664	19.7144	19.5764	19.6533	19.5317	19.5309	19.5551	19.7529	18.961	19.0701	18.9234	19.1691	+	4.07688	0.00106667	0.646701	9.37124	+	3.46215	0.00213514	0.561732	7.26847	5	5	5	38.8	38.8	38.8	27.226	0	14.279	33231000	36	3731100	4132100	3185200	2756700	3477000	4150900	2788800	3644500	1899000	819270	1144700	1501600	A0A1P8BBK0;Q9LU64;A0A1P8BBJ5;A0A1P8BBM1;F4JHF1	A0A1P8BBK0;Q9LU64;A0A1P8BBJ5;A0A1P8BBM1
AT3G07590;AT4G02840		MLP3.4;T5J8.16	18.9397	18.7803	18.7089	18.4846	18.4269	16.5766	18.8002	18.4375	17.854	18.2593	18.1201	18.1749	+	2.55064	0.00366304	0.626259	4.86302		0.0281079	0.932608	-0.0417838	-0.0819798	1	1	1	25.3	25.3	25.3	8.7732	0	31.51	13361000	35	1586500	1579700	1536400	1374900	1168300	748680	1278300	1238900	590320	903090	686670	668670	Q9SSF1-3;Q9SSF1-2;Q9SSF1;Q9SY09;Q9SY09-2	Q9SSF1-3;Q9SSF1-2;Q9SSF1;Q9SY09;Q9SY09-2
AT5G58070		K21L19.6	20.5544	20.7969	20.7018	20.3919	20.5609	20.7681	20.3192	20.6255	19.7224	20.1047	20.2495	19.9618	+	2.24911	0.00641026	0.601641	4.20811	+	2.05796	0.0102261	0.558814	3.82099	5	5	5	36	36	36	21.434	0	112.28	66446000	150	5937300	8553600	7130500	4797300	7816400	8428200	4020100	7084500	2624700	3769400	2516800	3767800	Q9FGT8	Q9FGT8
AT5G05610	PHD finger protein ALFIN-LIKE 1	AL1	17.412	17.5413	17.2289	17.3951	17.0908	17.1302	17.2791	17.2516	16.6033	16.6982	16.9909	16.2339	+	2.39594	0.00450242	0.762787	4.51979	+	1.84931	0.013129	0.556379	3.41976	1	1	1	7.5	7.5	7.5	27.223	0	15.209	4721000	24	583580	667030	552610	576290	478650	377220	471340	497620	53580	141870	163020	158170	Q9FFF5	Q9FFF5
AT3G52140	Clustered mitochondria protein homolog;Clustered mitochondria protein	At3g52140;FMT	18.4239	18.7325	18.1802	18.2013	18.0284	18.4037	18.4212	18.5673	17.8133	17.8842	17.7263	17.8027	+	2.32306	0.00551818	0.577849	4.36344	+	2.43029	0.00546176	0.548484	4.59464	6	6	6	5.9	5.9	5.9	155.17	0	13.851	14928000	31	1873300	1608600	2243700	1830400	1157700	1275300	1193400	1349200	536300	712650	510110	637350	F4J5R9;F4J5S1-2;F4J5S1;F4J5S0	F4J5R9;F4J5S1-2;F4J5S1;F4J5S0
AT3G12050		T21B14.13;At3g12050	19.0288	19.0571	18.8992	19.011	18.7428	19.0758	18.8825	19.2151	18.1598	18.3706	18.4113	18.8022	+	2.18231	0.00693061	0.563048	4.07053	+	1.73108	0.0165247	0.543096	3.20109	8	8	8	30.6	30.6	30.6	40.184	0	21.536	18304000	49	1329000	2011800	2128200	2614700	1264200	837040	1135600	3478500	417910	780800	677010	1629700	Q9LHL7;F4J8L7	Q9LHL7;F4J8L7
AT2G39080			19.1472	19.1038	18.9568	19.2763	18.967	19.1168	19.2471	19.2605	18.2916	18.6154	18.7073	18.8258	+	2.08146	0.0082682	0.511003	3.86752	+	2.16281	0.00894286	0.537856	4.03084	5	5	5	14.5	14.5	14.5	38.21	0	13.799	27797000	51	3584400	2087800	3306300	3773700	1983700	2912400	3390400	1833500	678950	1152200	1920300	1173400	Q8VZB1	Q8VZB1
AT5G16715		EMB2247	18.1367	17.7811	17.8545	18.0264	17.8148	18.0751	18.1255	17.9786	17.4634	17.4904	17.4579	17.4534	+	2.99742	0.00310938	0.483405	5.95206	+	3.60787	0.00219355	0.532217	7.72638	7	7	7	9.3	9.3	9.3	110.63	0	17.933	17009000	32	1763900	1729000	1817200	1645000	1477100	1557200	1698900	2135500	866160	1054900	857800	406540	F4KE63	F4KE63
AT3G25230	Peptidyl-prolyl cis-trans isomerase FKBP62	ROF1;FKBP62	20.1689	20.3135	20.1159	20.1733	20.1102	20.072	20.1244	20.2635	19.4957	19.6572	19.6007	19.6927	+	4.14648	0.0012549	0.581315	9.63977	+	3.93646	0.000659341	0.530924	8.84957	11	11	10	33.5	33.5	31.9	62.911	0	58.527	94722000	154	9372800	11331000	10511000	10089000	8721000	9835200	8117800	10206000	4074200	4465800	3747500	4249500	B3H746;Q38931	B3H746;Q38931
AT1G18800;AT1G74560	NAP1-related protein 1;NAP1-related protein 2	NRP1;NRP2	18.3932	18.8339	18.2482	18.3275	18.2326	18.2222	18.3434	18.7094	17.5817	17.8203	17.9182	18.0686	+	1.96035	0.00992513	0.603495	3.63069	+	1.86942	0.0128642	0.529702	3.45755	5	5	5	30.5	30.5	30.5	29.416	0	14.408	18210000	46	1494900	2696100	1807600	1369600	1651700	1772800	1632800	1674200	906110	1249000	1003000	952520	Q9CA59;Q9CA59-3;Q8LC68;Q8LC68-2	Q9CA59;Q9CA59-3;Q8LC68;Q8LC68-2
AT1G80030		At1g80030	18.3579	17.9279	18.4068	18.8191	18.3497	18.3764	17.6674	19.0503	17.5691	17.4625	18.2874	17.8223	+	1.20863	0.0404749	0.592593	2.29106		0.859284	0.100365	0.575634	1.70923	4	4	4	17.2	17.2	17.2	53.82	0	32.523	15217000	19	847760	1153900	1713500	2036600	1783500	1894000	1266800	1678900	694730	775980	700320	670690	Q0WN54;A0A1P8ART2	Q0WN54;A0A1P8ART2
AT2G05920		At2g05920	17.7245	17.8471	17.7251	17.5609	17.2189	17.2678	17.6788	17.6417	16.5185	17.3068	17.4053	17.2592	+	1.5026	0.0220314	0.591963	2.79345		0.670128	0.169705	0.329348	1.3906	3	3	3	6.9	6.9	6.9	80.014	0	13.24	9216300	42	923930	1120100	1032100	946140	648100	838370	705930	889840	170810	594630	731750	614610	Q9ZUF6	Q9ZUF6
AT2G40510;AT2G40590;AT3G56340	40S ribosomal protein S26-3;40S ribosomal protein S26-1;40S ribosomal protein S26-2	RPS26C;RPS26A;RPS26B	20.7424	21.1967	20.6719	20.9133	20.9702	20.7233	20.9891	20.9825	20.3961	20.1201	20.5078	20.5339	+	1.76887	0.0130769	0.491572	3.27035	+	2.43287	0.00549288	0.526761	4.60028	2	2	2	18.5	18.5	18.5	14.628	0	48.422	68418000	77	5888200	8644500	6181500	5933100	6799700	6317100	6293700	6859200	3449600	3396800	4347900	4306600	Q9LYK9;P49206;Q8LPJ7	Q9LYK9;P49206;Q8LPJ7
AT1G26460	Pentatricopeptide repeat-containing protein At1g26460, mitochondrial		17.4456	17.9855	17.3043	17.3621	17.3052	17.3516	17.2185	17.2286	16.3371	17.2323	17.1675	17.025	+	1.18977	0.0426456	0.583931	2.25943		0.800949	0.118242	0.335507	1.61175	2	2	2	5.2	5.2	5.2	70.234	0.0038944	2.8525	5301300	3	475530	824690	537760	601960	389700	622450	321910	353370	232100	406260	291300	244280	Q9FZD1	Q9FZD1
AT4G13850	Glycine-rich RNA-binding protein 2, mitochondrial	RBG2;GR-RBP2	18.927	19.2874	19.0861	19.0032	18.7291	18.8024	19.0141	19.3773	18.3125	18.3822	18.3837	18.7512	+	2.56965	0.00360221	0.618529	4.90631	+	1.60423	0.0219282	0.523283	2.97255	3	3	3	49.4	49.4	49.4	15.702	0	83.409	26607000	71	2541900	3119800	3111000	2855300	1995400	2037500	2317400	3056200	1231200	1396700	1112300	1832100	Q9SVM8;A8MRQ4;A8MSB9;F4JTU2	Q9SVM8;A8MRQ4;A8MSB9;F4JTU2
AT3G05060	Probable nucleolar protein 5-2	NOP5-2	18.7381	19.0203	18.668	18.6731	18.6979	18.6099	18.7468	18.749	18.1045	18.2681	18.1733	18.1863	+	3.23116	0.00262136	0.591826	6.58824	+	4.49151	0	0.517847	11.0762	6	6	4	17.3	17.3	11.3	59.002	0	88.735	27921000	80	2750200	3957400	3277100	2703200	2742500	2838700	2581800	2836300	1079900	1075600	999800	1078800	Q9MAB3	Q9MAB3
AT1G13320	Serine/threonine-protein phosphatase 2A 65 kDa regulatory subunit A gamma isoform	PP2AA3	20.2086	20.2987	20.0817	20.6779	20.2779	20.4226	20.519	20.4782	19.3015	20.0572	20.0643	20.2042		0.852141	0.091959	0.409913	1.69732	+	1.3029	0.0408782	0.517599	2.45008	10	10	6	30.7	30.7	16.4	65.516	0	187.05	77843000	142	5736200	7437400	6781500	10493000	7356300	9755000	7285800	8405400	2459300	4013400	3515900	4604300	Q38951;F4HQR5;A0A1P8AMM6	Q38951;F4HQR5;A0A1P8AMM6
AT5G56030	Heat shock protein 90-2	HSP90-2;HSP81-2	22.4557	22.5416	22.3947	22.4308	22.3132	22.329	22.298	22.3757	21.7032	21.8838	21.8096	21.8688	+	4.77585	0	0.639347	12.4047	+	4.60125	0	0.512612	11.5725	37	37	4	55.7	55.7	8.9	80.063	0	323.31	885950000	693	90885000	105370000	96594000	84828000	81113000	87884000	72996000	82724000	39328000	54045000	44260000	45917000	P55737;F4K6B6	P55737;F4K6B6
AT3G13120	30S ribosomal protein S10, chloroplastic	RPS10	19.8538	20.0442	20.3686	20.2914	20.2132	20.1229	20.1233	20.1236	19.5019	19.7604	19.382	19.9061	+	1.61624	0.0172753	0.501893	2.99394	+	2.2374	0.00752405	0.508147	4.1838	3	3	3	22	22	22	20.837	0	14.893	33600000	51	3229900	3323700	3743900	3385000	3616400	3866400	2459500	2636500	1420800	1974500	1775500	2167800	Q9LK61	Q9LK61
AT2G30695		At2g30695	18.5009	18.1081	18.3776	18.3123	18.2269	18.1579	18.4471	18.4249	17.6206	17.7846	17.8257	17.9952	+	2.43516	0.00434171	0.518197	4.60532	+	2.53274	0.00482462	0.507665	4.82248	2	2	2	19.6	19.6	19.6	22.26	0	110.09	14437000	43	1703800	1369200	1537800	1315200	1448200	1259000	1137700	1527100	543370	768170	797230	1030400	Q945Q5	Q945Q5
AT3G01420	Alpha-dioxygenase 1	DOX1	19.0232	19.0274	18.7552	18.8439	18.5409	18.7927	18.6371	18.901	18.0942	17.955	18.559	18.2332	+	2.52713	0.00372267	0.702082	4.80982	+	1.80462	0.0144201	0.507573	3.33642	10	10	10	21.1	21.1	21.1	73.157	0	55.907	41910000	32	4153700	5252600	3280700	4143600	4299500	4158100	3584500	4993600	1338400	2219500	2814600	1670700	Q9SGH6	Q9SGH6
AT5G56000;AT5G56010	Heat shock protein 90-3;Heat shock protein 90-4	HSP90-3;HSP90-4	19.1511	19.5768	19.2715	19.1347	19.0315	19.1015	19.014	19.1787	18.2808	18.8423	18.5084	18.6968	+	2.34738	0.00512676	0.701488	4.41525	+	2.11174	0.00918652	0.499364	3.9279	35	2	2	53.2	6.4	6.4	80.051	0	44.4	19336000	35	1942300	2763300	2075200	1908000	1682000	2078100	1497600	1865800	297070	1319700	755890	1151400	P51818;O03986	P51818;O03986
AT4G02930	Elongation factor Tu, mitochondrial	TUFA	19.704	19.6	19.4401	19.6672	19.6178	19.4689	19.5992	19.6937	18.9657	19.1136	19.0155	19.294	+	2.79354	0.00299016	0.505631	5.43583	+	2.92891	0.00435443	0.497707	5.77475	9	8	8	26.2	22.9	22.9	49.409	0	67.833	81117000	92	8774400	9932800	7863200	6554900	6729700	7455100	6478000	9757400	3762300	4627500	4593900	4587500	Q9ZT91	Q9ZT91
AT1G73230	Nascent polypeptide-associated complex subunit beta	T18K17.10	19.9973	19.9648	20.0961	20.0585	19.7188	19.5191	20.0386	19.9742	19.1367	19.4514	19.5102	19.754	+	2.31261	0.00557494	0.5661	4.3413		1.03591	0.0655918	0.349611	2.00284	5	4	4	64.8	64.8	64.8	18.004	0	141.06	43033000	81	4218000	4531700	5464700	4870400	3088700	3825300	3834600	4708400	1105900	2041500	2634800	2709000	Q9CAT7	Q9CAT7
AT3G18420	protein SLOW GREEN 1, chloroplastic	SG1	18.0413	17.8007	18.042	18.0941	17.7276	17.7058	18.1432	18.0894	17.6451	17.1076	17.5786	17.3448	+	2.21997	0.00656842	0.575491	4.14778	+	1.59359	0.0225224	0.497471	2.95363	3	3	3	17.1	17.1	17.1	35.63	0	14.937	10235000	30	1506200	1159500	1071100	1611900	1158600	533630	830180	1077900	175560	159160	346860	604620	Q9LS48	Q9LS48
AT5G36210		At5g36210	17.0092	17.3365	17.6466	17.2888	17.2369	16.6723	17.354	17.2082	16.7726	16.5072	16.5141	17.2318	+	1.40817	0.0266081	0.563853	2.62982		0.785223	0.123772	0.361439	1.58538	2	2	2	4.2	4.2	4.2	81.305	0	4.8158	3321900	7	244630	464170	435270	513820	381350	194490	313910	75561	89386	195530	156750	257010	F4K2Y3	F4K2Y3
AT2G47940	Protease Do-like 2, chloroplastic	DEGP2	18.8346	18.7467	18.7728	19.0106	18.7513	19.0792	18.8448	18.7849	17.9071	18.3203	18.5642	18.6868	+	1.38633	0.0278849	0.471598	2.59232	+	1.41806	0.0325611	0.495439	2.64684	8	8	8	25.1	25.1	25.1	66.673	0	22.517	42646000	72	3539200	4352000	3740200	4991700	4128000	5033900	3187800	3846500	2525800	1609700	2479400	3211500	B3H581;O82261	B3H581;O82261
AT3G23990	Chaperonin CPN60, mitochondrial	CPN60	21.4344	21.5963	21.4516	21.5273	21.4245	21.3147	21.4541	21.6664	21.0063	20.9093	20.9342	21.0435	+	4.45024	0.00168421	0.529054	10.8947	+	3.07406	0.00445283	0.491627	6.15519	20	20	11	48.5	48.5	32.6	61.28	0	196.05	278470000	351	28900000	34368000	28336000	26157000	28014000	27947000	21763000	30674000	13241000	14172000	10812000	14082000	P29197	P29197
AT3G14990	Protein DJ-1 homolog A	DJ1A	20.4634	20.6321	20.8513	21.0577	20.7737	20.8989	20.8229	20.9998	20.3313	20.0308	20.534	20.6355		1.02331	0.0599848	0.368209	1.98189	+	1.86766	0.0127909	0.490906	3.45423	10	10	10	43.4	43.4	43.4	41.857	0	232.11	127280000	189	8462700	11552000	12453000	14525000	12324000	16197000	10484000	15993000	3985000	6081800	5831300	9390000	Q9FPF0;Q9FPF0-2	Q9FPF0;Q9FPF0-2
AT3G20370		At3g20370	19.2004	19.1513	19.1334	19.1422	19.3312	19.3729	19.3006	19.15	18.911	18.7196	18.7899	18.8178	+	3.75065	0.0011215	0.347241	8.1984	+	3.58295	0.00210853	0.479098	7.6464	6	6	6	25.2	25.2	25.2	41.105	0	47.464	41007000	45	3828300	4211300	4544000	3104000	4798100	5281100	3096000	3103800	1585200	1749700	2771100	2934000	A0A1I9LRA3;Q9LTQ5	A0A1I9LRA3;Q9LTQ5
AT5G15200;AT5G39850	40S ribosomal protein S9-1;40S ribosomal protein S9-2	RPS9B;At5g15200;RPS9C	21.6989	21.6268	21.456	21.7409	21.4923	21.43	21.6282	21.6202	20.6245	21.1025	21.1828	21.3467	+	1.83089	0.0119673	0.566478	3.3853	+	1.58762	0.0229029	0.478518	2.94305	8	8	8	39.4	39.4	39.4	23.036	0	190.47	240220000	204	25850000	26096000	21245000	26430000	20878000	22944000	16133000	23199000	10555000	14924000	14939000	17028000	Q9LXG1;B3H7J6;Q9FLF0	Q9LXG1;B3H7J6;Q9FLF0
AT3G51800	ERBB-3 BINDING PROTEIN 1	EBP1	19.0671	19.1361	18.8758	18.817	18.8618	18.9628	18.9474	18.8869	18.5071	18.2984	18.914	18.0314	+	1.42935	0.0256845	0.536239	2.66632	+	1.3558	0.0367239	0.476958	2.54008	8	8	8	34.3	34.3	34.3	42.295	0	43.14	34727000	92	4408300	3748900	3722600	2755400	3603600	4249800	2259700	2544100	1641700	2359300	2103900	1330000	Q96327-4;Q96327;Q96327-3;Q96327-2	Q96327-4;Q96327;Q96327-3;Q96327-2
AT3G17970	Outer envelope protein 64, chloroplastic	OEP64	17.2195	17.6269	17.5537	17.4625	17.239	17.5897	16.9423	16.7492	17.0524	17.1539	16.8419	16.5874	+	1.95811	0.00988988	0.556741	3.6264		0.44634	0.307113	0.22116	0.995755	4	4	4	14.1	14.1	14.1	60.721	0	8.6625	7588000	11	809000	1229700	708680	734340	850610	1390200	432700	374300	463020	595480	0	0	A0A1I9LL70;Q9LVH5	A0A1I9LL70;Q9LVH5
AT3G08590	Probable 2,3-bisphosphoglycerate-independent phosphoglycerate mutase 2		20.6214	20.5659	20.5028	20.5746	20.2805	20.2825	20.4526	20.495	19.6865	20.0212	19.9246	19.9781	+	3.82265	0.00123711	0.663569	8.44562	+	2.64598	0.00460068	0.475057	5.0827	14	14	9	42.5	42.5	27.5	60.763	0	300.64	132050000	195	13376000	14208000	13766000	14887000	13320000	13394000	10557000	12486000	6085200	7919800	6122500	5926800	Q9M9K1	Q9M9K1
AT5G08650	Translation factor GUF1 homolog, chloroplastic		19.1595	19.289	19.1197	19.2652	19.2263	19.1916	19.154	19.124	18.3274	18.8549	18.7428	18.8862	+	2.01668	0.00931099	0.505531	3.73994	+	1.94573	0.011416	0.47113	3.6026	8	8	8	19.7	19.7	19.7	75.436	0	43.399	28290000	83	2788500	2834900	2681800	2917200	2967100	3455900	1972600	2784500	1084700	1678100	1572300	1552800	Q9FNM5;A0A1P8B9J8	Q9FNM5;A0A1P8B9J8
AT2G38390	Peroxidase 23	PER23	20.5833	20.6343	20.3204	20.2023	20.4181	19.9668	19.8861	20.3752	19.5732	20.0661	19.9309	19.9868	+	1.95971	0.00990747	0.545838	3.62946		0.767511	0.129317	0.272298	1.55562	5	5	3	19.8	19.8	15.2	38.1	0	13.675	40192000	34	5559400	6351300	3796600	1520200	5728800	3307400	1969100	3482400	1820700	3116700	1766000	1772800	O80912;Q9LVL1;Q9FX85	O80912
AT4G12720	Nudix hydrolase 7	NUDT7	17.3795	17.059	17.0795	17.3808	16.4047	17.0399	17.1842	17.3979	16.5971	16.2874	16.5927	17.2406	+	1.32084	0.0310639	0.545259	2.48054		0.51289	0.253484	0.327212	1.11634	2	2	2	17.1	17.1	17.1	24.325	0	6.607	3589600	11	487110	417950	418850	498080	0	159340	249590	463210	66990	214310	251480	362720	A0A1P8B846;F4JRE7;Q9SU14;A0A1P8B842	A0A1P8B846;F4JRE7;Q9SU14;A0A1P8B842
AT3G07770		Hsp89.1	18.197	18.2654	18.194	18.2327	18.08	18.0199	18.2023	18.3837	17.6531	17.5647	17.7176	17.8669	+	3.66685	0.00096	0.521672	7.91849	+	2.43067	0.00547727	0.470912	4.59548	13	8	8	20.5	15	15	90.566	0	24.24	26463000	65	2510000	2576400	2195600	2702500	2416400	3130600	1904200	3056800	980040	1764800	1557200	1668400	F4JFN3	F4JFN3
AT5G59870	Probable histone H2A.7		18.8599	18.5509	18.7617	18.8079	18.6074	18.7769	18.7931	18.7355	17.9515	18.1558	18.1415	18.7827	+	1.34441	0.0301166	0.487241	2.52066	+	1.35025	0.0370551	0.470326	2.53061	3	2	2	40.7	34.7	34.7	15.966	0	48.827	19890000	45	2082900	1121000	2187400	2427200	2078500	2144000	1677900	2015800	810500	930020	932310	1482700	Q9FJE8	Q9FJE8
AT4G26780	GrpE protein homolog	AR192	18.3257	18.4597	18.3343	17.761	18.3639	18.4062	17.6923	18.0251	17.5635	17.9914	17.5998	17.5719	+	1.54927	0.0194656	0.538523	2.87529		1.18052	0.0511442	0.440241	2.24392	5	5	5	22.3	22.3	22.3	36.116	0	15.977	11281000	48	1971700	1258900	1306500	449430	1098300	1183000	601880	1574400	494890	631660	241530	469050	Q8LB47	Q8LB47
AT1G13270	Methionine amiRnopeptidase 1B, chloroplastic	MAP1B;MAP1C	19.3485	19.6359	19.5067	19.4173	19.1684	19.2563	19.4763	19.4766	18.8714	18.9004	18.8381	18.8973	+	4.09012	0.00112281	0.600258	9.42177	+	2.96626	0.00439149	0.467554	5.87092	3	3	3	13.8	13.8	13.8	40.424	0	8.4657	20167000	36	1994000	2861200	2457400	2380600	899520	1777700	1855800	2222900	833900	1393600	1247200	243150	Q9FV52;F4HQQ8	Q9FV52;F4HQQ8
AT5G64570	Beta-D-xylosidase 4	BXL4	18.9505	18.8962	19.0547	19.0118	19.0936	19.2176	19.2873	19.1495	18.7315	18.655	18.6838	18.8194	+	2.66098	0.00355294	0.255877	5.11785	+	3.81124	0.00156863	0.464593	8.406	11	11	11	25.3	25.3	25.3	84.307	0	30.972	43614000	80	3525100	3907800	4456800	4261200	4787200	5863200	3800300	4891000	1414500	1529900	2682500	2494900	Q9FLG1;A0A1P8BFA0;A0A1P8BF93;F4KE06	Q9FLG1;A0A1P8BFA0;A0A1P8BF93
AT2G28000	Chaperonin 60 subunit alpha 1, chloroplastic	CPN60A1	22.7127	22.8396	22.7181	22.7354	22.6515	22.5988	22.702	22.8282	22.1581	22.2767	22.2295	22.269	+	4.86742	0	0.518112	12.8632	+	3.76073	0.00145455	0.461818	8.23262	31	31	30	72.4	72.4	71.2	62.071	0	323.31	1225400000	1144	119590000	133640000	123130000	121760000	113380000	116940000	100120000	123310000	57720000	74210000	67031000	74618000	P21238	P21238
AT5G35590	Proteasome subunit alpha type-6-A	PAA1	20.2285	20.5578	20.0881	20.4085	20.1584	20.2222	20.0115	20.1263	19.3341	19.908	19.8079	20.1034	+	1.4827	0.0230386	0.532361	2.75877		1.04418	0.0645156	0.341273	2.01657	7	4	4	35.4	23.6	23.6	27.294	0	96.644	51989000	85	6112800	7451900	5743400	5752500	4846100	5191100	2887200	4203300	772430	2024300	3047300	3956500	O81146	O81146
AT4G01850	S-adenosylmethionine synthase 2	SAM2	19.2423	19.4449	19.1203	19.4564	19.0022	18.8153	19.0849	19.3512	18.5919	18.6536	18.441	18.7212	+	3.39162	0.00260773	0.714058	7.05501	+	1.97222	0.0109202	0.461507	3.6536	10	3	3	34.9	13.5	13.5	43.255	0	40.318	33082000	41	3560300	4121000	3832200	4066900	2756500	2851000	2842300	3766400	554370	1295000	1770000	1666100	P17562	P17562
AT1G08880;AT1G54690	Probable histone H2AXb;Probable histone H2AXa		21.7057	21.843	21.8607	22.3022	21.9663	21.8022	22.1303	22.4989	21.5373	21.4706	21.6279	21.9309		0.876986	0.0864883	0.286213	1.73873	+	1.35405	0.0367009	0.457736	2.5371	3	3	2	35.2	35.2	28.9	14.783	0	50.689	112390000	93	9165700	9623500	5693700	13450000	9435100	9042500	11021000	15098000	7657500	6306900	7130500	8767800	Q9S9K7;O04848	Q9S9K7;O04848
AT3G09440	Heat shock 70 kDa protein 3	HSP70-3	21.2445	21.3692	21.1868	21.263	21.0851	21.1016	21.1996	21.2265	20.5102	20.7212	20.7561	20.8068	+	3.54084	0.00114286	0.567308	7.51287	+	3.06708	0.0043907	0.454643	6.1365	29	13	13	66.7	32.5	32.5	71.147	0	323.31	220470000	354	20841000	24716000	24163000	24541000	20664000	24220000	16771000	20215000	7123800	12818000	12552000	11849000	O65719	O65719
AT2G02010;AT5G17330	Glutamate decarboxylase 1;Glutamate decarboxylase 4	GAD1;GAD4	17.9367	18.0313	17.7735	18.0847	17.5831	17.6586	17.7448	18.0063	17.1113	17.2177	17.4824	17.3656	+	3.10097	0.00302609	0.662308	6.22776	+	1.99033	0.0107134	0.453975	3.68864	7	4	4	21.9	13.7	13.7	57.066	0	7.0864	10185000	27	1015800	980540	1245400	1032300	805480	940790	752800	1630500	386060	421870	559680	413810	Q42521;A0A1P8AZ64;Q9ZPS3;Q9ZPS4	Q42521;A0A1P8AZ64;Q9ZPS3
AT3G09680;AT5G02960	40S ribosomal protein S23-1;40S ribosomal protein S23-2	RPS23A;RPS23B	21.0497	21.1103	21.1343	21.0181	20.9322	20.9184	21.1565	21.0447	20.3726	20.6049	20.6908	20.5694	+	3.42743	0.00243678	0.518667	7.16274	+	2.69409	0.00474648	0.453503	5.19604	3	3	3	34.5	34.5	34.5	15.769	0	52.569	79564000	100	7489600	7838600	9328900	7925100	6533800	7621400	6633700	7687500	4249000	4451300	5034100	4770700	Q9SF35;P49201	Q9SF35;P49201
AT2G14285;AT4G30220	Probable small nuclear ribonucleoprotein F;Small nuclear ribonucleoprotein F	At2g14285;RUXF	17.8762	17.8306	17.7638	18.091	17.775	17.7767	18.1524	18.0681	17.2085	17.5272	17.5247	17.7039	+	1.72691	0.0138982	0.399324	3.19347	+	1.71751	0.0171844	0.451956	3.17635	2	2	2	35.2	35.2	35.2	9.8641	0	4.3992	8389300	10	928410	722700	703400	1006000	870130	698970	889380	864590	153670	443870	427710	680550	Q9SUM2;Q570S3;F4JPK5	Q9SUM2;Q570S3;F4JPK5
AT5G07440	Glutamate dehydrogenase 2	GDH2	19.9742	20.0744	19.9815	19.9861	20.0708	20.1794	20.1014	19.9804	19.7587	19.6433	19.5653	19.5589	+	3.42045	0.00269714	0.372514	7.14164	+	3.46238	0.00214966	0.451434	7.26916	13	13	9	39.2	39.2	27.3	44.699	0	92.304	75646000	141	3948000	6023600	8195000	9316700	7148700	8309000	7604300	6507700	4418500	4855200	5157700	4161300	Q38946;F4K6P9	Q38946;F4K6P9
AT3G16450	Jacalin-related lectin 33	JAL33	19.7525	19.6711	19.8985	19.7907	19.662	19.8413	19.7162	19.7624	19.0264	19.1543	19.4486	19.5547	+	1.969	0.00979928	0.482221	3.64737	+	1.88096	0.0127379	0.449498	3.47932	9	9	9	55.3	55.3	55.3	32.022	0	172.7	66678000	125	6126100	7010200	8805200	7977500	4997900	8225000	5294700	5778600	2226100	2789500	3884500	3562800	O04311	O04311
AT4G01370	Mitogen-activated protein kinase 4	MPK4	17.4342	17.2955	17.3168	17.5056	16.6521	17.4262	17.4431	16.4469	17.0011	16.8652	16.9016	16.7265	+	3.31107	0.0027	0.514442	6.8175		0.173557	0.630251	0.118504	0.446985	3	3	2	14.4	14.4	10.1	42.851	0	7.884	4119300	7	303540	691780	690160	506360	339390	343660	391080	205860	86125	135090	273220	153060	Q39024;A0A1P8ASZ4;Q9LMM5-2;Q9LMM5;Q39023	Q39024
AT1G72550	Probable phenylalanine--tRNA ligase beta subunit	At1g72550	18.5505	18.4706	18.3126	18.6691	18.4719	18.5339	18.3376	18.3324	17.4328	18.1578	18.1541	18.2049	+	1.37303	0.0289893	0.51328	2.56954		1.18351	0.0509427	0.431527	2.24894	3	3	3	8	8	8	65.959	0	11.204	15043000	33	1713700	1657800	1578800	1864400	1328200	1913200	878940	986490	278540	999270	1070800	772610	F4IDD6;Q9SGE9	F4IDD6;Q9SGE9
AT1G14410	Single-stranded DNA-binding protein WHY1, chloroplastic	WHY1	17.9759	18.0912	17.999	18.0167	18.0536	17.8806	18.0919	18.109	17.7657	17.3806	17.6357	17.5676	+	2.67718	0.00341317	0.433313	5.156	+	2.4593	0.00534503	0.446373	4.65845	4	4	4	23.2	23.2	23.2	29.058	0	14.214	13943000	31	1529000	1145300	1693000	1192700	1368200	1376800	1257300	1440600	595960	814790	972830	556870	Q9M9S3	Q9M9S3
AT4G37980	Cinnamyl alcohol dehydrogenase 7	CAD7	20.7478	20.6307	20.475	20.5635	20.4109	20.4462	20.5737	20.513	20.0595	20.1636	20.0222	19.9277	+	3.51757	0.0014	0.56099	7.43988	+	3.47097	0.00216438	0.442691	7.29553	9	9	9	46.5	46.5	46.5	38.245	0	236.96	125330000	259	13861000	13868000	10776000	13615000	11506000	12703000	10954000	12277000	5610300	7502800	5958400	6704000	Q02971;Q02971-2;Q02972	Q02971;Q02971-2
AT2G36460	Fructose-bisphosphate aldolase	At2g36460	20.5912	20.6808	20.4604	20.5663	20.5093	20.4508	20.595	20.6763	20.2993	20.0367	20.0727	20.0566	+	3.01733	0.00297233	0.458381	6.00434	+	2.86115	0.00414458	0.441529	5.60325	17	9	9	66.5	35.5	35.5	38.386	0	143.79	171060000	180	15948000	19658000	15339000	17845000	15587000	17960000	15027000	17189000	9298700	8196800	10012000	8994600	Q9SJQ9;B3H6D7	Q9SJQ9;B3H6D7
AT1G53750	26S protease regulatory subunit 7 homolog A	RPT1A	19.2701	19.3643	19.2098	19.3274	19.2274	19.1936	19.342	19.3638	18.628	18.6883	19.0524	18.9922	+	2.17193	0.00701014	0.452692	4.04938	+	2.07537	0.0101707	0.441477	3.85544	9	9	9	24.4	24.4	24.4	47.803	0	47.932	41637000	64	3787400	4592600	3723900	5083100	3977100	2970100	3682600	3860600	1703000	1743100	3368400	3144800	Q9SSB5;F4HTC5;A0A1P8APR7;F4HTC3;Q9SSB4	Q9SSB5
AT4G31120	Protein arginine N-methyltransferase 1.5	PMRT15	17.8449	18.0853	17.4988	17.6315	17.5229	17.8947	17.4096	17.5749	16.6875	17.3384	17.2427	17.3685	+	1.59666	0.0179944	0.605887	2.95909	+	1.22432	0.047584	0.441271	2.31742	2	2	2	9.3	9.3	9.3	71.87	0	4.492	7898200	8	1139300	1090500	802820	700240	516260	1095200	639770	894690	0	362400	323930	333020	Q8GWT4;Q8GWT4-2;Q8GWT4-3	Q8GWT4;Q8GWT4-2;Q8GWT4-3
AT3G48110	Glycine--tRNA ligase 2, chloroplastic/mitochondrial	GLYRS-2	19.0765	18.8111	18.5883	18.9252	18.6241	18.688	18.7879	18.7531	18.1352	18.2575	18.3975	18.3005	+	2.59503	0.00368362	0.577641	4.96451	+	3.28526	0.00381395	0.440607	6.74276	11	11	11	18.8	18.8	18.8	119.67	0	50.618	45949000	78	4805900	4503700	4432100	4710000	4345800	5204800	4496100	3749900	1752700	2482300	3085200	2380500	Q8L785-2;Q8L785	Q8L785-2;Q8L785
AT5G47210		At5g47210	19.767	20.4935	19.8296	20.0147	20.1733	19.8197	19.7112	20.2384	19.235	19.5245	19.6039	19.8174	+	1.24954	0.0368299	0.480969	2.35987	+	1.32506	0.0389316	0.440434	2.48771	5	5	4	22.7	22.7	20.2	37.999	0	70.919	58754000	120	3796200	8780900	5216900	5236200	6903900	5481200	3950200	7021200	2122400	3551500	2432800	4260700	Q9LVT8;Q9LVT8-3;Q9LVT8-2	Q9LVT8;Q9LVT8-3;Q9LVT8-2
AT2G39310	Jacalin-related lectin 22	JAL22	19.8554	19.5687	19.7839	19.775	19.6021	19.7054	19.7439	19.7019	19.0999	19.1374	19.3467	19.4088	+	2.64181	0.00365217	0.497547	5.07296	+	2.76445	0.00452434	0.440129	5.3649	11	11	11	50.2	50.2	50.2	47.23	0	153.99	83175000	118	8554300	7975900	9770800	9299300	5913900	9325200	6974400	7585200	3598000	4542600	5497800	4137600	O80950-2;O80950	O80950-2;O80950
AT3G01290	Hypersensitive-induced response protein 3	HIR3	18.0073	18.1301	17.817	18.1025	18.1919	18.3484	18.2436	18.1152	17.9182	17.7267	17.9184	17.5787		1.0976	0.0514086	0.228766	2.10545	+	2.4252	0.00544633	0.439293	4.5835	7	7	7	36.8	36.8	36.8	31.321	0	18.088	20677000	58	1931900	2305400	1686000	1712900	2005600	2771600	1567300	1548900	982630	1631500	1352800	1180100	Q9SRH6	Q9SRH6
AT1G16350	Inosine-5-monophosphate dehydrogenase 2		18.8181	18.6289	18.3895	18.6058	18.5182	18.3773	18.3259	18.5316	18.2216	17.9501	17.8972	17.932	+	2.73804	0.00305956	0.610342	5.30108	+	2.54108	0.00494637	0.437999	4.84135	6	6	6	25.3	25.3	25.3	54.051	0	15.65	18118000	44	2276700	1901300	2162300	2092200	1221900	2500600	1623200	1678900	837310	930470	354290	538920	Q9SA34	Q9SA34
AT3G62120		T17J13.80	19.0795	19.1842	18.9784	19.1676	19.0845	19.1632	19.13	19.1215	18.7307	18.7275	18.7679	18.525	+	2.9053	0.00283274	0.414631	5.71457	+	3.57514	0.00206061	0.437017	7.6215	10	10	10	25.9	25.9	25.9	59.173	0	53.057	61407000	117	5345400	7532800	6478200	5941600	5741600	7662300	4896800	5211500	3064900	3281800	3405900	2844300	A0A1I9LNS4;Q9M1R2	A0A1I9LNS4;Q9M1R2
AT5G16620	Protein TIC 40, chloroplastic	TIC40	19.7935	19.6878	19.7686	19.7686	19.5777	19.6505	19.697	19.9877	19.2802	19.1715	19.2751	19.4382	+	3.62097	0.00084507	0.46335	7.76872	+	2.21884	0.0079403	0.436975	4.14544	6	6	6	22.1	22.1	22.1	48.903	0	32.919	45954000	78	4401500	5277000	4415700	4865900	4307100	4767800	3175300	5305400	2681300	1645100	2317900	2794400	Q9FMD5	Q9FMD5
AT1G01100	60S acidic ribosomal protein P1-1	RPP1A;At1g01100	22.1402	22.1258	22.2146	22.2633	21.9655	22.0135	22.153	22.1163	21.1486	21.7396	21.7035	21.9103	+	1.80081	0.0121519	0.560515	3.32935	+	1.36428	0.0364468	0.436577	2.55457	4	4	2	77.7	77.7	49.1	11.162	0	258.43	279350000	437	29208000	25089000	31258000	28945000	21975000	26588000	23289000	24976000	11644000	18500000	17560000	20319000	Q8LCW9;A8MQK8	Q8LCW9;A8MQK8
AT4G30950	Omega-6 fatty acid desaturase, chloroplastic	FAD6	18.7023	18.7658	18.2975	18.4745	18.4951	18.521	18.4051	18.2603	17.7475	18.3529	17.9572	17.8785	+	1.84349	0.0119606	0.576031	3.40887	+	1.64828	0.0201804	0.436327	3.05125	2	2	2	6.5	6.5	6.5	51.225	0	18.535	13036000	49	1228300	1422100	769060	1616000	1155600	1263100	1237000	1291600	704240	879300	655580	814190	P46312	P46312
AT4G16390	Pentatricopeptide repeat-containing protein At4g16390, chloroplastic	P67	18.1011	18.0728	17.9628	18.1384	18.074	17.8694	18.2475	18.3341	17.8984	17.5797	17.7396	17.5727	+	2.30076	0.00548899	0.371149	4.31626	+	1.82555	0.0137006	0.433634	3.37534	5	5	5	7.7	7.7	7.7	78.242	0	8.9463	10218000	20	913590	1108000	750210	1105400	828990	876930	860840	2031500	478080	529700	283550	451260	Q8GWE0	Q8GWE0
AT3G13470	Chaperonin 60 subunit beta 2, chloroplastic	CPN60B2	18.39	18.8762	18.8631	18.3862	18.2083	18.5605	18.5099	18.6511	18.5577	18.0916	18.0541	17.8293	+	1.27253	0.0350167	0.495705	2.39867		0.99517	0.0715463	0.349314	1.93516	25	3	3	59.6	13.4	13.4	63.341	0	10.572	15189000	27	1295500	1904200	1763800	1449200	1269700	1651400	1308200	1564900	852880	933530	721180	474620	Q9LJE4	Q9LJE4
AT2G20580	26S proteasome non-ATPase regulatory subunit 2 homolog A	RPN1A	19.0581	19.0558	18.6966	18.9067	19.007	18.9668	18.8961	18.9368	18.3794	18.7186	18.4975	18.4901	+	1.98296	0.00969259	0.407896	3.67436	+	2.91883	0.00428216	0.430286	5.749	12	12	7	20.9	20.9	13.7	98.143	0	30.141	59863000	82	6622800	6758900	6226500	4655600	6619300	6120600	3951600	5272900	2816200	4403900	3149100	3265800	Q9SIV2	Q9SIV2
AT5G52920	Plastidial pyruvate kinase 2	PKP2	19.3028	19.433	19.2871	19.4657	19.3483	19.327	19.456	19.5115	18.7844	18.8976	18.9808	19.2607	+	1.90221	0.0111945	0.391278	3.51955	+	2.09013	0.0101818	0.429834	3.88476	8	8	6	24.9	24.9	21.2	63.521	0	61.676	55010000	118	5124400	5262100	4625600	5545500	5905100	6754400	4539000	5497900	2377200	3222300	2254900	3901800	Q9FLW9	Q9FLW9
AT5G64860	4-alpha-glucanotransferase DPE1, chloroplastic/amyloplastic	DPE1	18.1815	17.7339	18.006	18.3112	18.1908	18.0865	18.0843	18.2393	17.6308	17.6379	17.6518	17.9743	+	1.16924	0.044158	0.334432	2.22505	+	2.44498	0.00558841	0.426491	4.62689	6	6	6	19.4	19.4	19.4	64.411	0	11.265	13554000	43	1344500	899790	1326200	1793200	1162600	1781400	1334100	1233400	541400	556310	612100	968570	Q9LV91	Q9LV91
AT3G47650		F1P2.200	19.2901	19.4876	19.4097	19.7501	19.6592	19.8087	19.7361	19.6874	19.2022	19.324	19.2688	19.3963		0.891805	0.0836105	0.186538	1.7634	+	3.7151	0.00141593	0.425041	8.07865	4	4	4	56.6	56.6	56.6	14.546	0	42.238	42580000	66	1984000	3616200	2991200	4925800	4694800	4545300	4076800	4530500	2651400	2439400	2831700	3292500	Q9SN73	Q9SN73
AT1G53310	Phosphoenolpyruvate carboxylase 1	PPC1	19.108	19.2635	18.966	19.2362	18.985	19.0415	19.1395	19.3023	18.4806	18.7525	18.8638	18.6729	+	2.27758	0.00613043	0.450959	4.26753	+	2.14036	0.00893519	0.424595	3.98541	16	9	3	20.8	11.9	4.7	110.28	0	23.496	34714000	77	4040700	3369400	3111600	3162600	2829800	3551700	3245000	3612400	1159300	1691700	3326400	1613500	Q9MAH0	Q9MAH0
AT5G01590	Protein TIC 56, chloroplastic	TIC56	18.3032	18.3265	18.4037	18.1576	18.0818	18.5188	17.9625	18.0693	17.5321	17.8747	17.9912	17.5379	+	2.34106	0.00507907	0.563765	4.40176	+	1.32829	0.0387012	0.424119	2.49321	3	3	3	7.4	7.4	7.4	61.624	0	9.1695	10043000	17	957140	809070	807020	947300	848040	1553100	959380	1102300	92758	1070900	608070	287640	Q7Y1W1	Q7Y1W1
AT4G23680		F9D16.150	18.6301	18.8629	18.5642	18.8044	18.93	18.7396	18.7274	18.9343	18.2509	18.2759	18.4835	18.6276	+	1.43984	0.0251278	0.305924	2.68442	+	2.13923	0.00901617	0.423362	3.98314	6	3	3	39.1	19.9	19.9	17.473	0	11.017	18684000	35	1917500	2081200	1561500	2134900	2171600	2317400	1675200	1916800	540500	299970	1206000	861350	Q9SUQ9;O23267;F4HXW5;Q39132;Q39133	Q9SUQ9
AT4G11380	Beta-adaptin-like protein B	At4g11380;BETAB-AD	16.787	16.7837	16.7474	16.9368	16.9538	17.4074	16.9261	17.0718	16.6882	16.7261	16.4727	16.7869		0.919995	0.0783321	0.145225	1.81028	+	1.75385	0.0154713	0.421303	3.24276	5	2	2	8.1	2.2	2.2	101.91	0	6.8599	4251700	22	354090	367430	342470	459900	443870	510890	345630	466630	215290	269750	186430	289280	F4JNZ8;Q9SUS3	F4JNZ8;Q9SUS3
AT4G09040		At4g09040	19.8223	19.7489	19.6556	19.7041	19.6308	19.5494	19.8241	19.7098	19.4378	19.2555	19.1456	19.1913	+	3.19364	0.00303318	0.475163	6.48273	+	2.54359	0.00496203	0.420995	4.84702	5	5	5	38.5	38.5	38.5	27.703	0	45.672	36207000	63	3717300	3904700	3715300	3953800	3126200	3892600	1515000	3724900	2539500	1701800	2248500	2166900	A8MS54;Q6NPL0	A8MS54;Q6NPL0
AT3G49010	60S ribosomal protein L13;60S ribosomal protein L13-1	BBC1;RPL13B	21.2535	21.6265	21.1535	21.5201	21.3217	20.8808	21.4311	21.5657	20.636	20.7739	20.9728	21.1382	+	1.75744	0.0131654	0.508165	3.24933	+	1.19592	0.0498704	0.419572	2.26974	5	5	3	30.9	30.9	23	23.539	0	84.338	156490000	112	14088000	14920000	16415000	16455000	13649000	12710000	16802000	17164000	6077000	7153900	11970000	9085400	A8MQA1;P41127;F4IWP7;Q9SMT4	A8MQA1;P41127;F4IWP7
AT1G15930	40S ribosomal protein S12-1	RPS12A	21.1958	21.4864	21.28	21.4499	21.2468	21.1278	21.2549	21.3787	20.733	20.8564	20.6614	21.0852	+	2.37906	0.00474641	0.519034	4.48328	+	2.11762	0.00926984	0.418062	3.93968	6	6	4	59.7	59.7	47.2	15.377	0	49.671	151320000	132	13208000	16729000	16211000	16964000	12896000	15378000	12235000	14273000	7156300	8074700	7133500	11063000	Q9S9P1	Q9S9P1
AT3G16460	Jacalin-related lectin 34	JAL34	20.5471	20.5714	20.8579	20.6601	20.5916	20.7413	20.6716	20.7308	20.5595	20.0188	20.1777	20.3163	+	1.56655	0.0192186	0.391069	2.90577	+	1.87863	0.0126397	0.415761	3.47492	20	20	20	44.1	44.1	44.1	72.473	0	323.31	227340000	463	20853000	22373000	24212000	21734000	22361000	24685000	18311000	22981000	12290000	10358000	13130000	14046000	O04310	O04310
AT3G13860	Chaperonin CPN60-like 2, mitochondrial		17.8147	17.734	17.9439	17.9359	17.7183	17.6562	17.5973	18.0736	17.1021	17.453	17.4414	17.3876	+	2.72905	0.00302167	0.511109	5.27947	+	1.66054	0.02	0.415319	3.07328	5	5	5	11.4	11.4	11.4	60.466	0	22.951	16676000	47	1577000	1729600	1443500	1701300	1684700	1742400	1325900	1599100	538980	1164000	1135500	1033600	Q93ZM7	Q93ZM7
AT5G52470	Probable mediator of RNA polymerase II transcription subunit 36b	MED36B	19.3496	19.51	19.3841	19.3253	19.2641	19.2853	19.275	19.3638	18.7285	19.0958	18.9747	18.7334	+	2.64822	0.00366279	0.509158	5.08792	+	2.34133	0.00617694	0.41397	4.40233	6	6	2	32.5	32.5	8.1	32.829	0	22.626	35264000	48	3149000	4004800	3808300	3826900	3246000	3217900	2755700	3417700	1633200	2046900	2205100	1953000	Q9FEF8;Q9FEF8-2	Q9FEF8;Q9FEF8-2
AT5G55220	Trigger factor-like protein TIG, Chloroplastic	TIG	20.4892	20.5172	20.4306	20.5476	20.3566	20.285	20.5526	20.5941	19.9981	20.0077	19.9806	20.1483	+	4.25361	0.00145455	0.462467	10.0666	+	2.5707	0.0048961	0.4134	4.90869	21	21	21	47.2	47.2	47.2	61.733	0	91.783	210970000	295	22278000	23225000	21790000	21278000	19976000	23165000	16430000	19939000	9125600	11626000	11065000	11074000	Q8S9L5	Q8S9L5
AT1G54580	Acyl carrier protein 2, chloroplastic	ACP2	21.4472	21.6603	21.1017	21.2741	21.4977	20.6853	21.0039	21.7384	20.4711	20.9036	20.8573	21.3478	+	1.1588	0.0447613	0.475884	2.20758		0.520294	0.249176	0.336378	1.12955	1	1	1	15.4	15.4	15.4	14.528	0	266.67	60425000	79	6292500	7273000	5527600	6348800	5251400	4614400	4430300	5390400	2629500	3978600	3754400	4933600	P25701	P25701
ATCG00740	DNA-directed RNA polymerase subunit alpha	rpoA	19.0123	18.9974	18.5684	18.9024	18.7041	18.6073	18.733	18.9039	18.7395	18.2277	18.0659	18.2681	+	1.65394	0.0160116	0.544886	3.06141	+	1.39995	0.0337143	0.411795	2.61569	6	6	6	29.2	29.2	29.2	38.137	0	14.762	28564000	30	2798200	3877000	4063700	2494200	3941300	3678400	1440900	2315400	940230	972800	1118300	923140	P56762	P56762
AT2G30490	Trans-cinnamate 4-monooxygenase	CYP73A5	18.715	18.6755	18.4826	18.6637	18.5856	18.5977	18.6869	18.6503	18.1526	18.2646	18.3184	18.1389	+	3.07019	0.00292437	0.415514	6.14483	+	3.7819	0.00150943	0.411458	8.30489	8	8	8	23.2	23.2	23.2	57.792	0	15.438	37164000	32	3668300	4269500	3167600	3967400	3478700	3937700	2739300	3144900	1555000	2464600	2549500	2220900	P92994	P92994
AT3G53870	40S ribosomal protein S3-2	RPS3B	20.1824	20.1233	19.9987	20.1181	19.8701	19.8127	19.9485	19.9058	19.1795	19.6152	19.4553	19.6436	+	2.85494	0.00269831	0.632205	5.58774	+	2.01085	0.0105409	0.410868	3.72856	11	3	3	55	20.5	20.5	27.349	0	7.5173	32156000	50	3944100	3945400	4107100	2474900	3411700	3596800	2169700	2509600	664840	1621900	2191100	1518500	Q9M339	Q9M339
AT2G42740;AT3G58700;AT4G18730;AT5G45775	60S ribosomal protein L11-2;60S ribosomal protein L11-1	RPL11B;RPL11A	21.2238	21.2123	21.0479	21.2566	21.0765	20.8477	21.2137	21.2662	20.7049	20.7188	20.6061	20.7326	+	3.98266	0.000876712	0.49451	9.01827	+	2.24434	0.00756234	0.410403	4.19819	8	8	8	55.8	55.8	55.8	19.775	0	142.52	223760000	229	20706000	27851000	20424000	21101000	21467000	21766000	20307000	23433000	10492000	12923000	11541000	11753000	P42794-2;P42795;P42794	P42794-2;P42795;P42794
AT5G10360	40S ribosomal protein S6-2	RPS6B;EMB3010	21.3907	21.7314	21.4901	21.5551	21.5655	21.1942	21.5114	21.483	20.6287	21.0858	21.2428	21.1607	+	1.78821	0.0124257	0.512317	3.30603	+	1.35952	0.0366366	0.409011	2.54643	7	7	3	33.3	33.3	14.1	28.162	0	291.59	212470000	209	19494000	25529000	21433000	22166000	20818000	18790000	16899000	18888000	8167600	12396000	14214000	13677000	P51430;F4KGU2	P51430;F4KGU2
AT2G42910	Ribose-phosphate pyrophosphokinase 4	PRS4	19.7648	19.7693	19.4627	19.9184	19.6508	19.5309	19.7563	19.6976	19.0694	19.2095	19.3192	19.4022	+	2.14737	0.00707327	0.478716	3.99958	+	2.49157	0.00532132	0.408795	4.73009	6	6	6	24.6	24.6	24.6	37.56	0	52.502	35859000	83	3856800	4163900	3241200	3498200	3726400	3561300	2631700	3378800	1522900	1898700	2204200	2175300	Q680A5	Q680A5
AT4G14300	Heterogeneous nuclear ribonucleoprotein 1	RNP1	17.1972	17.4884	17.5437	17.0038	15.994	17.2578	16.8849	17.3488	16.3923	17.0201	16.968	16.9787	+	1.26702	0.0351663	0.4685	2.38936		0.0316711	0.924009	0.0316098	0.0920299	2	2	2	7.8	7.8	7.8	42.353	0	5.0851	3525600	10	266910	501740	503660	358560	95352	507720	186180	404130	56779	92602	266120	285810	Q8W034	Q8W034
AT3G61820		F15G16.210	18.741	19.0995	18.8325	19.1279	18.9203	18.5113	18.7834	19.2014	18.138	18.5068	18.5472	18.7415	+	1.58747	0.0182389	0.466851	2.94279		0.998301	0.071015	0.370718	1.94036	4	4	4	9.7	9.7	9.7	51.461	0	10.1	24502000	17	2064400	2725300	2437100	2573800	2329200	2261700	2201000	2488800	1024000	1355700	1452300	1589100	Q9M356;Q9LNJ3	Q9M356
AT1G55490	Chaperonin 60 subunit beta 1, chloroplastic	CPN60B1	23.2181	23.2815	23.1519	23.2721	23.1355	23.0838	23.2557	23.355	22.7645	22.7973	22.7698	22.8746	+	4.46534	0.00177778	0.429354	10.9608	+	3.07145	0.00441121	0.405946	6.1482	28	27	6	60.5	59.3	14.7	63.808	0	323.31	1523000000	1387	153780000	163750000	143500000	151830000	143330000	138230000	128280000	158040000	72369000	93660000	81005000	95233000	P21240;A0A1P8ATB3;A0A2H1ZEC4;A0A1P8ATA4;Q9C667-2;Q9C667	P21240
AT1G23290;AT1G70600	60S ribosomal protein L27a-2;60S ribosomal protein L27a-3	RPL27AB;RPL27AC	20.5441	20.9613	20.6368	20.2974	20.676	20.6012	20.5278	20.6096	20.6117	20.1576	19.8956	20.1325		1.04739	0.0570077	0.410566	2.02191	+	1.41936	0.0324284	0.404346	2.64909	5	5	5	32.2	32.2	32.2	16.292	0	28.73	56319000	40	5554400	6718400	3108500	3531900	6936500	7036900	5866100	5428800	4635000	2066600	3036200	2399500	Q9LR33;P49637	Q9LR33;P49637
AT5G08540		At5g08540	18.8616	18.8382	18.8021	18.8631	18.7984	18.8352	18.9683	19.0718	18.4158	18.5928	18.4345	18.6138	+	3.05048	0.0028642	0.32701	6.09214	+	2.59555	0.00500997	0.404166	4.96568	8	8	8	29.8	29.8	29.8	38.655	0	26.242	37355000	60	3560600	3766700	3680200	3723400	3489900	3849000	3116700	4917700	735540	2188000	2515900	1811400	Q93VT6	Q93VT6
AT2G40660		At2g40660	17.4309	17.6741	17.7659	17.8426	17.7819	17.4687	17.9249	18.107	17.3468	17.3497	17.4397	17.5353	+	1.39464	0.0274155	0.260486	2.60658	+	1.52601	0.0264119	0.402698	2.83442	3	3	3	11.8	11.8	11.8	42.088	0	6.5608	6460500	23	471370	584830	872640	1350700	536340	362280	712130	420870	223750	314150	345260	266120	Q93VB0	Q93VB0
AT1G08360;AT5G22440	60S ribosomal protein L10a-1;60S ribosomal protein L10a-3	RPL10AA;RPL10AC	21.0973	21.439	21.0915	20.6842	21.0284	20.9488	20.8249	20.9547	20.3999	20.7665	20.3737	20.6067	+	1.62345	0.0167898	0.541306	3.0068	+	2.12463	0.00922654	0.402497	3.95375	4	4	2	23.1	23.1	12.5	24.469	0	72.681	93097000	104	9930600	13627000	10220000	5786700	9999000	9973600	6142500	8113400	3758500	6898400	4870800	3776800	Q8VZB9;P59231	Q8VZB9;P59231
AT4G34670	40S ribosomal protein S3a-2	RPS3AB	19.1579	19.3718	19.356	18.9035	19.0162	19.162	18.9593	18.8746	18.3683	18.8503	18.9439	18.793	+	1.46655	0.0238679	0.458417	2.73069		0.958062	0.0789006	0.264149	1.87353	8	5	5	39.3	27.1	27.1	29.803	0	94.837	35392000	77	3746200	4316200	4069300	3107600	2826700	4042900	2730200	3298200	1067700	1757800	2330900	2098100	Q42262	Q42262
AT2G40290		At2g40290	18.8333	19.1633	19.1299	19.3059	18.8523	18.9509	19.2013	19.2343	18.4338	18.6133	18.6697	18.9224	+	1.71241	0.0138603	0.448327	3.16707	+	1.56516	0.0244885	0.39992	2.90331	4	4	4	14.5	14.5	14.5	38.747	0	88.008	28533000	86	2406100	3456400	2325400	3314100	2234900	3149600	2617500	3141400	598880	1434700	1677100	2176500	Q9SIZ2;A2RVK1	Q9SIZ2;A2RVK1
AT5G14660	Peptide deformylase 1B, chloroplastic/mitochondrial	PDF1B	18.1444	17.795	17.8474	18.2178	17.7629	17.7722	17.8761	17.7677	17.1303	17.6264	17.5885	17.8366	+	1.33154	0.030254	0.455709	2.49873		0.822986	0.110895	0.249298	1.64863	4	4	4	25.6	25.6	25.6	30.61	0	6.1637	8884900	10	847590	847590	1671700	946740	618160	650290	962910	764700	151620	455280	287050	681240	Q9FUZ2	Q9FUZ2
AT5G51110		At5g51110;pdl1	18.4349	18.7194	18.65	18.303	18.385	18.3671	18.4487	18.5207	17.9748	18.0956	18.0144	18.0405	+	2.60427	0.00369405	0.495492	4.98579	+	4.04873	0.000722892	0.399062	9.26452	3	3	3	29.5	29.5	29.5	20.908	0	12.346	12236000	27	1114800	2021800	1522900	632720	999930	1080400	1027000	1514600	486960	461040	560840	812990	F4KBV0;Q9LU63	F4KBV0;Q9LU63
AT1G04480;AT2G33370;AT3G04400	60S ribosomal protein L23	emb2171;RPL23A	20.9272	21.0179	20.8924	20.9	20.892	20.4907	20.8933	20.9234	20.2882	20.3806	20.4165	20.5222	+	4.09906	0.00114286	0.532516	9.45607	+	1.88624	0.0126615	0.397994	3.48929	7	7	7	68.8	68.8	68.8	13.406	0	154.15	147030000	142	15875000	14702000	14751000	15330000	12146000	10934000	13950000	15038000	6055900	10635000	8750500	8861100	F4J3P1;P49690	F4J3P1;P49690
AT5G41670	6-phosphogluconate dehydrogenase, decarboxylating 2, chloroplastic		19.0103	18.7756	19.1683	19.075	18.8032	18.9694	19.13	19.1276	18.3781	18.4743	18.6081	18.9788	+	1.35942	0.0298469	0.39748	2.54628	+	1.39085	0.0343881	0.397727	2.60007	15	6	6	53.6	25.5	25.5	53.317	0	61.013	33468000	53	2772200	2774300	5093000	3117800	2692200	3369500	3178100	3349800	1398000	1994100	1563600	2165100	Q9FFR3	Q9FFR3
AT5G58290	26S protease regulatory subunit 6B homolog	RPT3	18.615	18.8782	18.7002	18.8084	18.7101	18.8021	18.7867	18.7238	18.2736	18.368	18.471	18.3279	+	2.80191	0.00301987	0.390361	5.45636	+	3.78797	0.00152381	0.395561	8.32575	8	7	7	31.6	28.7	28.7	45.751	0	19.257	30414000	38	2737600	3815500	3354400	2537700	2417600	3183700	2922100	3096800	1106100	1924400	2206800	1111800	Q9SEI4	Q9SEI4
AT3G49910	60S ribosomal protein L26-1	RPL26A	21.1436	21.1057	20.8904	21.2537	21.0004	20.7704	21.283	21.4117	20.7075	20.5712	20.6407	20.972	+	1.75046	0.0134402	0.37552	3.23653	+	1.23601	0.0464496	0.393507	2.33709	6	6	6	32.9	32.9	32.9	16.944	0	120.37	132200000	100	12057000	14705000	13139000	10864000	12812000	13750000	10231000	13494000	7833500	9053800	7393100	6862900	P51414	P51414
AT1G20200;AT1G75990	26S proteasome non-ATPase regulatory subunit 3 homolog A;26S proteasome non-ATPase regulatory subunit 3 homolog B	RPN3A;RPN3B	18.4653	18.3698	18.0846	18.4074	18.2824	18.2712	18.3466	18.3984	17.9139	17.9351	17.9941	17.8915	+	2.40943	0.00457985	0.398108	4.5491	+	4.37677	0	0.390989	10.5783	6	6	6	13.9	13.9	13.9	55.582	0	17.661	26199000	38	2417900	2054000	2210700	2799800	3038800	2576200	2294600	2732300	774910	1710600	2055300	1533400	Q9LNU4;Q9LQR8	Q9LNU4;Q9LQR8
AT2G44120;AT3G13580	60S ribosomal protein L7-3;60S ribosomal protein L7-4	At2g44120;RPL7C;RPL7D	21.3037	21.2463	21.0011	21.1326	21.0824	20.9417	21.2298	21.2725	20.7379	20.7627	20.7113	20.7565	+	3.13579	0.00310714	0.428844	6.32263	+	2.65997	0.00464828	0.389481	5.11549	10	10	5	40.1	40.1	19.8	28.519	0	115.01	211770000	185	21140000	22089000	18893000	17509000	20564000	21789000	16517000	22916000	10546000	13163000	12531000	14113000	F4IT48;P60039;Q9LHP1	F4IT48;P60039;Q9LHP1
AT5G52840	Probable NADH dehydrogenase [ubiquinone] 1 alpha subcomplex subunit 5, mitochondrial		19.8485	20.152	20.0072	19.9829	19.8209	19.6255	19.8054	19.9103	19.3087	19.4758	19.749	19.6654	+	2.0691	0.00859542	0.447908	3.84301		1.08803	0.0596509	0.240796	2.08953	6	6	6	59.2	59.2	59.2	19.179	0	54.534	39641000	75	5424300	3368000	6813600	4339800	2516400	2237200	1473600	3920900	2505200	1603700	2290300	3147600	Q9FLX7;A0A1P8BD41	Q9FLX7;A0A1P8BD41
AT5G07350		Tudor1	20.4913	20.4538	20.2573	20.4881	20.2823	20.2193	20.4881	20.7103	19.9936	20.0497	20.0947	20.005	+	3.16802	0.00293578	0.386907	6.41145	+	1.8554	0.0129981	0.389262	3.43119	12	12	7	15.8	15.8	10.5	108.23	0	22.137	59459000	57	4163500	10144000	5240000	4750600	5219800	6594800	4782300	5769800	1511200	7985800	1852600	1444200	Q8VZG7;Q8VZG7-2	Q8VZG7;Q8VZG7-2
AT5G55280	Cell division protein FtsZ homolog 1, chloroplastic	FTSZ1	20.0224	20.0036	19.8942	20.0543	19.8883	19.868	19.9862	20.0747	19.3951	19.5163	19.5414	19.8165	+	2.36917	0.00472381	0.426284	4.46199	+	2.06368	0.0102484	0.386957	3.83228	11	11	11	49.7	49.7	49.7	45.564	0	100.79	94239000	175	7205100	10236000	9416100	9771200	9255900	9071700	7073500	9079300	4438400	5878100	5726300	7087600	Q42545	Q42545
AT4G32470	Cytochrome b-c1 complex subunit 7-1;Cytochrome b-c1 complex subunit 7	QCR7-1;At4g32470	20.0802	19.8958	19.775	19.8945	19.766	19.3923	19.7699	19.8783	19.4172	19.4302	19.4205	19.6157	+	2.83875	0.00284175	0.440465	5.54738		1.01903	0.0672439	0.230695	1.97479	3	3	3	29.5	29.5	29.5	14.527	0	21.562	39426000	78	4668000	4465600	3205400	4344900	3845000	3245700	3180600	3334400	1827800	2351200	2353300	2604500	Q9SUU5;F4JUC2	Q9SUU5;F4JUC2
AT1G17880	Nascent polypeptide-associated complex subunit beta	btf3	20.7251	20.519	20.6639	20.6907	20.3172	20.1267	20.4933	20.626	19.9446	20.1972	20.2233	20.4769	+	2.00976	0.00937269	0.439153	3.72644		0.545128	0.233495	0.180233	1.17363	6	6	5	67.3	67.3	67.3	17.946	0	122.09	71433000	136	6821900	6083100	9032000	7221000	5157500	5407600	5847100	7199500	3717000	4210100	4874500	5861500	Q9SMW7	Q9SMW7
AT1G74050;AT1G74060	60S ribosomal protein L6-2;60S ribosomal protein L6-3	RPL6B;RPL6C	20.7683	20.7772	20.7051	20.789	20.5096	20.4945	20.7632	20.7322	20.1994	20.2566	20.2335	20.2645	+	6.23268	0	0.521405	21.9437	+	2.74236	0.00479121	0.386375	5.31149	9	3	3	38.2	14.2	14.2	26.008	0	32.146	55109000	60	5784000	6323600	5984600	5890300	5280300	5395000	5210800	5706600	3179600	1402100	1199300	3752600	Q9C9C6;Q9C9C5	Q9C9C6;Q9C9C5
AT1G30580	Obg-like ATPase 1	T5I8.3	20.3187	20.4354	20.1777	20.3214	20.369	20.1009	20.2734	20.3312	19.7721	19.8831	19.8824	19.9965	+	3.07282	0.00294915	0.429793	6.15187	+	2.671	0.00468056	0.385136	5.14142	10	10	10	39.1	39.1	39.1	44.471	0	61.323	79790000	108	4488700	10534000	10310000	8521800	7478500	5208200	6134400	6310300	3064900	4667400	6297500	6774800	Q9SA73	Q9SA73
AT1G09795	ATP phosphoribosyltransferase 2, chloroplastic	HISN1B	19.33	19.3732	19.09	19.2548	19.221	19.021	19.2108	19.3266	18.7886	18.7922	18.761	18.9039	+	3.18079	0.00300469	0.450572	6.44689	+	2.77839	0.00455849	0.383418	5.39882	5	5	4	18.6	18.6	16.9	44.756	0	51.575	32618000	52	3885300	3769300	3155000	3757500	3263700	2700200	2566400	3038700	1346800	1424500	1920500	1789900	Q8GSJ1	Q8GSJ1
AT3G19760	DEAD-box ATP-dependent RNA helicase 2	RH2	19.0075	19.1319	18.8258	18.9636	18.9175	19.0944	18.7964	18.8562	18.3263	18.7614	18.4414	18.6025	+	2.11809	0.00762573	0.449287	3.94063	+	1.80733	0.014231	0.383214	3.34144	10	8	8	29.9	27.5	27.5	45.844	0	18.755	44726000	52	4943600	5169900	4468900	3376800	4187700	4974200	3542800	3993400	1833300	3278500	2779300	2178200	Q94A52;A0A1P8ATK7;A0A1P8ATJ6;A0A1P8ATN0;Q9C8J1	Q94A52
AT5G66760	Succinate dehydrogenase [ubiquinone] flavoprotein subunit 1, mitochondrial	SDH1-1	19.1361	19.3602	19.027	19.1614	19.183	19.2038	19.181	19.2312	18.8122	18.8365	18.8176	18.8042	+	2.63927	0.00363112	0.353505	5.06703	+	6.87872	0	0.382086	28.1778	11	11	11	26.2	26.2	26.2	69.656	0	46.867	61680000	92	6659300	7205000	5053400	6264600	5706200	6731900	4915600	6343400	2594600	3278900	3508800	3417600	O82663;Q9ZPX5	O82663
AT2G21250		At2g21250	18.8504	18.4475	18.6739	18.6688	18.5411	18.5613	18.7351	18.747	18.1373	18.1768	18.4725	18.2749	+	1.9148	0.0105675	0.394751	3.54348	+	2.19605	0.00834146	0.380727	4.09862	6	6	6	23	23	23	35.01	0	40.322	29653000	74	3318100	3044100	2754800	2937500	2982200	2791300	2275400	2674600	1432000	1815900	2040600	1586300	Q9SJV2;F4IGK5;Q9SJV1;A0A1P8B1D1	Q9SJV2;F4IGK5
AT5G26742	DEAD-box ATP-dependent RNA helicase 3, chloroplastic	RH3;emb1138	20.4001	20.6004	20.3601	20.4198	20.2303	20.1914	20.4188	20.5216	19.9329	20.0517	19.983	19.8725	+	3.5104	0.00179141	0.48509	7.41751	+	2.33011	0.00629333	0.380524	4.37843	18	18	18	33	33	33	81.155	0	76.415	123300000	144	13405000	15388000	12077000	11468000	11307000	11005000	10072000	12358000	5272400	7442400	7637300	5871900	Q8L7S8;F4K180;Q8L7S8-2	Q8L7S8;F4K180;Q8L7S8-2
AT2G33210	Chaperonin CPN60-like 1, mitochondrial	HSP60-2	18.4065	18.7363	18.36	18.2773	18.3699	18.4376	18.2458	18.2744	18.0084	18.1072	17.9727	17.7244	+	2.04683	0.00897358	0.491882	3.79905	+	2.19282	0.00830097	0.378781	4.09201	17	8	8	43.3	24.8	24.8	61.477	0	22.137	28264000	57	3576500	3534000	2696600	2835000	2400800	2623900	2091700	3009700	1125500	1534800	1853700	982300	F4IVR2;Q8L7B5	F4IVR2;Q8L7B5
ATCG01130	Protein TIC 214	TIC214	18.13	17.5691	17.4516	17.3849	17.7762	18.0634	17.4639	17.3999	17.3538	17.2817	17.3304	17.2279		1.00446	0.0629764	0.335438	1.95058	+	1.28785	0.0423657	0.377383	2.42458	8	8	8	5.9	5.9	5.9	213.73	0	11.946	13874000	12	1924200	1309600	1248400	1244900	1503600	1793700	1278500	1168500	554400	719540	732370	396280	P56785	P56785
AT2G19860	Hexokinase-2;Hexokinase	HXK2	18.0981	17.8755	17.539	18.0391	17.8747	17.922	17.4563	17.8671	17.0905	17.539	17.3685	17.6202	+	1.51577	0.0210345	0.483363	2.81648	+	1.24436	0.0456137	0.375443	2.35114	4	4	3	11.8	11.8	9.6	54.489	0	15.345	8862500	20	573310	478810	665420	1139200	1649200	932010	608460	866380	344270	504050	472180	629260	P93834;A8MRW9;A0A1P8ARU7;Q9FZG4	P93834;A8MRW9
AT3G49120	Peroxidase 34	PER34	21.1435	21.3193	20.918	21.2032	21.1025	20.7895	20.9749	21.2284	20.3505	20.5688	20.9591	20.9854	+	1.29795	0.0326682	0.430056	2.44169		0.855406	0.101572	0.307892	1.70276	8	7	5	30.9	28.9	19.3	38.832	0	53.67	107790000	156	11389000	10091000	10177000	9899200	11183000	10674000	8233600	9079300	4436700	6577200	8151000	7898300	Q9SMU8	Q9SMU8
AT1G48210;AT3G17410		At1g48210;At3g17410	17.6777	17.5631	17.8329	17.9829	17.9849	18.0273	17.9832	17.9346	17.4785	17.67	17.6044	17.678		0.750275	0.118614	0.156434	1.52659	+	3.54241	0.00230657	0.374799	7.51781	3	3	2	22.9	22.9	17.4	33.911	0	6.5002	10913000	20	483690	935540	899240	1026200	1182100	1125800	1026500	1360400	671850	837670	662460	702000	A0A1P8APV1;F4HWU0;Q9LUT0;A0A1I9LNW0;Q9M1Q2;Q9SX57;A0A1I9LM51;A0A1I9LM53;Q9ZUF4;F4JZW1;A0A1P8BBL9;Q8H1G6;P93749;O49339;B9DFG5-2;B9DFG5	A0A1P8APV1;F4HWU0;Q9LUT0
AT3G48730	Glutamate-1-semialdehyde 2,1-amiRnomutase 2, chloroplastic	GSA2	22.4316	22.413	22.3315	22.4978	22.2819	22.314	22.4487	22.4808	21.898	22.0355	22.0149	22.0792	+	3.68145	0.000983607	0.411586	7.96667	+	3.01355	0.00441071	0.374459	5.99438	20	20	10	68.4	68.4	36	50.141	0	323.31	586610000	618	59613000	53729000	57014000	66116000	49185000	55706000	51331000	57866000	23822000	36462000	38284000	37487000	Q42522	Q42522
AT5G60160		At5g60160	17.8546	18.3721	18.2156	18.5723	18.2822	18.1832	18.565	18.4916	18.1354	18.1399	17.6477	18.103		0.604813	0.175746	0.247149	1.27813	+	1.33544	0.0380804	0.374009	2.50537	4	4	4	13.2	13.2	13.2	52.425	0	35.151	13945000	36	623180	1588200	1792300	1292700	1446400	842830	1179300	1537200	1192900	973880	596800	879310	Q9LST0	Q9LST0
AT4G00660	DEAD-box ATP-dependent RNA helicase 8	RH8	23.1153	23.2347	23.1341	23.3964	23.1818	23.1847	23.3099	23.1833	22.5533	22.9484	22.8444	23.0198	+	1.69037	0.0143358	0.378644	3.12709	+	1.88035	0.0126886	0.373426	3.47816	5	5	3	12.5	12.5	8.3	57.686	0	16.389	203510000	81	17564000	20902000	21501000	13023000	20789000	25250000	15952000	20930000	7165900	14079000	11079000	15272000	Q8RXK6	Q8RXK6
AT1G18540	60S ribosomal protein L6-1	RPL6A	21.839	21.9753	21.7386	21.793	21.6586	21.6929	21.7813	21.8003	21.2704	21.4387	21.3628	21.3761	+	3.60808	0.000839161	0.474479	7.72706	+	3.57484	0.00204511	0.37128	7.62055	11	11	5	47.6	47.6	23.6	26.152	0	193.15	243990000	202	30667000	31677000	28253000	30534000	17376000	20813000	23593000	19011000	6929900	12547000	11726000	10865000	Q9FZ76	Q9FZ76
AT4G13940	Adenosylhomocysteinase 1;Adenosylhomocysteinase	SAHH1;MEE58	21.6908	21.8983	21.7373	21.7194	21.6067	21.6552	21.7161	21.8224	21.2058	21.3818	21.3702	21.364	+	3.33569	0.00243299	0.430994	6.88938	+	2.98378	0.00422222	0.369613	5.91644	20	20	8	67.4	67.4	31.3	53.378	0	323.31	713080000	657	64342000	85203000	68190000	69536000	59273000	70663000	61106000	69109000	34635000	46979000	45231000	38808000	O23255;F4JTV4;A8MQP1;F4JTV5	O23255;F4JTV4;A8MQP1;F4JTV5
AT5G11950	Cytokinin riboside 5-monophosphate phosphoribohydrolase LOG8	LOG8	18.3715	18.1929	18.0135	18.1335	17.9326	17.8692	17.8653	17.8883	17.6081	17.6989	17.7753	17.9156	+	2.3065	0.00555011	0.428344	4.32838		1.08468	0.0601163	0.139365	2.08394	3	3	3	35	35	35	17.966	0	13.305	16979000	57	1759000	1859500	1668700	1800000	1535300	1510000	1238300	1440100	816100	1133200	1023200	1195100	A0A1P8BGT5;Q84MC2	A0A1P8BGT5;Q84MC2
AT1G58080	ATP phosphoribosyltransferase 1, chloroplastic	HISN1A	19.9266	19.9073	19.6406	19.8844	19.6154	19.4475	19.7195	19.9044	19.0377	19.4914	19.1821	19.5032	+	2.15334	0.007144	0.536144	4.01165	+	1.30406	0.0409822	0.368081	2.45205	3	2	2	12.7	10.9	10.9	44.556	0	34.297	28128000	81	3006600	3547500	2800300	3211500	2625400	2391800	2329800	2733200	708260	1616300	1281600	1875300	Q9S762	Q9S762
AT4G33510	Phospho-2-dehydro-3-deoxyheptonate aldolase 2, chloroplastic	DHS2	19.1717	19.2997	19.0297	19.2045	19.0121	18.8579	19.0864	19.1953	18.4037	18.8871	18.7777	18.9282	+	1.75179	0.0134606	0.427224	3.23898		1.08186	0.0603183	0.288735	2.07924	8	8	5	19.7	19.7	13.4	56.148	0	26.348	51671000	103	6071400	6408000	4990600	4456700	4180700	4739800	3897800	4648900	1910700	3612100	3670200	3083600	Q00218;F4JIZ3	Q00218;F4JIZ3
AT3G45030;AT5G62300	40S ribosomal protein S20-1	RPS20A	21.0437	21.2812	20.9909	21.0244	20.9474	20.7875	20.9689	21.1799	20.4744	20.6498	20.6346	20.6594	+	3.03571	0.00280645	0.480494	6.05291	+	2.14646	0.00901869	0.366354	3.99773	5	5	2	54	54	18.5	13.878	0	39.659	123650000	117	12457000	15876000	13295000	9140200	12072000	10392000	10162000	10456000	6527300	8459400	8017200	6800400	P49200	P49200
AT4G02450		At4g02450	20.3386	20.5422	20.3991	20.6244	20.4479	20.4017	20.394	20.9503	20.2336	20.0546	20.151	20.2923	+	1.90271	0.0112137	0.293192	3.5205	+	1.35442	0.0367493	0.365595	2.53773	5	5	5	23.8	23.8	23.8	25.341	0	30.452	77523000	77	5538900	8186600	6625100	7897800	7148900	7559400	5411800	9717200	4991700	3826100	5548100	5071100	F4JHJ0;Q8L7U4-2;Q8L7U4	F4JHJ0;Q8L7U4-2;Q8L7U4
AT4G39330	Probable cinnamyl alcohol dehydrogenase 9	CAD9	21.0834	21.2832	21.0732	21.2587	21.1355	21.1291	21.2418	21.2304	20.6636	20.8031	20.7574	21.054	+	1.91179	0.010639	0.355097	3.53777	+	2.20322	0.00821675	0.364663	4.11332	12	12	12	62.5	62.5	62.5	38.933	0	269.18	177170000	217	15177000	19276000	17087000	17639000	18551000	17297000	14808000	18239000	6466500	11552000	8807300	12273000	P42734;P42734-2	P42734;P42734-2
AT4G14890		dl3485w	18.4378	18.5573	18.4521	18.408	18.5919	18.3513	18.3821	18.5186	18.1775	18.1103	17.9191	18.1806	+	2.72896	0.00301235	0.366902	5.27927	+	2.31709	0.00665617	0.364087	4.35078	4	4	4	44.8	44.8	44.8	16.732	0	50.032	17190000	46	1664000	1541500	1980000	1108500	1447700	1455400	1581900	1778200	596660	1046300	907430	2082500	O23344	O23344
AT1G26630	Eukaryotic translation initiation factor 5A-2	ELF5A-2	21.9373	21.9028	21.9186	21.7895	21.5573	21.5139	21.719	21.5458	21.3286	21.5395	21.3945	21.5918	+	3.04085	0.00281781	0.423485	6.06654		0.77663	0.125529	0.120414	1.57095	7	7	7	59.1	59.1	59.1	17.14	0	323.31	127900000	180	12948000	16921000	14586000	8275300	14113000	17788000	6337600	6875500	6460300	12610000	5448700	5535300	Q93VP3;Q93VP3-2	Q93VP3;Q93VP3-2
AT2G21660	Glycine-rich RNA-binding protein 7	CCR2;RBG7	21.1217	21.5058	21.2712	21.1172	20.9931	21.137	21.1901	21.3962	20.6376	20.799	20.702	21.124	+	1.67552	0.0148588	0.43831	3.10025	+	1.42729	0.0323641	0.363454	2.66276	8	6	6	50.9	44	44	15.548	0	323.31	138790000	163	10780000	19194000	14841000	12631000	13341000	12144000	11602000	12098000	7418700	7412900	8828900	8495200	F4IHK9;Q03250;Q03250-2	F4IHK9;Q03250
AT3G60240	Eukaryotic translation initiation factor 4G	EIF4G	17	17.6371	17.3077	17.6264	17.0976	17.204	17.0324	17.2854	16.9446	17.1541	16.8748	16.926	+	1.36404	0.0295	0.417907	2.55416		1.13147	0.0548827	0.179971	2.16192	4	4	4	4.2	4.2	4.2	187.55	0	7.1061	5791500	13	648320	791800	580950	609910	776630	586310	197670	407200	222970	429850	259320	280530	A8MR97;Q76E23-2;Q76E23	A8MR97;Q76E23-2;Q76E23
AT5G25980	Myrosinase 2	TGG2	21.9314	21.8899	21.9794	21.7189	21.6125	21.5713	21.5906	21.655	21.2563	21.5551	21.599	21.4396	+	2.3322	0.00549074	0.417396	4.38287		0.939626	0.0823602	0.144849	1.84291	19	18	17	50.6	48.6	48.6	62.731	0	323.31	470290000	598	45198000	52185000	55746000	42808000	39222000	41506000	33036000	41002000	26579000	33419000	32718000	26866000	Q9C5C2;Q9C5C2-2	Q9C5C2;Q9C5C2-2
AT1G04040		F21M11.2	17.767	17.9931	17.9786	17.7561	17.5609	17.5717	17.5744	17.501	17.336	17.5285	17.4519	17.5158	+	2.73937	0.00306918	0.415671	5.30428		1.02737	0.0663975	0.0939636	1.98865	6	4	4	32.8	26.9	26.9	31.096	0	9.0336	7884500	11	819590	596580	674530	826840	752790	825730	572110	598240	484050	511190	585220	637610	Q9ZWC4	Q9ZWC4
AT5G40950	50S ribosomal protein L27, chloroplastic	RPL27	20.5731	21.0368	20.7402	20.5967	21.0265	20.7997	20.8473	20.6856	20.4706	20.4376	20.6084	20.4075	+	1.1627	0.0446192	0.255699	2.21409	+	2.28815	0.00712145	0.358776	4.2897	3	3	3	19.7	19.7	19.7	21.737	0	20.943	65691000	67	4953800	7138100	6030300	6116400	6607800	6466100	5853100	5697700	3489900	4126600	4761600	4450000	Q9FLN4	Q9FLN4
AT5G17050	UDP-glycosyltransferase 78D2	UGT78D2	17.5743	17.5697	17.3174	17.5114	17.3678	17.3757	17.4571	17.6403	16.9649	17.0638	17.2072	17.176	+	2.50737	0.00382152	0.39023	4.7654	+	2.26714	0.00732481	0.357226	4.24568	3	3	2	9.3	9.3	5.9	50.485	0	8.995	7908100	25	688340	916360	733980	822000	632060	848490	695550	812320	262370	441020	548110	507530	Q9LFJ8;A0A1P8BEY4;Q9LFJ9	Q9LFJ8
AT3G59020	Importin beta-like SAD2 homolog	At3g59020	18.0742	18.288	17.758	18.2123	17.9541	18.1905	18.0571	18.1287	17.6356	17.8086	17.7311	17.7293	+	1.57402	0.0188807	0.357006	2.91896	+	2.92366	0.00433613	0.356475	5.76133	5	5	4	7.5	7.5	6.3	117.64	0	50.69	19666000	66	1915500	2784800	1628000	2256400	1500700	2262500	1154100	1719100	1024300	1351600	1030300	1038600	F4J737;F4J738	F4J737;F4J738
AT1G78570	Trifunctional UDP-glucose 4,6-dehydratase/UDP-4-keto-6-deoxy-D-glucose 3,5-epimerase/UDP-4-keto-L-rhamnose-reductase RHM1;UDP-glucose 4,6-dehydratase;UDP-4-keto-6-deoxy-D-glucose 3,5-epimerase/UDP-4-keto-L-rhamnose 4-keto-reductase	RHM1	18.7458	19.0152	18.5574	18.8301	18.3557	18.4811	18.7297	18.9982	18.1732	18.3209	18.2891	18.3576	+	2.55408	0.00368306	0.501918	4.87084	+	1.28014	0.0429169	0.355985	2.41154	11	11	6	21.4	21.4	12.4	75.371	0	22.335	33934000	46	2902700	4903500	2937700	3386100	2041800	3543400	2400900	5006000	1181400	2069800	1959700	1600900	Q9SYM5	Q9SYM5
AT3G09200	60S acidic ribosomal protein P0-2	RPP0B;At3g09200	21.8103	21.722	21.6693	21.7128	21.4543	21.5142	21.6773	21.6772	21.0501	21.2661	21.2839	21.3035	+	3.57095	0.000805369	0.502673	7.60816	+	2.30245	0.00675	0.354792	4.31983	10	10	3	72.5	72.5	21.2	34.133	0	323.31	414830000	360	42269000	46090000	44259000	40309000	34654000	38570000	35158000	39418000	19097000	25515000	24121000	25365000	Q42112;A8MQR4	Q42112;A8MQR4
AT2G25970		At2g25970	17.6599	18.2295	17.85	17.6285	17.8134	18.0615	17.617	17.8459	17.4174	17.7068	17.503	17.2927	+	1.16429	0.0445466	0.361986	2.21675	+	1.51432	0.0270044	0.354471	2.81394	7	7	7	12.3	12.3	12.3	64.606	0	46.99	17741000	56	1388300	2063900	1682400	1487200	1722100	1989600	1252400	1725000	839770	1390800	1148800	1050400	O82762	O82762
ATCG00160	30S ribosomal protein S2, chloroplastic	rps2	20.4266	20.1584	20.4041	20.3195	20.1912	20.3203	20.4164	20.216	19.4039	20.0828	20.0794	20.1118	+	1.17497	0.0440626	0.407682	2.23462		1.0585	0.0636433	0.36648	2.04038	7	7	7	47	47	47	26.904	0	85.398	117010000	208	9675900	12405000	11672000	9330200	14349000	11924000	10254000	8723700	4313100	8765900	7391000	8212000	P56797	P56797
AT4G37870	Phosphoenolpyruvate carboxykinase [ATP]	PCKA	18.7877	18.4657	18.516	18.7573	18.5788	18.5471	18.5492	18.7093	18.077	18.209	18.3694	18.3271	+	1.9805	0.00972973	0.386054	3.6696	+	2.43563	0.00550857	0.350492	4.60635	5	5	5	11.8	11.8	11.8	73.404	0	13.016	14222000	28	2148100	1128400	1001400	665800	1085200	1238800	1688100	1279500	787620	1152100	1023400	1023400	Q9T074;A0A1P8BDX2;B5X574;A0A1P8BDT8	Q9T074
AT1G11430	Multiple organellar RNA editing factor 9, chloroplastic	MORF9	19.9945	20.0332	20.0051	19.9952	19.8139	19.7711	19.809	19.5972	19.182	19.6886	19.8164	19.7197	+	1.52828	0.0204261	0.405326	2.83839		0.429688	0.325115	0.146106	0.96502	4	4	4	24.6	24.6	24.6	26.2	0	63.477	45742000	59	4333700	4879700	4826700	4523200	4176200	4328400	3494300	3469100	2327500	3179100	3057000	3147300	Q9LPZ1	Q9LPZ1
AT3G07100	Protein transport protein Sec24-like At3g07100		18.0609	18.2235	17.6497	18.0147	18.1811	18.0654	17.7607	17.9293	17.5216	17.78	17.5834	17.6517	+	1.42056	0.0257685	0.353012	2.65115	+	1.78377	0.0149324	0.349961	3.29783	5	5	5	8.8	8.8	8.8	113.96	0	15.07	10591000	35	900090	1375400	1178700	1349900	757970	1087700	820860	862400	568980	538180	578340	572280	Q9SFU0	Q9SFU0
AT4G36750	Probable NAD(P)H dehydrogenase (quinone) FQR1-like 2		19.3754	19.4183	19.1102	19.5232	19.2506	19.3496	19.2202	19.0968	18.4875	19.1285	19.0154	19.1774	+	1.17325	0.0440751	0.40458	2.23175		0.829931	0.109067	0.2771	1.66024	1	1	1	9.2	9.2	9.2	28.754	0	10.51	18551000	65	1807800	1923900	1589100	2056100	1739200	1987400	1371800	1408600	733940	1350700	1255600	1326700	O23207	O23207
AT3G01120	Cystathionine gamma-synthase 1, chloroplastic	CGS1	19.2632	19.2668	19.07	19.339	19.1842	19.0948	19.2187	19.2208	18.6066	19.0662	18.7438	18.9045	+	1.90174	0.0111565	0.404467	3.51865	+	1.82134	0.013625	0.349353	3.36749	8	8	8	18.1	18.1	18.1	59.918	0	69.048	54473000	75	5969400	6100600	5404500	5326200	5754400	5963500	4140500	4622700	2063100	3956600	2395200	2776100	P55217	P55217
AT4G26110	Nucleosome assembly protein 1;1	NAP1;1	19.027	19.0653	18.9392	18.9683	18.9694	18.8567	18.9865	18.9571	18.2456	18.7803	18.6686	18.682	+	1.79684	0.0123096	0.405847	3.32199	+	1.53301	0.0259281	0.348302	2.84669	6	5	5	20.9	18.7	18.7	41.607	0	24.308	30134000	63	3166900	3954500	3155700	3361400	2801800	2470200	2018400	3213700	813480	1193300	1664300	2320100	B3H684;Q9SZI2	B3H684;Q9SZI2
AT1G36240;AT3G18740	60S ribosomal protein L30-3;Putative 60S ribosomal protein L30-1	RPL30C;RPL30A	19.2575	19.8925	19.7988	19.5886	19.514	19.5883	19.6579	19.7215	18.8701	19.4021	19.4273	19.3904		0.949625	0.0721097	0.361835	1.85952	+	1.30731	0.0405473	0.347946	2.45756	3	1	1	36.6	12.5	12.5	12.279	0	122.75	24458000	62	1747700	2840400	2761800	2242700	2163100	2523500	2001400	2234300	947380	1767600	1666900	1560800	Q9LSA3;Q9C8F7	Q9LSA3;Q9C8F7
AT1G09590;AT1G09690;AT1G57660;AT1G57860	60S ribosomal protein L21-2;60S ribosomal protein L21-1	RPL21E;RPL21A	21.0325	20.8861	20.9659	20.9092	20.7027	20.6589	20.797	20.7988	20.4299	20.3731	20.3703	20.3987	+	5.36566	0	0.555409	15.6517	+	4.03325	0.000714286	0.346364	9.2063	6	6	6	35.4	35.4	35.4	18.709	0	62.483	74574000	73	11048000	11254000	8093900	5242500	9671600	2788200	5471000	9337300	3687700	3864400	2248600	1867000	Q9FDZ9;Q43291	Q9FDZ9;Q43291
AT3G03780	5-methyltetrahydropteroyltriglutamate--homocysteine methyltransferase 2	MS2	22.265	22.1501	22.0202	22.1124	21.9442	21.9468	22.1173	22.0213	21.6706	21.6557	21.7283	21.5898	+	3.74731	0.00111111	0.475752	8.18708	+	3.36183	0.00372327	0.34627	6.96641	26	9	9	48.5	20.7	20.7	84.583	0	198.46	188960000	230	25498000	26840000	14860000	17965000	10026000	16220000	12640000	23984000	5756900	10515000	14941000	9715600	Q9SRV5	Q9SRV5
AT4G33090	amiRnopeptidase M1	APM1	20.0837	20.1905	19.8371	19.9956	20.0285	20.0179	20.0173	20.0274	19.6959	19.7004	19.6318	19.6795	+	2.42457	0.0044788	0.349827	4.58211	+	6.19919	0	0.345881	21.6605	21	21	21	32.1	32.1	32.1	98.178	0	190	114530000	232	12810000	12933000	8825300	12100000	11797000	12596000	9259600	9972700	4696700	6530500	6521500	6488800	Q8VZH2	Q8VZH2
AT4G38630	26S proteasome non-ATPase regulatory subunit 4 homolog	RPN10	18.5926	18.7289	18.5347	18.7096	18.5716	18.4448	18.5667	18.6471	18.195	18.2925	18.1558	18.2105	+	3.63478	0.000857143	0.427996	7.81353	+	3.29737	0.00388166	0.344079	6.77774	3	3	3	11.1	11.1	11.1	40.757	0	21.612	12336000	47	1136900	1839700	776210	1199600	1197900	1264000	1260100	1152000	854340	374940	490260	790520	P55034	P55034
AT3G44110	Chaperone protein dnaJ 3	ATJ3	19.9045	20.0955	19.9196	19.8779	19.7745	19.852	19.9159	20.028	19.4963	19.534	19.5742	19.5941	+	3.50507	0.00178049	0.399755	7.40094	+	2.98934	0.00427706	0.342958	5.93095	8	8	8	31.9	31.9	31.9	46.444	0	95.939	67667000	138	5687400	9098500	7577600	5334400	6375800	7614000	4664900	5907600	3663600	3943000	4040900	3758800	Q94AW8;F4J1V2;P42825	Q94AW8;F4J1V2
AT5G47700	60S acidic ribosomal protein P1-3	RPP1C	20.2313	20.6569	20.435	20.1421	20.1288	20.3869	20.3094	20.413	20.0494	19.9343	19.972	19.918	+	1.81912	0.0120453	0.397917	3.36337	+	2.5401	0.0049	0.341115	4.83913	4	2	2	77.9	49.6	49.6	11.247	0	19.612	43743000	40	3915900	5120200	4594400	3952600	3478700	4465700	3567700	4336000	2500500	2681500	2597400	2532000	Q8LEQ0	Q8LEQ0
AT1G09100;AT3G05530	26S protease regulatory subunit 6A homolog A;26S protease regulatory subunit 6A homolog B	RPT5A;RPT5B	19.9261	20.1217	19.9422	20.1751	19.9317	19.8716	20.0477	20.1248	19.5447	19.6402	19.5969	19.832	+	2.32605	0.00556881	0.38785	4.3698	+	2.15945	0.00892162	0.340491	4.02404	11	11	10	41.7	41.7	38.9	47.48	0	67.858	68091000	91	6186700	7280900	6390200	5692200	6816000	7629900	5780200	7327700	2832200	3880700	3942600	4332000	Q9SEI2;O04019	Q9SEI2;O04019
AT3G19170	Presequence protease 1, chloroplastic/mitochondrial	PREP1	20.422	20.384	20.2558	20.4015	20.3081	20.3256	20.4116	20.3841	19.9454	20.0354	20.0481	20.0417	+	3.63105	0.000851064	0.348199	7.80141	+	4.21205	0	0.339739	9.89902	27	27	19	35.4	35.4	25.6	121.01	0	214.88	251570000	356	25013000	27605000	21468000	26428000	22180000	27914000	21675000	24395000	11547000	15871000	13574000	13903000	Q9LJL3;F4JA10	Q9LJL3;F4JA10
AT4G10320		At4g10320	18.2369	17.9552	18.054	18.2855	18.1453	18.1406	18.3686	18.3854	17.8032	17.91	18.0522	17.9234	+	1.19747	0.0419256	0.210662	2.27234	+	2.14086	0.00895592	0.337757	3.98643	8	8	8	12.2	12.2	12.2	135.48	0	22.332	29563000	67	2387800	2288900	2826200	3573600	2485300	3581100	2568700	2504900	1488400	2259700	1761200	1837700	F4JLM5	F4JLM5
AT1G35580	Alkaline/neutral invertase CINV1	CINV1	17.1883	17.5802	16.8757	17.2888	17.2493	17.5613	17.2897	17.0532	16.8307	17.0604	17.0323	16.8831		0.918884	0.0787154	0.28162	1.80844	+	1.52804	0.0263857	0.336762	2.83798	3	3	3	11.5	11.5	11.5	52.215	0	6.5564	4696700	12	655760	847110	159380	459610	529320	555930	359740	386540	291930	178570	195340	77423	F4HZY9;Q9LQF2;A0A1P8ANG1;Q67XD9-2;F4I2X9;Q67XD9;Q9SW48	F4HZY9;Q9LQF2
AT3G09260	Beta-glucosidase 23	BGLU23	23.211	23.1799	23.304	23.1949	23.3365	23.5094	23.1928	23.2077	23.0061	22.8796	23.0579	22.9584	+	2.71615	0.0031003	0.246938	5.24858	+	2.18139	0.00855769	0.336088	4.06866	18	18	14	50.4	50.4	43.5	59.72	0	323.31	1645900000	849	142990000	157950000	171960000	150920000	176150000	201970000	124010000	132610000	91993000	98390000	98971000	97947000	Q9SR37	Q9SR37
AT3G09840;AT3G53230;AT5G03340	Cell division control protein 48 homolog A;Cell division control protein 48 homolog E;Cell division control protein 48 homolog D	CDC48A;CDC48E;CDC48D	20.2583	20.4047	20.1996	20.2334	20.1345	20.1594	20.2888	20.274	19.8933	19.8639	19.8883	19.8765	+	3.87182	0.000711111	0.393492	8.61812	+	3.80384	0.00153846	0.333664	8.38042	20	20	20	35	35	35	89.392	0	276.42	194150000	346	15210000	18288000	21907000	19820000	18198000	19639000	17617000	20011000	7686700	12265000	12601000	10907000	P54609;Q9LZF6;Q9SCN8	P54609;Q9LZF6;Q9SCN8
AT1G56110;AT3G12860		T6H22.10;At3g12860	19.3342	19.4084	19.2976	19.2518	19.2736	19.2432	19.408	19.4689	18.8208	19.0869	19.076	19.0753	+	2.26496	0.00632759	0.30822	4.24112	+	2.13014	0.00916782	0.333662	3.96483	8	8	8	25.5	25.5	25.5	58.673	0	27.347	43513000	61	3928500	4842900	5238900	3569400	4208600	4432900	3790000	3155100	1375100	2987800	3071100	2912600	Q9SGT7;Q9LTV0	Q9SGT7;Q9LTV0
AT3G25520;AT5G39740	60S ribosomal protein L5-1;60S ribosomal protein L5-2	ATL5;RPL5B	21.218	21.1996	21.3375	21.1836	20.9196	20.9868	21.1371	21.1694	20.5977	20.7655	20.7915	20.7343	+	4.03861	0.000969697	0.512438	9.22644	+	2.3836	0.00563989	0.330995	4.49309	10	10	10	46.8	46.8	46.8	34.358	0	78.687	160810000	227	17592000	17619000	17637000	14170000	14045000	18227000	12108000	13145000	7607900	11382000	9385100	7888300	Q8LBI1;P49227;F4J912	Q8LBI1;P49227;F4J912
AT5G47190	50S ribosomal protein L19-2, chloroplastic		20.1886	19.9241	20.1097	19.9461	20.0163	19.9231	20.0352	19.9058	19.3277	19.7982	19.7362	19.6954	+	1.75883	0.0132256	0.402728	3.2519	+	1.60947	0.021717	0.33072	2.98188	5	5	3	39.7	39.7	27.9	25.468	0	17.504	46256000	67	5940500	4386200	4709800	2979400	5677100	5551100	2829900	3121000	2296900	4176400	2317000	2270800	Q8RXX5	Q8RXX5
AT1G62390		At1g62390	18.6748	18.3182	18.3332	18.403	18.2895	18.3226	18.4389	18.2558	18.1618	17.9825	17.8202	18.0221	+	2.15157	0.00712974	0.435636	4.00807	+	2.19017	0.00837772	0.330029	4.08659	5	5	5	10.9	10.9	10.9	82.707	0	59.599	15343000	60	1327700	1409500	1428100	1964100	1430100	1623800	1483800	1037600	322360	1466100	1016000	834370	O48802	O48802
AT5G27700	40S ribosomal protein S21-2	RPS21C	20.6471	20.7265	20.5207	20.5097	20.5183	20.6307	20.8699	20.8238	20.4721	20.2626	20.3286	20.4652	+	1.60716	0.0175698	0.218861	2.97776	+	1.82519	0.0136501	0.328539	3.37468	3	3	1	75.6	75.6	18.3	9.1131	0	199.7	76625000	51	6901300	7875600	7220600	7411800	6620100	7114500	6976300	7317200	4912300	4659800	4268800	5346400	Q3E902	Q3E902
AT1G80070		F18B13.15;At4g38780	18.6681	18.4751	18.0731	18.5367	18.4266	18.348	18.3436	18.2305	17.9431	17.9882	18.0587	18.0477	+	1.7705	0.0130971	0.428829	3.27335	+	3.28794	0.00383626	0.327754	6.75048	7	7	7	3.9	3.9	3.9	275.42	0	24.519	17917000	17	1814600	1663300	1539900	1710400	2234100	2162500	1804500	1449600	750810	1023000	814790	949110	Q9SSD2;Q9T0I6	Q9SSD2;Q9T0I6
AT1G10840	Eukaryotic translation initiation factor 3 subunit H	TIF3H1	18.461	18.745	18.3632	18.3618	18.6323	18.4086	18.1472	18.4767	18.1621	18.229	17.9209	18.0423	+	1.88394	0.0114765	0.394176	3.48495	+	1.44266	0.0312599	0.327672	2.6893	3	3	3	17.2	17.2	17.2	28.887	0	6.8851	13215000	11	1684000	1622500	1417800	624080	1698000	1478400	847480	1109000	233270	890410	801650	807980	Q9C5Z2-2;Q9C5Z2	Q9C5Z2-2;Q9C5Z2
AT1G63000	Bifunctional dTDP-4-dehydrorhamnose 3,5-epimerase/dTDP-4-dehydrorhamnose reductase	NRS/ER	19.3082	19.4981	19.1098	19.2655	19.1812	19.1269	19.1268	19.2629	18.9102	18.8659	18.7073	18.9038	+	2.5343	0.00377297	0.448586	4.82601	+	2.90386	0.00421224	0.327627	5.71092	9	8	8	44.5	39.9	39.9	33.597	0	52.322	54246000	116	5990800	7924900	4945200	4496400	4696800	6665600	3896300	5233800	2308900	2935900	1956400	3195000	Q9LQ04	Q9LQ04
AT2G37270	40S ribosomal protein S5-1	RPS5A	20.3276	20.2709	20.1674	20.3101	20.2609	20.1856	20.4072	20.3452	19.8866	19.9656	19.9781	20.0604	+	2.96415	0.00298127	0.296318	5.86547	+	2.79586	0.00461069	0.326995	5.44151	8	8	3	52.7	52.7	26.6	22.99	0	217.25	146950000	229	13845000	16913000	14432000	10586000	15807000	15487000	12053000	12847000	8343700	9075400	8621700	8941600	Q9ZUT9	Q9ZUT9
AT3G04230;AT5G18380	40S ribosomal protein S16-3;40S ribosomal protein S16-2	At5g18380;RPS16C;RPS16B	21.7747	21.801	21.7041	21.9307	21.6106	21.4816	21.9393	21.9894	21.1351	21.451	21.4673	21.6169	+	1.86241	0.0117417	0.385047	3.44436		1.09976	0.0581345	0.337652	2.10906	6	6	1	47.9	47.9	6.9	16.544	0	219.45	215480000	173	20842000	23175000	20541000	19476000	19476000	19584000	18059000	22006000	10077000	15141000	13063000	14043000	A8MRX2;Q42340;F4JWM1;Q9M8X9	A8MRX2;Q42340;F4JWM1;Q9M8X9
AT3G11930		At3g11930;F26K24.22	19.4486	19.4134	19.093	19.1242	19.1636	19.1451	19.2239	19.0374	18.486	18.9857	19.0493	19.0271	+	1.2366	0.0377976	0.38277	2.33808		0.929937	0.0833359	0.255478	1.82681	4	4	4	24.1	24.1	24.1	21.457	0	24.934	29519000	47	2954100	3222000	2767600	2703600	2632200	2657600	2527800	2747800	1763600	1819100	1950700	1772700	F4J8J7;Q9SF06;F4J7I5;B9DG73	F4J8J7;Q9SF06;F4J7I5;B9DG73
AT4G00490	Beta-amylase 2, chloroplastic	BAM2	16.9671	16.9338	17.0987	17.1656	17.1782	17.4166	16.8504	16.7989	16.3275	16.8493	16.6069	16.852	+	1.51336	0.0214161	0.38237	2.81226		1.09535	0.0585686	0.402104	2.10171	3	3	3	13.3	13.3	13.3	61.397	0	4.0886	5961700	10	719200	431220	666070	492760	507200	694390	667440	537190	170750	355590	277840	441990	O65258	O65258
AT3G05560	60S ribosomal protein L22-2	RPL22B	21.1663	21.2306	21.0697	21.2424	20.9721	20.9352	21.0882	21.2771	20.5731	20.7895	20.755	20.8491	+	3.05331	0.00287603	0.435575	6.0997	+	1.81687	0.0137341	0.326491	3.35918	5	5	2	37.1	37.1	20.2	14.018	0	144.56	171300000	118	17040000	18049000	17206000	19902000	11653000	17082000	10147000	13828000	9648600	12169000	12016000	12556000	Q9M9W1	Q9M9W1
AT3G02560	40S ribosomal protein S7-2	RPS7B	19.9357	19.6518	19.932	19.7024	19.4537	19.5298	19.6826	19.7679	19.2421	19.3985	19.4926	19.5646	+	2.01006	0.00940741	0.381031	3.72701		0.94173	0.0820288	0.184059	1.8464	6	4	4	34	24.6	24.6	22.196	0	28.635	44565000	76	4590700	4417200	3986200	4346900	3769700	4037800	2953200	4443000	2490900	2726700	3348900	3453600	Q9M885	Q9M885
AT2G20140;AT4G29040	26S proteasome regulatory subunit 4 homolog A;26S proteasome regulatory subunit 4 homolog B	RPT2A;RPT2B	20.4034	20.3717	20.1987	20.2896	20.2328	20.2364	20.4153	20.3795	19.9222	20.0167	20.0483	19.9735	+	3.05382	0.00288797	0.325672	6.10106	+	2.99162	0.00431441	0.325843	5.93689	11	11	11	32.7	32.7	32.7	49.369	0	28.66	62479000	68	5629000	8198300	4111100	5075300	6696900	4561500	4524100	6108900	3513000	4254400	4792000	5014300	Q9SZD4;Q9SL67	Q9SZD4;Q9SL67
AT5G27850	60S ribosomal protein L18-3	RPL18C	21.6935	21.5972	21.5455	21.7291	21.4428	21.3624	21.6782	21.7759	21.0682	21.2017	21.274	21.4147	+	2.52084	0.00386207	0.401683	4.79566	+	1.4406	0.0313794	0.32517	2.68574	5	5	1	31	31	5.9	20.967	0	187.17	174320000	162	16776000	18895000	14700000	18252000	15828000	14923000	14770000	17875000	9116000	10707000	10822000	11654000	Q940B0	Q940B0
AT4G21860	Peptide methionine sulfoxide reductase B2, chloroplastic	MSRB2	19.5615	19.7315	19.3313	19.9209	19.7943	19.4576	19.8232	19.6857	19.4189	19.1776	19.3167	19.5475		0.934111	0.0748871	0.271095	1.83374	+	1.53392	0.025901	0.325026	2.8483	5	5	4	34.7	34.7	30.2	21.968	0	18.742	41216000	61	3292200	4889900	3622900	5032200	4881800	4364300	3205700	3175400	2408000	2195200	1728600	2419400	Q9C5C8;Q9C5C8-2;Q84JT6-2;Q84JT6	Q9C5C8;Q9C5C8-2
AT4G30800;AT5G23740	40S ribosomal protein S11-3;40S ribosomal protein S11-2	RPS11C;RPS11B	21.5499	21.8461	21.4301	21.6765	21.4518	21.2025	21.6194	21.7356	21.1844	21.1159	21.0937	21.3293	+	2.28827	0.00575439	0.444819	4.28997	+	1.34712	0.0371018	0.32146	2.52527	4	4	1	25.8	25.8	6.9	17.749	0	14.665	97406000	71	11471000	15480000	8042200	9751100	10379000	7233900	7304300	9540400	2674200	2191900	8049100	5288500	P42733;O65569	P42733;O65569
AT1G69800	SNF1-related protein kinase regulatory subunit gamma-1-like	CBSCBS2	16.7666	17.1206	17.1621	17.4614	17.3941	17.0283	17.3588	17.6095	16.9747	16.9378	17.026	17.1708		0.274358	0.457551	0.100332	0.663485	+	1.30614	0.0406845	0.32033	2.45558	3	3	3	9.9	9.9	9.9	39.947	0	11.36	6020400	24	108150	303840	669240	834190	547540	510440	754480	631150	393860	349950	399670	517920	A0A1P8AVI9;Q9CAR3;Q9CAR3-2	A0A1P8AVI9;Q9CAR3;Q9CAR3-2
AT1G69830	Alpha-amylase 3, chloroplastic	AMY3	18.7358	18.5944	18.4988	18.6193	18.6564	18.5115	18.5077	18.6018	18.0956	18.2325	18.3708	18.2987	+	2.50586	0.00381152	0.362659	4.76203	+	2.45418	0.00547674	0.319927	4.64715	8	8	8	11.7	11.7	11.7	99.841	0	30.141	31957000	58	4181700	3030900	3119300	3392100	3430300	3255700	2353400	3233300	886310	1743900	1636500	1693500	Q94A41	Q94A41
AT1G62380	1-amiRnocyclopropane-1-carboxylate oxidase 2	ACO2	20.1104	20.0362	20.1037	20.1577	20.0479	20.0065	20.1029	20.0975	19.37	19.7919	19.7794	20.0339	+	1.36742	0.0294154	0.358199	2.55994	+	1.2096	0.0485524	0.319909	2.29269	10	10	10	46.2	46.2	46.2	36.183	0	144.19	129810000	230	11544000	12084000	11606000	13321000	11869000	14059000	11559000	13330000	6283500	8874900	6589400	8692200	Q41931	Q41931
AT1G02500	S-adenosylmethionine synthase 1	SAM1	19.5578	19.7233	19.5057	18.8991	19.1755	19.5201	19.402	19.1202	18.8405	19.1203	18.9952	18.9824	+	1.22026	0.0394951	0.436851	2.31059	+	1.56352	0.0245366	0.319827	2.90041	12	8	5	40.2	28.8	18.8	43.158	0	79.739	64403000	109	6792400	6844500	6937700	4789400	5206500	7466400	4722300	5902500	2954100	5335600	4157500	3294000	P23686	P23686
AT3G32980	Peroxidase 32	PER32	21.2057	21.4661	21.1023	21.1663	21.1882	20.9744	21.1202	21.4167	20.4754	20.7733	21.0799	21.0992	+	1.18672	0.0426218	0.378128	2.2543		0.930708	0.0832433	0.317911	1.82809	8	8	6	35.5	35.5	31.2	38.847	0	100.54	211020000	173	17170000	23264000	21313000	23504000	17431000	17889000	18563000	23277000	6106700	11797000	14469000	16238000	Q9LHB9;Q9LDN9	Q9LHB9
AT1G16920	Ras-related protein RABA1b	RABA1B	19.2742	19.423	19.2114	19.236	19.4696	19.3102	19.351	19.3243	19.0722	19.1416	18.9592	19.0037	+	2.09978	0.00796132	0.241974	3.90399	+	2.98672	0.00424034	0.319608	5.92411	4	4	3	31.5	31.5	26.9	24.02	0	5.5494	18578000	18	1754100	2122200	1766800	1477100	1658500	1802000	1337400	1653100	1168500	1474900	1173800	1189200	Q39222	Q39222
AT1G52360	Coatomer subunit beta-2	At1g52360	18.6791	18.7499	18.5654	18.8962	18.7149	18.6437	18.8635	18.8774	18.2761	18.4906	18.4698	18.5854	+	1.51547	0.0211391	0.267153	2.81596	+	1.99325	0.0107355	0.319378	3.69431	6	6	3	10.4	10.4	5.7	104.22	0	27.588	18079000	66	1483300	1766100	1648900	1872800	2069200	2303300	1200100	1090900	762100	1282300	1330300	1269700	A0A1P8AV73;F4ICX0;Q9C827	A0A1P8AV73;F4ICX0;Q9C827
AT1G12270	Hsp70-Hsp90 organizing protein 1	HOP1	18.6365	18.6305	18.5503	18.8062	18.4226	18.1247	18.7218	18.8005	17.9453	18.2564	18.3491	18.5628	+	1.45719	0.0242068	0.377491	2.71445		0.555542	0.227976	0.239006	1.192	5	5	4	10.5	10.5	8.9	64.584	0	9.5999	17250000	21	1407700	1441000	1003000	2484800	1302200	1615900	1536900	2817800	374580	976620	825380	1463800	Q9LNB6;Q9STH1-2;Q9STH1	Q9LNB6
AT1G70320	E3 ubiquitin-protein ligase UPL2	UPL2	21.1941	21.0179	20.8587	21.01	20.9311	20.9609	21.0189	21.0338	20.2966	20.6979	20.8638	20.8143	+	1.28228	0.0343598	0.352065	2.41516	+	1.29115	0.0421343	0.31807	2.43018	5	5	1	1.9	1.9	0.6	403.61	0	7.5465	50465000	16	4881400	4927400	4413700	5027600	4653700	4216100	3987300	4713000	2242600	3627900	3886300	3887700	Q8H0T4	Q8H0T4
AT1G04270;AT5G09510	40S ribosomal protein S15-4;40S ribosomal protein S15-1	RPS15;RPS15D;RPS15A	21.3818	21.4064	21.2041	21.2516	21.1685	21.0746	21.2463	21.2776	20.8385	20.9493	20.8079	20.8998	+	3.5283	0.0014359	0.437136	7.47346	+	2.92236	0.0043	0.317885	5.75802	3	3	3	33.1	33.1	33.1	17.058	0	114.74	144900000	204	15104000	16567000	13121000	15470000	13753000	14011000	13026000	8111300	7822300	10150000	9111700	8649800	F4I472;Q9FY64;Q08112;A8MQ96;Q9FIX6;Q9FY65	F4I472;Q9FY64;Q08112
AT1G11750	ATP-dependent Clp protease proteolytic subunit;ATP-dependent Clp protease proteolytic subunit 6, chloroplastic	CLPP6	18.7762	18.111	18.8343	18.9313	18.88	18.8214	19.1703	19.0886	18.6442	18.6617	18.7046	18.6807		0.0173979	0.951443	-0.00961208	-0.0513263	+	2.03445	0.0105579	0.317262	3.77473	3	3	3	17.6	17.6	17.6	31.313	0	15.171	21767000	27	1827800	1614100	2079600	1831400	2163400	2252100	1991100	2049100	1440100	1668300	1658300	1191700	F4IAG5;Q9SAA2	F4IAG5;Q9SAA2
AT1G10670;AT1G60810	ATP-citrate synthase alpha chain protein 1;ATP-citrate synthase alpha chain protein 2	ACLA-1;ACLA-2	18.2324	18.5012	18.1436	18.4302	18.2029	18.3182	18.2752	18.2537	17.7201	18.2671	17.9629	17.8339	+	1.41128	0.0265018	0.380806	2.63518	+	1.40768	0.0331209	0.31648	2.62899	7	4	4	22.8	16.3	16.3	49.049	0	17.394	13892000	32	1296300	1947500	926030	1495800	1423300	1609300	1094000	1285000	416000	858910	791990	748190	F4I5V8;Q9SGY2;O22718	F4I5V8;Q9SGY2;O22718
AT1G02780	60S ribosomal protein L19-1	RPL19A	20.2259	20.4049	20.2286	20.4929	20.228	19.97	20.4161	20.5063	19.9868	19.7317	20.0862	20.0501	+	1.94425	0.0102726	0.374378	3.59976		1.16204	0.0530676	0.316415	2.213	3	3	2	24.3	24.3	20.1	24.606	0	157.95	57735000	95	4640600	9247800	5096600	5570100	6517400	4609700	4428700	5437900	2911000	2719400	3389000	3166800	Q9SRX2	Q9SRX2
AT2G44530	Ribose-phosphate pyrophosphokinase 5, chloroplastic	At2g44530;PRS5	17.503	17.4465	17.1847	17.6707	17.2158	17.1685	17.3504	17.3119	17.185	17.1704	16.7002	17.2588	+	1.20896	0.0404454	0.372634	2.29161		0.653925	0.177655	0.183088	1.36285	3	3	3	11.5	11.5	11.5	42.496	0	4.5446	5884600	9	651740	729860	529810	833270	413180	501130	647990	654430	168390	197710	171900	385220	A8MQM3;O64888	A8MQM3;O64888
AT5G36230		At5g36230	18.5133	18.2517	18.093	18.3119	18.116	18.0161	18.2467	18.1532	17.605	17.836	17.8882	17.9438	+	2.21898	0.00655462	0.474257	4.14574	+	1.92421	0.0118337	0.314746	3.56142	5	5	4	17.3	17.3	14.8	47.215	0	34.755	13407000	47	1310500	1844900	1210400	1381600	1023900	1369900	1503000	1368100	475510	466350	1053100	399660	Q93ZC2;A0A1P8BB34	Q93ZC2;A0A1P8BB34
AT1G11840	Lactoylglutathione lyase	F12F1.32	20.3346	20.1571	20.082	20.3307	19.8697	19.957	20.2464	20.4942	19.8198	19.6251	19.9481	20.0223	+	1.87039	0.0116339	0.372282	3.45937		0.86948	0.0978493	0.288028	1.72622	7	6	6	30.4	24.7	24.7	31.928	0	49.113	96866000	144	10436000	11543000	9093000	8928400	7549200	10586000	7917400	10118000	2624100	5359400	6542200	6168700	O65398;O65398-2;O65398-3	O65398;O65398-2;O65398-3
AT1G70850	MLP-like protein 34	MLP34	21.5858	21.5438	21.5407	21.7022	21.5192	21.6298	21.6491	21.5915	21.3012	21.1779	21.3482	21.3052	+	2.97341	0.00303817	0.310017	5.88946	+	3.28925	0.00385882	0.314302	6.75428	7	7	3	28.8	28.8	14.6	35.57	0	128.57	118320000	62	15075000	10800000	12835000	12606000	11248000	12349000	7403600	5868200	7104200	5948600	9510000	7567900	Q9SSK7;F4I6Y7	Q9SSK7
AT5G40770	Prohibitin-3, mitochondrial	PHB3	19.7865	19.6802	19.7399	19.7169	19.5819	19.5848	19.7153	19.8137	19.4781	19.3436	19.346	19.2741	+	3.60111	0.000833333	0.370424	7.70463	+	2.36478	0.00595652	0.313447	4.45254	9	9	5	56.3	56.3	37.9	30.399	0	155.88	48013000	111	5569200	5797100	3896400	5111800	4628500	4357400	5180000	3782900	2384800	1848000	3247600	2209000	O04331;Q9LY99	O04331
AT5G53480	Importin subunit beta-1	KPNB1	19.0983	19.1849	18.6095	19.075	19.0741	19.1845	19.0287	18.9926	18.7195	18.8813	18.7587	18.6666		0.861318	0.0901652	0.235413	1.71262	+	2.64068	0.00458503	0.313422	5.07032	11	11	11	24.6	24.6	24.6	96.258	0	95.58	42204000	73	4478500	4697200	3114300	3416000	4759100	5417800	3764200	3131000	1526600	2949600	2732800	2217100	Q9FJD4	Q9FJD4
AT2G47610	60S ribosomal protein L7a-1	RPL7AA	21.6221	21.7649	21.6019	21.7594	21.5191	21.4147	21.6494	21.7105	21.0591	21.3204	21.2523	21.4089	+	2.59159	0.00364246	0.426886	4.95658	+	1.70074	0.0181733	0.313226	3.14588	8	8	2	36.6	36.6	7.4	29.129	0	69.035	232400000	205	24201000	26629000	23338000	20970000	19604000	25430000	16619000	18045000	10961000	17436000	15041000	14126000	P49692	P49692
AT3G04600		F7O18.7;At3g04600	18.526	18.6493	18.5068	18.662	18.5443	18.5133	18.6926	18.6807	18.2757	18.229	18.3109	18.3664	+	2.95293	0.00295911	0.290547	5.83647	+	2.91421	0.00426446	0.312284	5.73722	5	5	5	17.9	17.9	17.9	45.754	0	12.195	17564000	45	1537700	2001000	1806200	1586800	1727800	1427600	1378600	1782700	973560	953520	1120700	1268000	Q9SR15;F4J4T3	Q9SR15;F4J4T3
AT4G25130	Peptide methionine sulfoxide reductase A4, chloroplastic	MSR4	19.6283	19.9713	19.7196	19.6444	19.7263	19.62	19.5795	19.7539	19.4733	19.2739	19.2897	19.3984	+	2.21654	0.00675314	0.382051	4.14071	+	2.58527	0.00496053	0.311082	4.94206	3	3	3	14	14	14	28.644	0	39.45	41000000	75	2781500	4993300	3350400	4027200	4931000	4131700	3227100	4081200	1929400	2435600	2148900	2963000	P54150	P54150
AT1G12000	Pyrophosphate--fructose 6-phosphate 1-phosphotransferase subunit beta 1	PFP-BETA1	18.7826	19.0918	18.5606	18.7579	18.6085	18.5576	18.5397	18.6908	18.225	18.4358	18.2674	18.2248	+	2.25735	0.00643777	0.509951	4.22526	+	2.6685	0.00466436	0.3109	5.13553	7	7	5	20.8	20.8	16.3	61.459	0	36.737	30315000	65	3186500	3931900	3439300	1625000	3146200	3541000	1837300	2877100	1339000	2248000	1509800	1633600	Q8W4M5	Q8W4M5
AT1G73600	PhosphoethanolamiRne N-methyltransferase 3	NMT3	18.3074	18.1206	17.9622	18.0103	17.6677	17.4944	17.8217	17.9453	17.3841	17.436	17.4208	17.4494	+	3.89346	0.000744186	0.677552	8.69499	+	1.69928	0.0181431	0.309712	3.14322	6	3	3	18.8	12.7	12.7	56.367	0	10.829	8583900	23	1152800	1236000	1037000	974220	664790	700320	703550	674540	292670	393320	257040	497640	Q9C6B9;Q9C6B9-2	Q9C6B9;Q9C6B9-2
AT2G26250	3-ketoacyl-CoA synthase 10	FDH	17.4126	17.4849	17.0892	17.42	17.4337	17.1966	17.3336	17.3779	16.9649	17.1064	16.9942	17.0378	+	1.87122	0.0116533	0.325881	3.46094	+	2.70804	0.00481429	0.309638	5.22922	4	4	4	10.2	10.2	10.2	61.96	0	12.659	9237200	26	688640	968310	923560	1056500	867110	1085900	879640	822200	579120	426030	578080	362180	Q570B4	Q570B4
AT1G79550	Phosphoglycerate kinase	T8K14.3	21.4138	21.3717	21.2398	21.2537	21.2397	21.2169	21.3039	21.2145	21.0896	20.8526	20.9617	20.8336	+	2.72843	0.00300308	0.385362	5.27799	+	2.58829	0.0049769	0.309359	4.949	14	11	11	55.6	45.6	45.6	42.131	0	251.88	272520000	320	28706000	31567000	28188000	23384000	27466000	28198000	20437000	22616000	16855000	16902000	11890000	16317000	Q9SAJ4;Q9SAJ4-2	Q9SAJ4;Q9SAJ4-2
AT4G31770	Lariat debranching enzyme	DBR1	16.4505	16.6582	16.4717	16.4377	16.565	16.5401	16.4769	16.7532	16.0497	16.4021	16.2424	16.4053	+	1.229	0.0380454	0.229624	2.32528	+	1.61863	0.0208404	0.308864	2.9982	2	2	2	12.3	12.3	12.3	46.793	0	4.0661	2647500	9	255330	346370	253420	209610	294140	313630	211170	232000	52197	189300	101320	189040	A0A1P8B568;Q94K01	A0A1P8B568;Q94K01
AT3G14110	Protein FLUORESCENT IN BLUE LIGHT, chloroplastic	FLU	18.9338	18.7922	18.7119	18.9759	18.9361	18.7624	19.0653	19.0959	18.7178	18.592	18.7027	18.6161	+	1.53517	0.02	0.19634	2.85049	+	2.02278	0.0105339	0.307778	3.75187	3	3	3	15.1	15.1	15.1	25.718	0	8.6822	19204000	42	1646200	2140400	1513400	1759600	1657000	1614400	1529900	2355300	1060500	1130700	1712500	1084400	F4JFR2;F4JFR1;Q940U6	F4JFR2;F4JFR1;Q940U6
AT2G17360;AT5G07090;AT5G58420	40S ribosomal protein S4;40S ribosomal protein S4-1;40S ribosomal protein S4-3;40S ribosomal protein S4-2	At5g07090;RPS4A;RPS4D;RPS4B;At2g17360	21.9446	22.0543	21.9371	21.9828	21.8826	21.8702	21.9437	22.0187	21.5233	21.6324	21.6758	21.6593	+	3.75087	0.00113208	0.356999	8.19915	+	3.14142	0.00426531	0.306109	6.33807	9	9	9	37.7	37.7	37.7	27.707	0	111.47	346290000	276	32247000	36289000	34445000	35834000	30602000	31164000	28541000	33695000	17452000	22862000	20821000	22338000	F4K5C7;Q93VH9;Q8VYK6;P49204;F4IMI7	F4K5C7;Q93VH9;Q8VYK6;P49204;F4IMI7
AT3G53890	40S ribosomal protein S21-1	RPS21B	19.9196	20.1661	19.8075	19.958	19.8487	19.9583	20.2213	20.2476	19.8014	19.6605	19.761	19.8412	+	1.23362	0.0379935	0.196791	2.33306	+	1.5449	0.0253514	0.302952	2.86759	3	1	1	75.6	18.3	18.3	9.0741	0	59.692	23152000	46	2506600	1918600	1790500	1564400	2521400	1480000	2637400	2792800	1594100	2045300	889530	1411000	Q9M337	Q9M337
AT1G32990	50S ribosomal protein L11, chloroplastic	RPL11	21.0505	20.7388	20.8348	21.0273	20.8221	20.5132	20.9416	20.8226	20.4223	20.5837	20.6026	20.6052	+	2.20323	0.00691892	0.359408	4.11334		1.14115	0.0540449	0.221398	2.17808	7	7	7	34.2	34.2	34.2	23.148	0	51.771	165680000	138	16982000	16117000	16082000	18573000	14809000	14020000	13856000	15031000	7641600	11328000	10693000	10549000	Q9MAP3	Q9MAP3
AT5G02500	Probable mediator of RNA polymerase II transcription subunit 37e	MED37E;HSC70-1	22.9841	23.0807	22.9439	22.9674	22.82	22.7489	22.8888	22.9659	22.4956	22.5382	22.5638	22.6163	+	4.5254	0	0.440521	11.2273	+	2.90762	0.00422951	0.302441	5.72048	31	31	12	67.9	67.9	32.1	71.357	0	323.31	1526600000	1366	145960000	187720000	150570000	151030000	145210000	151210000	118320000	147700000	71912000	89480000	83139000	84333000	P22953;F4KCE5	P22953;F4KCE5
AT3G18860		At3g18860	16.8056	17.0773	16.9417	16.9366	16.8559	16.8403	16.8838	17.0339	16.5971	16.651	16.5903	16.5689	+	2.94644	0.00293727	0.338499	5.81976	+	3.13573	0.00424365	0.301661	6.32246	4	4	4	7.9	7.9	7.9	84.273	0	12.552	8856800	20	807730	936300	881890	901440	878380	788800	736630	866600	358710	563370	617000	519960	Q9LHN3;F4J9W8	Q9LHN3;F4J9W8
AT3G56940	Magnesium-protoporphyrin IX monomethyl ester [oxidative] cyclase, chloroplastic	CRD1	20.1885	20.0442	19.9422	20.0556	20.125	20.0473	20.1282	20.0482	19.7669	19.853	19.8199	19.707	+	2.40192	0.00453528	0.270936	4.53276	+	3.58651	0.00214173	0.300478	7.65781	13	13	13	42.3	42.3	42.3	47.63	0	147.41	145240000	178	14436000	14028000	13799000	12941000	13179000	17649000	11669000	13448000	6229000	11012000	9636100	7212200	Q9M591;F4J0U9	Q9M591;F4J0U9
AT5G08280	Porphobilinogen deamiRnase, chloroplastic	HEMC	21.5309	21.4846	21.3814	21.6561	21.5351	21.3834	21.5989	21.6466	21.1788	21.247	21.1603	21.3763	+	1.96062	0.00994286	0.272659	3.63123	+	2.14129	0.00897674	0.300389	3.98729	12	12	12	41.6	41.6	41.6	41.043	0	258.04	349210000	327	29594000	32281000	32879000	34478000	33241000	33184000	30629000	35296000	18060000	24863000	20062000	24648000	Q43316	Q43316
AT3G44310	Nitrilase 1	NIT1	20.9957	20.9552	20.8386	21.0107	20.7733	20.8168	20.9049	21.0053	20.5659	20.4815	20.6584	20.5939	+	3.37724	0.00255135	0.375163	7.01211	+	2.50415	0.00506667	0.300148	4.75819	7	7	1	30.3	30.3	6.1	38.152	0	187.85	158130000	225	15754000	16063000	14477000	16599000	12407000	15048000	12455000	16792000	8085900	9886900	10304000	10263000	P32961;Q8LFU8	P32961;Q8LFU8
AT1G09310		T31J12.3	20.7866	20.9499	20.7696	20.9362	20.7824	20.5841	20.7844	20.8092	20.4788	20.3895	20.3715	20.5242	+	3.3682	0.00251064	0.419587	6.98526	+	2.47502	0.00544048	0.299028	4.69326	7	7	7	39.1	39.1	39.1	19.947	0	97.087	117820000	167	12633000	12643000	11661000	10815000	12963000	12377000	7941100	8726200	7014600	8216300	5845200	6979400	Q9ZPZ4;Q9FXB0	Q9ZPZ4
AT5G11170;AT5G11200	DEAD-box ATP-dependent RNA helicase 56;DEAD-box ATP-dependent RNA helicase 15	RH56;RH15;At5g11200;At5g11170	19.6603	19.6958	19.6354	19.6574	19.6283	19.4862	19.5685	19.699	19.2675	19.3056	19.2744	19.3421	+	5.61365	0	0.364832	17.2464	+	3.08179	0.00451675	0.2981	6.17597	14	14	14	39.6	39.6	39.6	48.337	0	179.78	101770000	106	10409000	10423000	10081000	9454000	9939400	9906700	7692200	8382200	5009900	7145700	7549400	5776100	Q9LFN6;Q56XG6;F4JWF7;F4JWF6;F4JWF3;Q56XG6-3;Q56XG6-2	Q9LFN6;Q56XG6;F4JWF7;F4JWF6;F4JWF3
AT3G02080	40S ribosomal protein S19-1	RPS19A	21.5078	21.4789	21.2593	21.4854	21.276	21.0128	21.4056	21.3611	20.7649	20.8749	21.0836	21.145	+	2.33452	0.00550348	0.465776	4.38782	+	1.25863	0.0444566	0.29676	2.37521	3	3	1	24.5	24.5	7.7	15.828	0	14.305	91873000	58	9023500	10033000	9023600	9886400	8117800	7389100	7623000	8819800	4870300	5248800	5537000	6299900	Q9SGA6	Q9SGA6
AT5G25754;AT5G25757	Eukaryotic translation initiation factor 3 subunit L		19.2706	19.3547	18.983	19.3664	19.2537	19.0567	19.3142	19.4834	18.9895	18.9985	18.9162	19.0216	+	1.52977	0.0203307	0.26227	2.841	+	1.75764	0.0154346	0.295588	3.24971	6	6	6	13.2	13.2	13.2	60.182	0	15.508	28662000	48	3588100	2188400	1977900	4618100	1806000	2544200	2623000	3074600	1062100	1655100	1844200	1680300	F4JY76	F4JY76
AT3G22630;AT4G14800	Proteasome subunit beta type-2-A;Proteasome subunit beta type;Proteasome subunit beta type-2-B	PBD1;PBD2	19.4819	19.5492	19.3965	19.3791	19.2394	19.4638	19.4831	19.5348	19.2501	19.1352	19.141	19.013	+	2.63961	0.00364162	0.316838	5.06782	+	1.96037	0.0110121	0.295443	3.63074	4	4	4	36.3	36.3	36.3	22.54	0	15.604	25270000	18	2767900	3652600	2845000	2703600	2641500	3075500	2107900	2434700	410500	891060	1152100	587690	O23714;F4JIF9;O24633	O23714;F4JIF9;O24633
AT5G20280	Sucrose-phosphate synthase 1	SPS1	19.4859	19.5737	19.2497	19.2912	19.3285	19.4236	19.173	18.9223	19.0083	19.2274	19.064	18.8874	+	1.82344	0.0121041	0.353315	3.3714		0.598431	0.205786	0.16504	1.26704	7	7	6	11.9	11.9	11.2	117.32	0	39.958	32506000	70	2953000	4237100	2475400	3006200	4763100	3793900	1898300	1995700	2388500	1858500	1541600	1594900	Q94BT0;Q8RY24;Q9FY54	Q94BT0
AT3G58610	Ketol-acid reductoisomerase, chloroplastic		21.7071	21.7735	21.7281	21.8266	21.69	21.6594	21.7759	21.8306	21.307	21.4892	21.465	21.5153	+	2.95702	0.00297015	0.314719	5.84704	+	2.53361	0.00483951	0.294868	4.82446	15	15	15	44.5	44.5	44.5	63.812	0	323.31	450760000	558	43704000	46134000	42650000	46337000	37448000	44611000	38135000	42475000	23204000	28889000	27670000	29505000	Q05758	Q05758
AT2G20360	NADH dehydrogenase [ubiquinone] 1 alpha subcomplex subunit 9, mitochondrial		18.9421	18.9153	18.7851	18.7837	18.6438	18.6185	18.7768	18.7374	18.2901	18.5936	18.682	18.4492	+	1.9918	0.0096102	0.352844	3.69149		1.05324	0.0641015	0.190406	2.03164	10	10	10	35.6	35.6	35.6	43.935	0	36.335	41616000	58	5144500	5256000	4635900	3539000	3865600	4152500	2881300	3849000	1366900	2434800	2492500	1998400	Q9SK66	Q9SK66
AT1G22780;AT1G34030;AT4G09800	40S ribosomal protein S18	RPS18A	21.4616	21.4367	21.2445	21.4146	21.319	21.0634	21.3846	21.426	21.0697	20.9902	20.969	20.9866	+	3.41447	0.00265169	0.385508	7.12359	+	1.88654	0.0126862	0.294409	3.48986	5	5	5	40.8	40.8	40.8	17.545	0	323.31	243820000	251	25236000	24715000	23969000	23845000	21541000	21434000	21169000	23764000	13486000	15135000	14978000	14547000	P34788	P34788
AT2G31610	40S ribosomal protein S3-1	RPS3A	21.2638	21.4272	21.317	21.3907	21.1637	21.1486	21.2463	21.3933	20.7399	20.9427	21.0342	21.0625	+	2.59294	0.00366292	0.404865	4.95969	+	1.72335	0.0170526	0.293132	3.18698	11	11	2	56	56	18.4	27.519	0	276.52	298280000	324	26331000	35898000	27652000	32831000	25165000	30837000	21750000	28528000	12248000	19951000	17429000	19663000	Q9SIP7	Q9SIP7
AT1G50900	Protein LHCP TRANSLOCATION DEFECT	LTD	19.6891	20.0141	19.7579	19.7725	19.7815	19.5243	19.7242	19.8198	19.2645	19.4635	19.3533	19.7522	+	1.47403	0.0231407	0.35005	2.74368		1.05627	0.063572	0.254077	2.03668	3	3	3	39.4	39.4	39.4	19.189	0	176.5	37137000	53	2253000	4303400	3994100	3874800	3846200	2638400	3227900	4773000	1605800	1742800	1568900	3309100	Q8VY88	Q8VY88
AT4G16720;AT4G17390	60S ribosomal protein L15-2;60S ribosomal protein L15-1	RPL15B;RPL15A	21.397	21.9365	21.7445	21.455	21.583	21.6213	21.4828	21.5636	21.0032	21.4358	21.4141	21.2255	+	1.18426	0.0429717	0.363606	2.25019	+	1.50483	0.0271778	0.293026	2.79735	5	5	5	30.4	30.4	30.4	24.239	0	80.605	206780000	151	18493000	26456000	23930000	19530000	20002000	19225000	16389000	15795000	9079000	13856000	13027000	11002000	Q8VYF1;O23515	Q8VYF1;O23515
AT3G15950	TSA1-like protein	NAI2	19.9267	20.047	20.1752	20.1318	20.1273	20.2481	20.1412	20.0953	19.9783	19.7037	19.8094	19.9492	+	1.33075	0.0301843	0.210038	2.4974	+	2.18251	0.00847229	0.292817	4.07094	25	25	25	42.7	42.7	42.7	85.015	0	160.99	171120000	248	13160000	14297000	18559000	16068000	15429000	22244000	12054000	14738000	12305000	8964400	11112000	12187000	Q9LSB4;Q9LSB4-2;A0A1I9LQE4;A0A1I9LQE6;A0A1I9LQE5	Q9LSB4;Q9LSB4-2;A0A1I9LQE4;A0A1I9LQE6;A0A1I9LQE5
ATCG00810	50S ribosomal protein L22, chloroplastic	rpl22	19.7909	19.678	19.6158	19.6948	19.8468	19.7167	19.7252	19.5584	19.3242	19.6834	19.2689	19.4001	+	1.49807	0.0221719	0.275722	2.78554	+	1.43337	0.0319325	0.292603	2.67325	3	3	3	25	25	25	18.586	0	40.228	31667000	60	2725600	1962200	3096400	3808500	2501000	3769700	3158100	2095100	2318300	2722000	2133000	1377300	P56795	P56795
AT1G72370	40S ribosomal protein SA;40S ribosomal protein Sa-1	P40;RPSaA	21.7817	21.8366	21.7386	21.8083	21.636	21.698	21.7781	21.7782	21.3645	21.4364	21.4949	21.4252	+	4.39581	0.0016	0.361054	10.6594	+	3.27128	0.00374857	0.292348	6.70256	11	11	11	44.2	44.2	44.2	31.981	0	323.31	279120000	333	24481000	32765000	27299000	24778000	23749000	31576000	20995000	25359000	14485000	18324000	16987000	18322000	B9DG17;Q08682;F4J4W3;Q8H173-2;Q8H173	B9DG17;Q08682
AT1G48630;AT3G18130	Receptor for activated C kinase 1B;Receptor for activated C kinase 1C	RACK1B;RACK1C	18.1957	18.1933	18.4572	18.3098	17.9495	18.1185	18.1653	18.396	17.9478	17.7473	17.8871	17.8786	+	2.87189	0.00276389	0.42379	5.63018	+	1.55419	0.0251168	0.292128	2.88394	7	5	5	28.8	23.9	23.9	35.8	0	11.628	15834000	32	1525600	1210300	2294300	1274300	1340100	1902000	1188100	1424200	939890	836480	1078700	820420	Q9C4Z6;Q9LV28	Q9C4Z6;Q9LV28
AT1G78370	Glutathione S-transferase U20	GSTU20	22.0455	21.9713	21.7169	21.8273	21.623	21.4841	21.6086	21.6448	21.3935	21.6002	21.5347	21.6439	+	2.04357	0.00895669	0.347178	3.79263		0.301273	0.460746	0.0470481	0.718046	9	9	8	38.7	38.7	35.5	25.006	0	236.49	278960000	237	33674000	33127000	25554000	27190000	21912000	23798000	18266000	24935000	14165000	20397000	17525000	18413000	Q8L7C9;Q8GYM1	Q8L7C9
AT5G16440	Isopentenyl-diphosphate Delta-isomerase I, chloroplastic	IPP1	18.6352	18.6995	18.5956	18.6259	18.4542	18.2915	18.5659	18.628	18.1254	18.2768	18.3439	18.4218	+	2.70025	0.00328485	0.347111	5.21066		1.02786	0.066281	0.192942	1.98945	4	4	2	21.9	21.9	14.6	27.048	0	17.526	17506000	30	2054400	2057800	1611500	1586900	1467100	1863000	1049400	1503200	1004600	1100500	1114700	1093000	Q38929-2;Q38929	Q38929-2;Q38929
AT1G07770;AT3G46040;AT5G59850	40S ribosomal protein S15a-1;40S ribosomal protein S15a-4	RPS15AA;RPS15AD	21.4085	21.6007	21.2005	21.3611	21.3402	21.0563	21.4544	21.5129	21.0083	21.1046	20.8793	21.2044	+	1.72506	0.0138567	0.343534	3.1901	+	1.25836	0.0444015	0.29179	2.37475	5	5	5	40	40	40	14.804	0	11.288	136690000	73	16290000	16565000	13024000	10374000	14494000	7942100	10800000	10990000	9235900	12282000	7355400	7338600	P42798;Q9LX88;O80646	P42798;Q9LX88
AT5G63420		emb2746	19.0658	18.8046	18.9224	18.9239	18.8959	19.033	19.0227	18.8598	18.5074	18.603	18.8007	18.7345	+	1.70917	0.0140978	0.267788	3.16117	+	1.98857	0.0108971	0.29148	3.68523	7	7	7	12	12	12	100.55	0	16.947	29100000	17	3161100	2729800	2597800	3575100	2571800	3286900	2728000	2137600	1774100	1924400	1098600	1514800	Q84W56	Q84W56
AT1G21750	Protein disulfide isomerase-like 1-1;Protein disulfide-isomerase	PDIL1-1	19.7707	20.1066	19.9309	20.0076	19.7553	19.7654	19.7838	19.8819	19.2108	19.6494	19.7471	19.8344	+	1.15922	0.0447381	0.343502	2.20828		0.626574	0.190062	0.186159	1.3158	11	11	9	32.5	32.5	27.3	55.601	0	92.838	76484000	127	6910900	10460000	7229500	7168900	6173000	6876000	4992700	7168400	3318800	5388400	5438400	5358900	Q9XI01;F4HZN9	Q9XI01;F4HZN9
AT3G16400	Nitrile-specifier protein 1	NSP1	21.1101	21.114	21.2019	21.1071	21.1551	21.3015	21.0295	21.0841	20.8742	20.7794	20.8697	20.8943	+	3.72883	0.00108108	0.278872	8.12471	+	2.38147	0.00562431	0.288148	4.48848	25	25	8	72.8	72.8	21.3	51.669	0	323.31	290170000	366	24564000	30505000	31115000	27697000	28935000	36222000	20614000	22223000	16520000	18379000	17698000	15701000	Q9SDM9;O49326;O49326-2	Q9SDM9
AT5G26360	T-complex protein 1 subunit gamma	CCT3	20.597	20.6276	20.3593	20.6974	20.4994	20.3447	20.6502	20.665	20.0691	20.2855	20.1342	20.5196	+	1.37017	0.0292384	0.318206	2.56465	+	1.21471	0.048446	0.287747	2.30126	6	6	6	19.3	19.3	19.3	60.339	0	140.09	78141000	126	6807300	8172300	8106300	8349300	6929000	8331000	7408100	7414200	4112700	4086000	3152100	5272500	Q84WV1	Q84WV1
AT1G23170;AT1G70770		F5A18.5;At1g23170	18.7034	18.848	18.202	18.4763	18.3551	18.503	18.4654	18.3116	18.0168	18.3181	18.118	18.0333	+	1.49217	0.022587	0.435875	2.77526	+	1.88076	0.0127132	0.287216	3.47894	5	5	5	10.3	10.3	10.3	66.864	0	16.501	22163000	34	2292400	2779900	1938800	2336700	2034900	2144300	1840300	1357800	1200700	1623200	1416200	1197600	Q9S791;F4I4N5;F4I4N4;A0A1I9LT91;Q944J9;Q9SF11	Q9S791;F4I4N5;F4I4N4
AT2G34480	60S ribosomal protein L18a-2	RPL18AB	21.2254	21.2609	21.1638	21.2027	21.1053	20.9848	21.1074	21.1403	20.6908	20.8803	20.845	20.7747	+	3.9581	0.000842105	0.415462	8.92823	+	2.74091	0.00477372	0.286753	5.30799	10	10	10	41.5	41.5	41.5	25.73	0	128	187890000	163	18175000	22805000	19665000	16354000	14897000	17246000	15049000	17646000	11041000	12350000	11942000	10721000	A0A1P8AY36;P51418;A8MRF3;Q8L7K0;Q9LUD4	A0A1P8AY36;P51418
AT2G30110	Ubiquitin-activating enzyme E1 1	UBA1	19.4035	19.3315	19.2383	19.218	19.3214	19.38	19.2819	19.2221	19.2353	18.9836	18.896	18.9449	+	1.75889	0.0132458	0.282889	3.25201	+	1.87523	0.0126154	0.286419	3.46851	15	15	13	25.4	25.4	22.7	120.25	0	96.574	76864000	137	7624200	8878600	7491000	6947300	7240200	8790100	5428000	6558600	5017100	4881000	3970200	4037600	P93028	P93028
AT3G09820	Adenosine kinase 1	ADK1	21.3966	21.5815	21.4148	21.5371	21.4206	21.3469	21.4257	21.5777	21.1453	21.1223	21.1057	21.2536	+	2.93378	0.00289455	0.325778	5.78722	+	2.55146	0.0047873	0.28604	4.86488	17	17	7	69.2	69.2	36.6	37.836	0	323.31	416440000	512	32862000	45512000	45700000	49519000	35856000	41374000	35484000	42160000	16571000	21812000	24226000	25364000	Q9SF85;Q9SF85-2	Q9SF85;Q9SF85-2
AT1G01320		At1g01320	19.0488	19.0914	18.8954	19.106	18.9501	18.9589	19.1778	19.0646	18.6888	18.7131	18.7802	18.8256	+	2.58124	0.00361219	0.283452	4.93283	+	2.442	0.00557225	0.285927	4.62033	13	13	11	10.5	10.5	8.8	197.5	0	79.941	60310000	104	5662700	6436900	6007800	5282700	5322800	6222400	5078500	5019900	3876700	3818700	3622200	3958800	F4HS98;A0A1P8AR50;F4HS99	F4HS98;A0A1P8AR50;F4HS99
AT5G25780;AT5G27640	Eukaryotic translation initiation factor 3 subunit B	TIF3B1;EIF3B-2	18.2556	18.3038	18.067	18.1196	18.1081	18.1078	18.1321	18.1071	17.8893	17.9305	17.7065	17.7893	+	2.5036	0.00380157	0.357592	4.75695	+	2.86299	0.00416129	0.284859	5.60785	7	7	7	15.7	15.7	15.7	84.913	0	40.086	22867000	77	1870900	2477800	2443400	1998600	2289400	2446600	2022000	1953300	1369700	1428600	1369200	1197500	F4K4D5;Q9C5Z1;Q8GUM1	F4K4D5;Q9C5Z1;Q8GUM1
AT2G24940	Probable steroid-binding protein 3	MP3	19.4792	19.716	19.4904	19.3476	19.637	19.4977	19.6434	19.7252	19.3339	19.2587	19.3591	19.4143		1.03996	0.0581269	0.166799	2.00956	+	2.59819	0.00489632	0.284346	4.97177	4	4	4	45	45	45	11.031	0	65.262	34141000	65	2750000	4137700	3270000	3007200	2819900	3467000	2664400	3294400	1687900	2244200	2481700	2316200	Q9SK39	Q9SK39
AT4G32520	Serine hydroxymethyltransferase 3, chloroplastic	SHM3	18.878	18.8228	18.7014	18.7395	18.6732	18.6269	18.8703	18.7579	18.6954	18.4316	18.3051	18.359	+	1.91492	0.0105858	0.337674	3.54371	+	1.50378	0.0270988	0.284325	2.79551	8	8	8	21.7	21.7	21.7	57.982	0	71.944	36608000	77	3821300	3961000	3766900	2866100	3579800	3225300	3138400	3417600	2415800	2514100	1920100	1981200	Q94JQ3	Q94JQ3
AT1G48600	PhosphomethylethanolamiRne N-methyltransferase	NMT2	19.4422	19.358	19.152	19.3729	19.2372	19.0395	19.2679	19.4044	18.9273	18.9468	18.9527	18.9853	+	2.9939	0.00309728	0.378259	5.94286	+	2.01103	0.010563	0.284223	3.7289	12	12	9	32.8	32.8	26.5	54.018	0	75.446	90202000	172	9210300	8868400	8867800	9644500	8625600	8379700	7181500	8321800	4140400	5401900	5975100	5584700	Q944H0-2;Q944H0;Q9FR44	Q944H0-2;Q944H0
AT5G63680	Pyruvate kinase	At5g63680	19.1994	19.1483	18.8357	19.2245	19.1288	19.1057	19.2378	19.1924	18.9638	18.6864	18.843	19.0353		0.950627	0.072033	0.219888	1.86118	+	1.87145	0.0128046	0.284082	3.46138	4	4	2	10	10	6.1	55.017	0	13.282	26384000	49	2671500	3103800	2610700	1966900	1759600	2956700	2358400	2968500	1354000	1779400	1108600	1746000	Q9FFP6;Q9LU95;Q9SQQ7;O65595	Q9FFP6
AT1G65980	Peroxiredoxin-2B	PRXIIB	19.0549	19.4116	19.331	19.3629	19.1829	19.1629	19.3321	19.4282	19.0493	18.8769	18.9622	19.084	+	1.73437	0.0137718	0.297035	3.20709	+	1.95362	0.0110584	0.283458	3.61776	5	5	5	68.5	68.5	68.5	17.428	0	36.256	41592000	91	3312700	4603200	4642400	4254300	3946800	3172600	3049000	4168200	2060400	2608800	2644000	3129400	Q9XEX2;F4ID64;Q9SRZ4;O22711	Q9XEX2
AT5G63510	Gamma carbonic anhydrase-like 1, mitochondrial	GAMMA CAL1;GAMMACAL1	18.5506	18.3363	18.3131	18.3564	18.1229	18.1354	18.2613	18.1965	17.8775	17.9649	17.8379	17.9077	+	3.72124	0.00106195	0.492067	8.0992	+	3.30036	0.00390476	0.282006	6.7864	3	3	1	18.3	18.3	10	30.561	0	13.543	17794000	37	1931200	1777100	1830500	1762500	1605200	1668800	1410000	1558800	1051000	1029700	1084400	1084800	F4KAQ8;Q9FMV1	F4KAQ8;Q9FMV1
AT1G18080	Receptor for activated C kinase 1A	RACK1A	20.8665	20.9233	20.9852	20.8669	20.7281	20.7699	20.9403	20.8125	20.5197	20.5511	20.506	20.5483	+	4.79495	0	0.379199	12.4991	+	3.00183	0.00435242	0.281415	5.9636	13	13	11	53.2	53.2	48.3	35.747	0	217.28	187190000	227	18812000	20661000	21194000	15701000	18575000	18681000	15702000	17723000	8780500	13426000	7918000	10013000	O24456;O24456-2	O24456;O24456-2
AT3G24430	Fe-S cluster assembly factor HCF101, chloroplastic	HCF101	18.5607	18.5839	18.4339	18.6082	18.4324	18.3403	18.7698	18.6285	18.2639	18.3765	18.1649	18.2436	+	2.55253	0.00367302	0.284421	4.86731	+	1.41704	0.0324709	0.280486	2.64509	4	4	4	12.8	12.8	12.8	57.764	0	14.504	13982000	32	1940900	1091800	1159800	1464300	1001200	1230300	1038000	1573700	1519000	789730	449710	723150	Q6STH5	Q6STH5
AT1G09430	ATP-citrate synthase alpha chain protein 3	ACLA-3	19.9529	19.852	19.7291	19.8729	19.7873	19.7423	19.9051	19.9037	19.3855	19.7414	19.3822	19.7095	+	1.46176	0.0239545	0.297067	2.72238	+	1.39869	0.0337989	0.279945	2.61354	10	10	7	34.2	34.2	27.4	46.945	0	23.213	60745000	60	5303200	5919800	5595300	5336900	5575900	6138400	5408200	5764600	2629400	4679400	4153900	4240000	O80526	O80526
	NADH dehydrogenase [ubiquinone] iron-sulfur protein 2	NAD7	18.9639	18.6012	18.4944	18.7172	18.4522	18.5101	18.6909	18.8224	18.3204	18.1876	18.5679	18.3741	+	1.3859	0.0279234	0.331676	2.59158		1.16261	0.0529771	0.256397	2.21394	5	5	5	18.3	18.3	18.3	45.003	0	46.019	16174000	44	1734400	2052100	1292600	1671400	887110	1480700	1760400	1735000	649590	1084700	991410	834680	A0A2P2CLH2;P93306	A0A2P2CLH2;P93306
AT3G23810	Adenosylhomocysteinase 2	SAHH2	19.6507	19.7321	19.5712	19.5856	19.3916	19.4523	19.5914	19.51	19.3158	19.1316	19.2205	19.1651	+	3.63903	0.000875912	0.426661	7.82738	+	2.49866	0.00505136	0.278101	4.74591	16	4	4	54.6	18.6	18.6	53.159	0	74.322	63086000	94	6226600	6891700	6764700	6514500	5528000	6295300	5442700	5792800	1837700	3925800	4149500	3716500	Q9LK36	Q9LK36
AT5G15450	Chaperone protein ClpB3, chloroplastic	CLPB3	18.5871	18.4235	18.3512	18.5267	18.4492	18.4579	18.5312	18.4323	18.2835	18.0987	18.2328	18.1548	+	2.24381	0.00638298	0.279696	4.19709	+	2.98957	0.00429565	0.275209	5.93156	9	9	9	15.3	15.3	15.3	108.94	0	43.052	20835000	70	2050300	2789000	2509300	2490900	1828600	1669200	2150000	2167000	764810	734430	656880	1024200	Q9LF37	Q9LF37
AT2G33040	ATP synthase subunit gamma, mitochondrial	ATPC	19.5663	19.4759	19.5624	19.4183	19.1736	19.2065	19.4507	19.2991	19.0092	19.1674	19.3588	19.1724	+	2.20229	0.00690456	0.328744	4.11141		0.511788	0.253767	0.105494	1.11436	12	12	12	48.3	48.3	48.3	35.448	0	123.8	84071000	103	8661300	8188100	9245400	8166500	6007700	7120300	7259400	6638000	3896500	6020700	6862800	6004600	Q96250	Q96250
AT4G34050	Caffeoyl-CoA O-methyltransferase 1	CCOAOMT1;CCoAOMT1	19.5671	19.5735	19.468	19.4624	19.191	19.1844	19.4707	19.5233	18.9585	19.0476	19.0647	19.2046	+	3.56034	0.000789474	0.448901	7.57444	+	1.41799	0.032516	0.273508	2.64672	6	6	6	40.9	40.9	40.9	29.155	0	74.429	56790000	144	7703000	5501800	5123200	5925300	3658900	5139900	5302300	7221800	1207800	2818100	3125100	4062800	O49499;A0A1P8B3H0;Q3E6Z1	O49499;A0A1P8B3H0;Q3E6Z1
AT2G41840	40S ribosomal protein S2-3	RPS2C	20.7992	21.0326	20.7808	20.7804	20.734	20.6596	20.8893	20.9449	20.4323	20.5723	20.5517	20.5787	+	2.3686	0.00471259	0.314542	4.46074	+	1.97433	0.0109426	0.273221	3.65767	9	9	4	34	34	19.3	30.878	0	263.9	185700000	235	13305000	23464000	18411000	17907000	17537000	15833000	15370000	17882000	10925000	13132000	11791000	10142000	P49688;Q9SCM3	P49688
AT3G16420	PYK10-binding protein 1	PBP1	21.9752	21.9837	22.1748	22.2138	22.0555	22.2332	22.1774	22.141	22.0291	21.6617	21.8123	22.0115		0.996172	0.0641089	0.208259	1.93682	+	1.548	0.025297	0.273133	2.87305	15	15	11	80.2	80.2	69.8	32.158	0	323.31	798170000	632	67205000	73717000	90420000	74643000	78141000	97764000	61666000	67410000	46911000	40213000	52474000	47604000	O04314;O04314-2	O04314;O04314-2
AT2G45710;AT3G61110;AT3G61111	40S ribosomal protein S27-1;40S ribosomal protein S27-2;40S ribosomal protein S27	RPS27A;RPS27B;At3g61111	19.9195	19.7712	19.5952	19.6621	19.6439	19.5872	19.7155	19.7392	19.3865	19.39	19.4751	19.3423	+	2.36369	0.00469031	0.338525	4.4502	+	3.073	0.00443192	0.272955	6.15236	3	3	2	36.9	36.9	21.4	9.405	0	58.988	53155000	123	5962500	5671400	4808000	4147700	4905800	5237600	4588900	5153600	2848200	3212500	3295100	3324000	O64650;Q9M2F1;A0A178VKE9;B3H5X2	O64650;Q9M2F1;A0A178VKE9;B3H5X2
AT3G56150	Eukaryotic translation initiation factor 3 subunit C	TIF3C1	19.1382	18.9813	18.7847	18.7757	18.7543	18.7496	18.7927	18.7015	18.8134	18.6104	18.4873	18.4628	+	1.48551	0.0228314	0.326511	2.76365		0.972278	0.0764173	0.156068	1.89714	9	9	8	12	12	11.2	102.95	0	18.673	33307000	38	2996600	4815500	3213800	3503800	3292800	3214800	2770900	3024000	1218800	1915900	1328300	2012100	O49160;F4J1N5	O49160
AT1G62780		At1g62780	19.4062	19.4796	19.3147	19.4479	19.247	19.0519	19.2282	19.409	18.9371	19.0406	19.1186	19.2483	+	2.32294	0.00550567	0.325955	4.3632		0.738341	0.140847	0.147875	1.50645	4	4	4	19.4	19.4	19.4	27.219	0	17.852	41065000	94	3274000	4668000	5050200	5067500	2303500	2539400	3132200	4132200	1311200	2632500	3290300	3663800	Q8VY70	Q8VY70
AT3G62530		At3g62530	19.1178	19.0807	18.897	18.8696	18.8114	18.5997	18.7567	18.9268	18.847	18.6673	18.4634	18.6837	+	1.74945	0.0133997	0.325921	3.23468		0.471925	0.28214	0.108316	1.04251	5	5	5	32.6	32.6	32.6	24.503	0	56.179	33576000	90	3387200	3910800	3558000	3080500	2904400	2928600	2222400	3027500	1993900	2413900	2043700	2104700	Q94K48	Q94K48
AT1G49760	Polyadenylate-binding protein 8	PAB8	19.0883	19.1591	18.9677	18.9236	18.977	18.931	18.9945	19.1812	18.9594	18.6744	18.6273	18.7312	+	1.69631	0.0143201	0.286611	3.13785	+	1.60203	0.0219626	0.272855	2.96863	9	8	8	21.6	18	18	72.779	0	38.419	52748000	74	5091300	6004800	4299800	5220800	5480700	4745000	4263000	5397000	3314900	2838600	3201700	2890100	Q9FXA2	Q9FXA2
AT1G78630	50S ribosomal protein L13, chloroplastic	RPL13	20.6507	20.7593	20.6179	20.5631	20.6235	20.429	20.5161	20.6006	20.1177	20.3963	20.2945	20.2704	+	2.75183	0.00309841	0.378041	5.33434	+	2.02367	0.0105563	0.272586	3.75361	3	3	3	22	22	22	26.788	0	73.987	79066000	74	7970000	10636000	7578700	5677600	8301000	7828200	4935700	6394800	4140800	6604800	4435800	4562800	Q9SYL9	Q9SYL9
AT1G48860	3-phosphoshikimate 1-carboxyvinyltransferase	At1g48860;F27K7.11	18.2904	18.3431	18.2886	18.4117	18.2232	18.2428	18.4405	18.334	17.9075	18.0268	18.0671	18.149	+	2.65334	0.00367347	0.29586	5.09993	+	2.07544	0.010193	0.272552	3.85556	7	7	3	31.1	31.1	12.9	52.407	0	44.38	28356000	90	2607000	3022300	2915100	3196300	2530000	3091800	2580300	2887400	1423700	1602700	1327300	1172400	F4I035;Q9FVP6	F4I035;Q9FVP6
AT4G37800	Probable xyloglucan endotransglucosylase/hydrolase protein 7	XTH7	19.7221	19.6962	19.7448	19.8992	19.5618	19.6471	19.7442	19.7238	19.2121	19.344	19.5843	19.6202	+	1.63026	0.0166289	0.32543	3.01898		1.12994	0.0549877	0.229099	2.15936	6	6	6	31.7	31.7	31.7	33.681	0	39.481	51615000	79	5642800	3575900	6562400	4152800	3823500	4575600	5048300	5963500	2053300	3427700	4326200	2463400	Q8LER3	Q8LER3
AT5G62390	BAG famiRly molecular chaperone regulator 7	BAG7	18.8865	19.816	18.8688	19.3762	19.0947	18.9708	19.2237	18.9347	18.8232	18.7232	18.7905	18.7973		1.0322	0.0589474	0.453321	1.99668	+	2.12366	0.00920548	0.272417	3.95179	6	6	6	21.5	21.5	21.5	51.567	0	36.863	25736000	61	1808200	3441800	3008900	2372300	2168700	3304100	1870300	1746900	1890000	1343700	1710500	1071300	Q9LVA0	Q9LVA0
AT3G57150	H/ACA ribonucleoprotein complex subunit 4	CBF5	17.3768	17.3976	17.3035	17.3111	17.3408	17.2507	17.195	17.1684	16.7187	17.1033	17.1743	17.0946	+	1.66131	0.0155362	0.324536	3.07466		1.01544	0.0680202	0.216042	1.96882	2	2	2	6.4	6.4	6.4	63.026	0	5.9533	4654800	23	526430	606420	579170	382350	512320	376090	404280	290780	214310	254370	264110	244140	Q9LD90	Q9LD90
AT3G06650	ATP-citrate synthase beta chain protein 1	ACLB-1	20.594	20.5835	20.4187	20.6242	20.5304	20.4054	20.5317	20.5149	20.3361	20.1845	20.2067	20.1666	+	2.82498	0.00305017	0.331656	5.51325	+	2.84335	0.004128	0.272146	5.55883	12	12	2	32.7	32.7	6.1	65.813	0	117.78	116480000	203	13181000	11714000	10753000	12070000	13598000	12406000	8888000	10546000	5298000	5915700	5906100	6208100	Q9C522	Q9C522
AT1G09780	2,3-bisphosphoglycerate-independent phosphoglycerate mutase 1	PGM1	20.8447	20.8771	20.617	20.8354	20.5229	20.5	20.7078	20.6645	20.1726	20.4761	20.5912	20.6396	+	1.43976	0.0250964	0.323681	2.68428		0.505929	0.256149	0.128934	1.10387	14	9	9	39.5	24.4	24.4	60.579	0	135.3	109810000	117	12622000	12994000	11393000	9481900	9659300	10870000	7480500	8933200	4770500	6587700	7789600	7231100	O04499	O04499
AT5G20500	Glutaredoxin-C4	GRXC4	19.1252	19.0995	16.6807	19.1448	18.836	18.7077	19.1053	19.1348	18.5911	18.5963	18.6698	18.8408		0.0965547	0.760802	-0.161918	-0.263944	+	1.19992	0.0495877	0.271454	2.27644	2	2	2	29.6	29.6	29.6	14.827	0	7.0823	10923000	18	893090	1010100	153470	1528900	620570	1303100	1124800	1333300	463850	886390	949410	656250	Q8LFQ6	Q8LFQ6
AT5G23540	26S proteasome non-ATPase regulatory subunit 14 homolog	RPN11	19.3911	19.4286	19.3178	19.4881	19.3732	19.2077	19.3662	19.5139	19.1064	18.9811	18.9908	19.3008	+	2.03682	0.00904315	0.31161	3.77938	+	1.49675	0.0277742	0.270442	2.78324	9	9	2	49.4	49.4	17.9	34.353	0	35.453	46945000	80	3732600	4963200	4404400	5698300	4722300	3827900	3811500	5340000	2196600	2531700	2544000	3172000	Q9LT08	Q9LT08
AT3G52930	Fructose-bisphosphate aldolase	F8J2_100	21.7154	21.9156	21.795	21.7449	21.6604	21.6582	21.7014	21.8801	21.4599	21.4066	21.4576	21.4964	+	3.39273	0.00262222	0.337603	7.05832	+	2.54026	0.00491536	0.269907	4.83947	18	18	10	68.7	68.7	37.7	38.539	0	323.31	599810000	658	54055000	70913000	62756000	48730000	57090000	59420000	42537000	51331000	37847000	43190000	36911000	35025000	Q9LF98;F4KGQ0-2;F4KGQ0;A0A1P8BBB5	Q9LF98
AT3G18190	T-complex protein 1 subunit delta	CCT4	19.8562	19.961	19.6651	19.9799	19.658	19.726	19.8178	19.7987	19.2396	19.6134	19.6625	19.6694	+	1.35565	0.0299247	0.319345	2.53983		0.953909	0.0793462	0.203945	1.86663	10	10	10	29.7	29.7	29.7	57.775	0	57.112	92851000	181	8400600	9626600	8912000	10624000	7595300	8565500	8121200	8406200	3926800	6705700	6124100	5843500	Q9LV21	Q9LV21
AT4G18480	Magnesium-chelatase subunit ChlI-1, chloroplastic	CHLI1	21.0643	21.1227	21.0168	21.1254	21.0693	20.9564	21.0399	21.0614	20.7083	20.8025	20.711	20.8287	+	3.6601	0.000944882	0.319685	7.89631	+	3.25629	0.00368539	0.269135	6.65965	18	18	10	56.1	56.1	27.1	46.269	0	323.31	316550000	392	27228000	29460000	34707000	36930000	28665000	31093000	24456000	28873000	13894000	21047000	16413000	23785000	P16127	P16127
AT3G17820	GlutamiRne synthetase cytosolic isozyme 1-3	GLN1-3	19.9219	19.9509	19.9202	19.8659	19.7694	19.8605	20.0006	20.0262	19.5765	19.5805	19.6735	19.7531	+	2.9682	0.00299248	0.26881	5.87594	+	1.96459	0.0109675	0.268258	3.63887	6	5	5	32.5	29.4	29.4	38.594	0	50.94	33194000	78	2625400	3227300	3016300	3094200	2669000	3313300	2850500	3008100	1684200	3521400	1931400	2253100	Q9LVI8	Q9LVI8
AT5G22650	Histone deacetylase HDT2	HDT2	18.2918	18.5973	18.4059	18.2146	18.4385	18.3912	18.446	18.5612	18.4642	18.1213	18.0342	18.1516		0.718185	0.129943	0.18459	1.47236	+	1.41998	0.0324735	0.266406	2.65016	3	3	3	15.4	15.4	15.4	32.218	0	52.512	18167000	73	1768000	2190300	1662800	1118800	1724300	1794800	1677900	1751300	1460300	1331700	1034400	651900	Q56WH4-2;Q56WH4	Q56WH4-2;Q56WH4
AT3G13920	Eukaryotic initiation factor 4A-1	TIF4A-1;EIF4A1	21.8818	21.8254	21.7767	21.7967	21.7372	21.6536	21.7965	21.7869	21.3153	21.5354	21.4665	21.592	+	2.76076	0.00312821	0.342842	5.35596	+	2.10138	0.00946429	0.266238	3.90719	22	22	7	70.4	70.4	25.5	46.704	0	323.31	504920000	464	51589000	51120000	51024000	44086000	47541000	52346000	42364000	46900000	21641000	32189000	31548000	32571000	P41376;F4JEL5;A8MRZ7;F4JEL4;A0A1I9LSZ7;Q9CAI7	P41376;F4JEL5;A8MRZ7;F4JEL4;A0A1I9LSZ7
AT2G21390	Coatomer subunit alpha-2		19.3229	19.4114	19.158	19.3381	19.3373	19.2566	19.3129	19.3829	19.052	19.1693	18.9856	19.019	+	2.02772	0.0091194	0.251125	3.76152	+	2.84286	0.00411155	0.265965	5.55762	14	14	7	14	14	8	136.47	0	36.69	54962000	97	5688000	6599300	4963400	4879800	6562800	6203100	3765300	4448600	2368300	3269100	3076100	3138400	Q9SJT9	Q9SJT9
AT5G16130	40S ribosomal protein S7-3	RPS7C	20.9348	20.8744	20.8765	20.8685	20.6651	20.5948	20.766	20.9594	20.6165	20.4935	20.5402	20.6379	+	3.85652	0.000673684	0.316546	8.56412		1.04957	0.0643537	0.174318	2.02554	7	7	5	48.9	48.9	39.5	22.06	0	25.641	140150000	117	15547000	16363000	15180000	14060000	13016000	11336000	11595000	14266000	4300600	6882100	9025200	8578200	Q8LD03	Q8LD03
AT3G49430	Serine/arginine-rich splicing factor SR34A	SR34A	17.9199	18.1817	18.1147	18.0081	18.0248	17.8646	17.9114	18.2471	17.7751	17.5502	17.6736	17.9594	+	1.64351	0.0164743	0.316515	3.04269		1.17952	0.0512753	0.272384	2.24225	3	3	3	13.8	13.8	13.8	33.462	0	17.95	8498300	34	712630	911730	912710	778230	899980	847510	588360	913680	337480	426190	356920	812900	A2RVS6-2;A2RVS6	A2RVS6-2;A2RVS6
AT4G34870	Peptidyl-prolyl cis-trans isomerase CYP18-4	CYP18-4	20.912	21.0049	20.8283	21.0423	20.7382	20.7576	20.9712	21.0727	20.7425	20.5047	20.4839	20.7473	+	2.02829	0.00913645	0.327256	3.76264	+	1.28883	0.042402	0.2653	2.42625	5	5	5	49.4	49.4	49.4	18.378	0	157.35	115510000	100	10212000	13477000	11258000	11754000	8399300	8586100	8428300	14064000	7313900	7143900	6874200	8004700	Q42406	Q42406
AT4G24820	26S proteasome non-ATPase regulatory subunit 6 homolog	RPN7	19.3087	19.6037	19.1907	19.4124	19.3734	19.4008	19.2759	19.3496	18.9418	19.1889	19.1296	19.0834	+	1.54464	0.0195705	0.292968	2.86714	+	2.37155	0.00600548	0.263998	4.4671	6	6	6	23.5	23.5	23.5	44.282	0	101.46	45193000	86	3894800	5149600	4101700	4372200	4591800	4688200	2683800	4116400	2518800	3169700	2989200	2916900	Q93Y35	Q93Y35
AT1G54010	Inactive GDSL esterase/lipase-like protein 23	GLL23	20.6554	20.4855	20.8318	20.8733	20.8163	20.8103	20.8388	20.6808	20.6223	20.3587	20.5566	20.556		0.902218	0.0811221	0.188114	1.78072	+	2.10171	0.00948546	0.263166	3.90784	11	11	10	43.5	43.5	39.4	43.143	0	323.31	255530000	402	22872000	20090000	24758000	27381000	24221000	27552000	22048000	21657000	16312000	14869000	17016000	16759000	Q8W4H8	Q8W4H8
AT5G27540	Mitochondrial Rho GTPase 1	MIRO1	17.869	18.0397	17.4986	17.8263	17.8061	17.5577	17.6975	17.8026	17.4052	17.4127	17.5898	17.4052	+	1.57084	0.0188548	0.355174	2.91333	+	1.9156	0.0119209	0.262757	3.54501	5	5	5	9	9	9	72.322	0	16.213	11482000	40	1065500	1506300	1120700	1030900	1114000	1181300	901180	696190	668340	696280	723530	777340	Q8RXF8	Q8RXF8
AT1G50480	Formate--tetrahydrofolate ligase	THFS	19.6273	19.7119	19.6091	19.6394	19.6455	19.5845	19.5974	19.6725	19.38	19.41	19.2901	19.3744	+	3.77632	0.00117647	0.283329	8.28579	+	3.67202	0.00183051	0.261369	7.93552	15	15	15	42.6	42.6	42.6	67.801	0	122.66	113110000	180	10559000	12613000	11201000	9936300	10275000	10617000	9259000	11065000	6479800	7439500	5701600	7967800	Q9SPK5	Q9SPK5
AT5G66420		At5g66420	19.6214	19.2124	19.1732	19.4643	18.9947	19.0548	19.1365	19.0997	18.9308	19.0991	19.1873	19.0039	+	1.39204	0.0275223	0.312545	2.60212		0.0923519	0.785101	0.0161395	0.25337	3	3	3	8.2	8.2	8.2	80.718	0	8.9567	13165000	37	1035700	886320	963080	1176500	825440	741610	887650	625940	621400	765340	3973700	662400	Q9FJZ7;Q94JM0;A0A1P8BA73	Q9FJZ7;Q94JM0;A0A1P8BA73
AT2G38270	Bifunctional monothiol glutaredoxin-S16, chloroplastic	GRXS16	18.6103	18.6184	18.4741	18.517	18.4897	18.445	18.545	18.6015	18.3742	18.2024	18.2233	18.2416	+	2.86353	0.0027354	0.29458	5.60923	+	2.63025	0.00455405	0.259928	5.04601	4	4	4	25.9	25.9	25.9	32.205	0	17.676	16943000	50	1344600	1832500	1622300	1662600	1572200	1718900	1394000	1785700	811040	1053800	1100600	1044800	Q8H7F6	Q8H7F6
AT5G13420		T22N19_70	19.3352	19.5576	19.3096	19.3819	19.244	19.1844	19.3474	19.5044	18.9166	18.9574	19.1784	19.1896	+	1.99013	0.00957532	0.335585	3.68826	+	1.38334	0.0348081	0.259569	2.5872	14	14	14	50	50	50	47.698	0	97.303	88521000	146	8969000	10877000	8575200	8455400	8588700	8112200	6614600	8080100	3153200	4868300	6797500	5430100	Q9LYR4	Q9LYR4
AT3G22960	Plastidial pyruvate kinase 1, chloroplastic	PKP1	20.0539	20.0894	19.9138	19.9242	19.9901	20.0323	20.0135	19.9844	19.6502	19.8342	19.7588	19.7393	+	2.27576	0.00626464	0.249687	4.26371	+	3.22961	0.00350802	0.259417	6.58384	13	13	13	35.4	35.4	35.4	65.13	0	68.218	73613000	88	7643900	7515700	7212200	7552800	7633000	7471900	5373400	5623400	3769400	4427500	4762900	4627100	Q9LIK0	Q9LIK0
AT3G44320	Nitrilase 3	NIT3	18.8824	18.9241	19.1177	18.6293	18.6708	18.7136	18.657	18.7438	18.5342	18.7147	18.6973	18.3658	+	1.27273	0.0350557	0.310412	2.39901		0.681014	0.165221	0.118348	1.40918	4	2	2	14.5	6.4	6.4	38.022	0	131.19	26244000	64	2248800	2773800	2970000	2169000	2284500	2648300	1879700	2241500	1804700	1928000	1823100	1472500	P46010	P46010
AT1G01800		At1g01800	19.3207	19.3273	19.1908	19.4374	19.1353	19.0274	19.4476	19.3568	18.9297	18.925	18.9438	19.1315	+	2.49864	0.00379167	0.336556	4.74586	+	1.26008	0.044318	0.259297	2.37766	5	5	5	37.3	37.3	37.3	28.303	0	41.392	31704000	57	3292800	3262700	3288500	3781000	2962000	2481700	2953000	2447500	1290000	2005400	1450800	2488400	A8MQD9;Q94K30	A8MQD9;Q94K30
AT2G01250	60S ribosomal protein L7-2	RPL7B;At2g01250	20.2407	19.9146	19.8664	19.8554	19.7157	19.6716	19.9332	19.8363	19.5041	19.6677	19.7723	19.6967	+	1.55003	0.0194317	0.309086	2.87662		0.778949	0.125202	0.128978	1.57484	9	4	4	41.3	20.7	20.7	28.171	0	84.154	43265000	60	5585700	4270900	4139900	3949000	3493400	3702400	3880500	3534700	2062700	2846600	2950000	2849600	P60040;A8MRH4	P60040;A8MRH4
AT3G27240	Cytochrome c1 1, heme protein, mitochondrial	CYC11	17.9184	18.4565	18.0635	17.8138	17.9623	18.1867	17.9674	18.0729	17.7197	17.8924	17.8742	17.6673		0.921489	0.0779911	0.274631	1.81277	+	1.81749	0.0137591	0.258929	3.36033	3	3	3	17.9	17.9	17.9	33.65	0	12.833	15376000	32	1181300	2182800	1563300	1140200	1326400	1819800	1205600	1272800	542460	1216900	1107800	816760	Q9LK29	Q9LK29
AT1G42960		F13A11.2	19.5709	19.5178	19.537	19.5157	19.6281	19.5826	19.6821	19.4539	19.3938	19.4537	19.2088	19.2581	+	1.90742	0.0110326	0.206747	3.52944	+	1.85826	0.0130226	0.258089	3.43656	3	3	3	25	25	25	17.829	0	51.924	31348000	40	3410600	4357400	2536200	1570800	3330500	5749900	1491700	1444900	1978100	2783600	1691000	1003000	Q9C7S3	Q9C7S3
AT3G24503	Aldehyde dehydrogenase famiRly 2 member C4	ALDH2C4	19.0754	18.8526	18.9265	18.9664	18.6711	18.7658	19.0603	18.8445	18.5303	18.4634	18.6993	18.6227	+	2.78343	0.00298039	0.376328	5.41112	+	1.40542	0.0331123	0.256561	2.62509	14	14	14	39.9	39.9	39.9	54.36	0	67.087	44502000	90	4878500	4756500	4536900	3827900	4163400	4274700	4611800	3624400	2174300	2430200	2417300	2806500	Q56YU0	Q56YU0
AT3G44100		F26G5_50	19.3905	19.2983	19.3714	19.5746	19.3812	19.3042	19.6508	19.4584	19.0849	19.1143	19.2541	19.3206	+	1.41809	0.0259312	0.215226	2.6469	+	1.47061	0.0292607	0.255187	2.73774	2	2	2	18.4	18.4	18.4	16.07	0	16.951	23620000	28	2009400	1933100	2749800	3016300	2566300	2118900	2618900	1371400	1265400	1411300	1515300	1044400	Q9LXQ2	Q9LXQ2
AT3G25220	Peptidyl-prolyl cis-trans isomerase FKBP15-1	FKBP15-1	18.9927	19.1385	18.8693	18.9271	18.7893	18.6977	18.8132	18.7238	18.8115	18.6354	18.4925	18.7584	+	1.81446	0.0119295	0.307437	3.35469		0.488969	0.269774	0.0815558	1.07338	3	3	2	35.3	35.3	26.8	16.355	0	32.654	16744000	47	1584600	2358500	2087000	1366700	1620700	942100	1409500	1286500	672960	1443900	977120	994590	Q38935	Q38935
AT5G43940	Alcohol dehydrogenase class-3;S-(hydroxymethyl)glutathione dehydrogenase	ADH2;HOT5	20.8665	20.8194	20.784	20.9061	20.7877	20.7517	20.9048	20.8799	20.5982	20.5129	20.6563	20.5367	+	3.16413	0.00292237	0.267989	6.40068	+	2.7107	0.00483154	0.255018	5.23556	10	10	10	43.5	43.5	43.5	40.698	0	208.76	197800000	272	19678000	21724000	18073000	18091000	19267000	18169000	17733000	20640000	10119000	11514000	12258000	10534000	Q96533;F4K7D6	Q96533;F4K7D6
AT4G39260	Glycine-rich RNA-binding protein 8	RBG8;CCR1	20.9893	21.4865	21.1488	21.3604	21.25	21.4455	21.2626	21.5469	21.0873	21.0325	21.0838	21.2818		0.455652	0.267728	0.124887	1.01284	+	1.51021	0.0270643	0.254922	2.80676	8	8	6	59.2	59.2	52.7	16.578	0	323.31	243930000	299	18020000	27073000	24471000	22459000	20146000	25813000	17698000	24717000	15029000	16014000	16006000	16481000	Q03251;F4JVB9;F4JVC0;F4JVC1;Q03251-2	Q03251;F4JVB9;F4JVC0;F4JVC1
AT4G31180		At4g31180	18.6673	18.6825	18.531	18.7043	18.6039	18.6369	18.6885	18.7297	18.6043	18.2314	18.4208	18.3833	+	1.47513	0.0231703	0.236327	2.7456	+	1.68919	0.0186225	0.254766	3.12495	9	9	8	22	22	20.4	62.917	0	51.923	31481000	98	3301200	2474100	2941400	3460100	2878000	3548700	2220000	3821200	1429100	1321900	2662700	1422500	Q9M084	Q9M084
AT3G54640	Tryptophan synthase alpha chain, chloroplastic	TSA1	18.4456	18.3124	18.3495	18.4176	18.1833	18.2638	18.5217	18.3315	17.9127	18.1098	18.0939	18.1663	+	2.58566	0.00363231	0.310624	4.94296	+	1.50926	0.0270248	0.25443	2.80508	5	5	5	34.6	34.6	34.6	33.199	0	17.593	16711000	40	1863200	809130	1701600	1564100	1693200	1864300	1484400	1303100	1133800	1095300	1378300	820100	Q42529	Q42529
AT5G63980	SAL1 phosphatase	SAL1	17.6854	17.4871	17.6008	17.7227	17.2142	17.2637	17.7399	17.6141	17.3869	17.147	17.1961	17.5474	+	1.55201	0.0194844	0.304632	2.88011		0.380652	0.371005	0.138607	0.87297	4	4	4	19	19	19	37.564	0	40.694	13192000	32	1484800	1449200	1349700	1366400	946900	931420	1106900	1090300	859820	892320	824300	890260	Q42546	Q42546
AT5G53460	Glutamate synthase 1 [NADH], chloroplastic	GLT1	18.8994	18.8875	18.7107	18.8709	18.6836	18.5989	18.7913	18.8518	18.3176	18.4598	18.4667	18.6649	+	2.31499	0.00562528	0.364866	4.34632	+	1.50468	0.0271383	0.254149	2.79709	27	27	27	19.6	19.6	19.6	241.9	0	67.002	91259000	159	9366900	9950900	9430300	9689500	7608700	8392000	7901200	9277100	4050300	5947100	4721100	4924000	Q9LV03	Q9LV03
AT5G20950		At5g20950	19.2232	19.0243	19.1921	19.1419	19.1003	19.1259	19.0821	19.1268	18.4886	18.8942	19.0178	18.9685	+	1.25166	0.0368361	0.30312	2.36344		1.1552	0.0534016	0.26652	2.20155	7	7	6	16	16	14.4	67.926	0	22.758	34644000	78	3598900	3783900	3692000	2900400	3282100	3900600	3416400	3197700	1015800	2220100	1785600	1850500	Q8W112;A0A1P8BG25;F4JAB9;A0A1I9LR68;Q9SD68	Q8W112;A0A1P8BG25
AT4G15802		HSBP	19.7122	19.9511	19.5084	19.6603	19.5889	19.1918	19.5731	19.6651	19.2644	19.3792	19.4269	19.5517	+	1.48594	0.0228608	0.302458	2.76441		0.35041	0.402936	0.0992012	0.814898	3	3	3	43	43	43	9.3472	0	22.698	30630000	74	2988100	3366400	2907800	3104600	2865200	1950000	2480300	3033200	1578500	2211700	2225500	1918600	Q8GW48	Q8GW48
AT3G61220	(+)-neomenthol dehydrogenase	At3g61220;SDR1	18.8891	18.6079	18.6821	18.7893	18.6069	18.5058	18.7135	18.645	18.2109	18.4153	18.4794	18.3502	+	2.38327	0.00476923	0.378168	4.49236	+	1.9064	0.0122913	0.253868	3.52751	6	6	6	33	33	33	36.379	0	36.57	35486000	74	3727500	3503200	3848400	3400400	2774600	3510700	2987500	3200100	1805600	2317100	2405700	2005700	A0A1I9LNT2;F4JE70;Q9M2E2	A0A1I9LNT2;F4JE70;Q9M2E2
ATMG00070	NADH dehydrogenase [ubiquinone] iron-sulfur protein 3	NAD9	19.369	19.2855	19.0487	19.3244	19.1069	19.0693	19.2801	19.315	19.0283	18.817	18.9892	18.922	+	2.01308	0.00929368	0.317789	3.73292	+	1.78566	0.014959	0.253705	3.30132	5	5	5	35.3	35.3	35.3	22.881	0	37.614	31666000	66	4094700	3432700	3098200	4051000	3258400	1940000	2155700	2674500	1550000	1298900	2103200	2009000	A0A2P2CLF6;Q95748	A0A2P2CLF6;Q95748
AT1G78380	Glutathione S-transferase U19	GSTU19	21.1886	21.118	21.1571	21.017	21.2007	20.8954	20.4788	20.6806	20.7481	21.0805	20.5383	20.9158	+	1.30724	0.0320817	0.299511	2.45745		0.0118405	0.970499	-0.00678921	-0.0351446	7	6	6	40.6	37.4	37.4	25.65	0	99.629	104230000	111	8367900	7605600	7558900	11133000	10995000	14712000	6148600	8139600	8025800	8697700	7813000	5037300	Q9ZRW8	Q9ZRW8
AT3G09630	60S ribosomal protein L4-1	At3g09630;RPL4A	19.8997	20.0414	19.7533	19.8191	19.7529	19.8001	19.8569	19.8856	19.6138	19.5875	19.3977	19.6833	+	1.91089	0.0106207	0.307817	3.53604	+	2.01334	0.0105853	0.253307	3.73341	9	4	4	27.7	8.9	8.9	44.572	0	76.597	53803000	76	4363500	7150400	4951700	4182500	5548600	6114800	3966700	4954100	3156400	3989700	2956100	2469000	Q2V3X4;Q9SF40	Q2V3X4;Q9SF40
AT5G11670	NADP-dependent malic enzyme 2	NADP-ME2	19.8379	19.8409	19.7942	19.8626	19.73	19.7382	19.8835	19.8458	19.3544	19.5448	19.675	19.6152	+	2.16407	0.00695372	0.286569	4.03341	+	1.71327	0.0173176	0.252002	3.16863	20	20	19	63.9	63.9	60.9	64.412	0	230.99	199390000	307	17753000	21108000	21065000	18886000	17306000	19666000	17043000	18536000	9372600	13537000	12359000	12758000	Q9LYG3;A0A1P8BDF1;A0A1P8BDG6;Q9XGZ0;A0A1P8B1I3;O82191	Q9LYG3
AT3G17390	S-adenosylmethionine synthase 4	METK4	21.6731	21.7381	21.6438	21.5773	21.4392	21.4372	21.5923	21.5245	21.0769	21.3182	21.2658	21.3248	+	3.07212	0.00293671	0.411669	6.15001	+	1.97046	0.010898	0.251889	3.6502	15	15	9	56	56	33.1	42.795	0	323.31	314840000	347	32016000	38784000	34439000	28112000	26309000	31853000	22709000	26849000	15151000	21766000	18955000	17898000	Q9LUT2	Q9LUT2
AT5G54900	Polyadenylate-binding protein RBP45A	RBP45A	17.535	17.6453	17.518	17.1008	17.5596	17.4439	17.0595	17.2317	17.2709	17.2503	17.053	17.0385	+	1.15344	0.0452282	0.296587	2.19862		0.639448	0.184103	0.170477	1.33798	2	2	2	12.4	12.4	12.4	42.323	0	5.3987	5883800	13	639660	716390	510710	488670	501390	669500	366400	444590	434420	480090	319600	312410	Q9FPJ8	Q9FPJ8
AT2G42600	Phosphoenolpyruvate carboxylase 2	PPC2	20.5741	20.4971	20.4146	20.5601	20.3484	20.3917	20.493	20.5201	19.9584	20.2	20.3072	20.2807	+	2.00668	0.00930403	0.324898	3.72043	+	1.51818	0.0269542	0.251714	2.82069	26	26	19	39.3	39.3	30.3	109.75	0	278.5	230760000	352	26196000	22694000	21801000	24813000	20235000	22094000	18935000	21313000	9522400	13682000	13961000	15515000	Q5GM68	Q5GM68
AT5G28540	Mediator of RNA polymerase II transcription subunit 37a	MED37A	19.3166	19.4405	19.5102	19.4321	19.068	19.2529	19.3918	19.5089	18.9144	19.0865	19.1179	19.0981	+	3.01355	0.00296063	0.370595	5.99439	+	1.25662	0.044582	0.251159	2.37181	20	2	2	39.5	6.3	6.3	73.628	0	96.091	20652000	64	2107800	1575400	1658300	2182600	1677700	2024100	1844800	2156200	1112200	1385700	1500500	1426200	Q9LKR3;Q8H1B3-2;Q8H1B3	Q9LKR3
AT5G60980		At5g60980	18.5233	18.4672	18.428	18.6543	18.2729	18.3266	18.6283	18.7762	18.2275	18.0782	18.0949	18.4919	+	1.47301	0.0232388	0.295086	2.74191		0.917382	0.0852559	0.277876	1.80594	4	4	4	12.6	12.6	12.6	49.415	0	37.142	18722000	63	1681700	2230200	2195700	2064300	1247700	1193000	1854100	1799000	446460	1308700	1140000	1561300	Q9FME2-2;Q9FME2	Q9FME2-2;Q9FME2
AT2G05710	Aconitate hydratase 2, mitochondrial	ACO2	20.5904	20.7191	20.5751	20.6846	20.6131	20.6478	20.6954	20.6137	20.449	20.3915	20.3994	20.3261	+	2.9332	0.00288406	0.250784	5.78575	+	3.65556	0.00181513	0.251	7.88141	21	21	15	34.8	34.8	27	108.2	0	206.73	211380000	332	17453000	23330000	21683000	20788000	20154000	21720000	18568000	19105000	11958000	11601000	12282000	12740000	Q9SIB9	Q9SIB9
AT4G35630	Phosphoserine amiRnotransferase 1, chloroplastic	PSAT1	19.5193	19.3182	19.2197	19.4115	19.3617	19.1735	19.4543	19.418	19.188	18.9517	19.2241	19.0441	+	1.58687	0.0182438	0.265179	2.94171	+	1.51115	0.0271836	0.24992	2.8084	8	8	6	28.6	28.6	22.8	47.359	0	25.795	38234000	67	4410200	4300700	2609500	3734300	3211100	2179600	2845800	4812000	3988400	2034800	2571800	1535300	Q96255	Q96255
AT5G17710	GrpE protein homolog	EMB1241;grpE	22.0823	22.0968	22.0508	22.2466	22.0781	21.957	22.0297	22.1137	21.5459	21.8222	21.7843	22.1496	+	1.17313	0.0440292	0.29361	2.23154		0.855344	0.101479	0.219122	1.70266	10	10	10	40.4	40.4	40.4	35.493	0	199.06	199780000	231	16804000	19444000	19739000	22783000	20467000	19067000	15940000	17674000	9113700	12230000	10020000	16497000	Q94K56;Q9XQC7	Q94K56;Q9XQC7
AT1G14320;AT1G26910	60S ribosomal protein L10-1;60S ribosomal protein L10-2	RPL10A;RPL10B	21.6375	21.8449	21.6185	21.5468	21.5847	21.5768	21.4988	21.5192	21.1628	21.3925	21.369	21.2582	+	2.34203	0.00509091	0.366317	4.40383	+	2.32182	0.00639153	0.24927	4.36082	6	6	2	30.9	30.9	10	24.917	0	148.76	199440000	163	18269000	22704000	20393000	18642000	18518000	19897000	15293000	16946000	10186000	13735000	12812000	12047000	Q93VT9;Q93VT9-2;A0A2H1ZEB8;Q08770;A0A1P8AUU3	Q93VT9;Q93VT9-2;A0A2H1ZEB8;Q08770;A0A1P8AUU3
AT1G27090		At1g27090	18.5881	18.9027	18.4972	18.471	18.5073	18.5142	18.4384	18.4778	18.2922	18.3106	18.1738	18.1655	+	1.92677	0.0104266	0.379201	3.56632	+	2.98922	0.00425862	0.248888	5.93062	6	6	6	26.9	26.9	26.9	46.018	0	77.96	22042000	86	1975600	3632300	1694800	1942600	2250300	3117700	1404300	948570	957450	1594100	1153800	1370700	Q9LFX8	Q9LFX8
AT2G39990	Eukaryotic translation initiation factor 3 subunit F	TIF3F1	18.7947	18.7659	18.6212	18.7779	18.6742	18.3967	18.662	18.8405	18.4302	18.462	18.3987	18.4992	+	3.17616	0.00297674	0.292379	6.43401		1.08078	0.0604382	0.195776	2.07745	6	6	6	31.4	31.4	31.4	31.862	0	36.595	41181000	79	4357500	4643200	4083700	4529600	4032800	3533000	3265800	3972600	1872600	2527500	2234600	2128500	O04202	O04202
AT1G06220		F9P14.8	18.1562	18.0999	17.8891	18.1407	17.9936	17.9894	18.1492	18.0181	17.698	17.764	17.8498	17.8495	+	2.09898	0.00793064	0.281132	3.9024	+	2.47361	0.00542433	0.247279	4.69013	5	5	2	6.6	6.6	2.6	110.44	0	11.216	11607000	35	1243100	991020	1105600	1093700	1151000	1619500	963850	657790	547880	648330	689800	895760	Q9LNC5	Q9LNC5
AT4G34620		T4L20.200	19.9259	19.4934	19.6252	19.7164	19.5209	19.3933	19.7445	19.2428	19.3092	19.3176	19.5412	19.4304	+	1.47167	0.0234133	0.290653	2.73958		0.260293	0.511692	0.075788	0.634496	3	3	3	42.5	42.5	42.5	12.699	0	93.839	40088000	87	2572000	5213500	4016500	4836700	4424000	1792100	1984500	3823800	3114700	2392200	2329700	3587900	O65686	O65686
AT1G03230		F15K9.16	19.9307	19.6328	19.782	19.8161	19.8302	19.8576	19.9471	19.8174	19.7042	19.5375	19.7071	19.5183	+	1.13445	0.0465631	0.173629	2.1669	+	2.22592	0.0078794	0.246273	4.16006	10	10	7	32.7	32.7	25.1	46.148	0	32.692	49014000	78	5319800	4537100	4446100	5540200	4698900	5106800	4788100	5599500	2096100	2789700	1742600	2348800	Q9ZVS5	Q9ZVS5
AT2G19730	60S ribosomal protein L28-1	RPL28A	21.4912	21.7603	21.7579	21.4897	21.457	21.322	21.5159	21.6127	21.446	21.2734	21.311	21.3069	+	1.81757	0.0120065	0.290466	3.36048		1.02598	0.0664867	0.142593	1.98634	3	3	2	33.6	33.6	24.5	15.895	0	68.533	105010000	82	10938000	11639000	9899100	9383300	9260800	9424600	8354100	9626400	6306900	6978100	6888900	6312300	O82204	O82204
AT4G31990	Aspartate amiRnotransferase;Aspartate amiRnotransferase, chloroplastic	ASP5	20.9867	20.9282	20.8423	20.9949	20.8559	20.7934	20.9606	20.8346	20.6147	20.5399	20.6842	20.621	+	3.38391	0.00257923	0.323101	7.03199	+	2.7461	0.00480882	0.246181	5.32051	13	13	12	34.6	34.6	32.6	49.324	0	100.9	162980000	189	15224000	14522000	15295000	16624000	15154000	16249000	13867000	15023000	10314000	10920000	10101000	9690300	F4JTH0;B9DG21;P46248	F4JTH0;B9DG21;P46248
AT3G52880	Probable monodehydroascorbate reductase, cytoplasmic isoform 3	MDAR1	20.7153	20.8106	20.729	20.7677	20.7781	20.7261	20.8259	20.8427	20.527	20.5476	20.529	20.5898	+	3.69232	0.00102564	0.207334	8.00269	+	3.74044	0.00144144	0.24485	8.16385	18	18	18	65.7	65.7	65.7	46.487	0	323.31	305140000	369	25629000	31390000	28780000	26549000	28113000	31635000	25067000	28153000	18732000	22031000	18933000	20128000	Q9LFA3;F4J849	Q9LFA3;F4J849
AT4G00100	40S ribosomal protein S13-2	RPS13B	21.1973	21.3685	21.2361	21.2326	21.0507	20.9081	21.0782	21.2268	20.7565	20.7364	20.8358	20.9561	+	3.37455	0.00253763	0.437444	7.00412	+	1.60817	0.0217555	0.244722	2.97956	7	7	1	46.4	46.4	7.9	17.085	0	98.694	118820000	93	13383000	10511000	12587000	10856000	13524000	10690000	8702200	9923400	7031900	9132700	6228200	6251800	P59224	P59224
AT2G20610	S-alkyl-thiohydroximate lyase SUR1	SUR1	18.3806	18.2232	18.0143	18.2477	18.058	17.9769	18.1511	18.1873	17.8235	17.9278	18.0876	17.8735	+	1.64	0.0164957	0.288364	3.0364		1.16742	0.0524143	0.165236	2.22199	8	8	8	30.1	30.1	30.1	51.087	0	22.184	30694000	62	3360400	4249100	2874400	3321000	2517300	2868900	2103600	3134900	1145300	1747400	1726800	1645300	Q9SIV0;Q9SIV0-2	Q9SIV0;Q9SIV0-2
AT2G27100	Serrate RNA effector molecule	SE	17.6361	17.6039	17.5365	17.7076	17.537	16.273	17.5464	17.8332	17.2165	17.3245	17.3306	17.4659	+	2.43516	0.00435264	0.286643	4.60532		0.0363107	0.913338	-0.0369682	-0.105009	3	3	3	7.4	7.4	7.4	81.097	0	6.2954	7161300	12	858910	839290	786150	899410	644340	265990	659550	855750	228510	426940	445060	251390	Q9ZVD0	Q9ZVD0
AT3G43600	Indole-3-acetaldehyde oxidase	AAO2	16.5615	16.4551	16.7312	16.835	16.5682	16.794	16.8142	16.709	16.6499	16.3228	16.4721	16.4673		0.76431	0.114959	0.167676	1.55023	+	1.50054	0.0273614	0.243324	2.78986	2	2	2	3	3	3	144.58	0	4.7798	4194600	13	437570	302350	440000	516340	328450	508290	369300	400970	110810	267000	179430	334140	Q7G192	Q7G192
AT5G14040	Mitochondrial phosphate carrier protein 3, mitochondrial	MPT3	20.1807	20.2903	20.0534	20.0663	20.2611	20.2625	20.0823	20.0398	19.884	20.0896	19.9665	19.7326	+	1.30981	0.0318364	0.229488	2.4618	+	1.36589	0.036277	0.243215	2.55733	9	9	9	38.7	38.7	38.7	40.089	0	45.588	103710000	133	9863600	11440000	8584200	9146200	10688000	11748000	8127500	8472500	5766900	8077300	6564100	5234900	Q9FMU6	Q9FMU6
AT2G28760;AT3G46440;AT5G59290	UDP-glucuronic acid decarboxylase 3;UDP-glucuronic acid decarboxylase 5;UDP-glucuronic acid decarboxylase 6	UXS3;UXS5;UXS6	19.3993	19.2498	19.0554	19.0967	19.167	18.9765	19.1303	19.02	18.9734	18.8254	18.7587	18.7641	+	2.13642	0.00715582	0.36992	3.97747	+	1.95201	0.011014	0.243073	3.61466	8	8	7	40.9	40.9	38.3	35.429	0	24.015	29008000	63	1890400	3279000	2097200	3976500	2914900	2749300	3425800	2359500	993520	1327600	2304900	1689200	A0A1P8BFI1;A0A1P8BFL8;F4KHU8;Q9FIE8;Q9SN95;A0A1P8B345;Q9ZV36;B3H4I6;F4JAG3;Q8VZC0-2;Q8VZC0	A0A1P8BFI1;A0A1P8BFL8;F4KHU8;Q9FIE8;Q9SN95;A0A1P8B345;Q9ZV36
AT1G08200	UDP-D-apiose/UDP-D-xylose synthase 2	AXS2	19.1905	19.2971	19.2189	19.2346	18.9863	18.9372	19.0278	19.0758	18.8212	18.9038	19.0581	19.0168	+	2.55955	0.00369315	0.28534	4.88327		0.407713	0.346213	0.0567994	0.924069	11	11	4	48.3	48.3	23.9	43.79	0	51.401	63923000	134	5956900	7238000	7264100	6632000	5408900	6094200	5326800	5223100	3104200	4684500	4063400	2926700	Q9SGE0	Q9SGE0
AT4G19410	Pectin acetylesterase 7	PAE7;At4g19410	19.4915	19.3542	19.4599	19.3837	19.2794	19.4059	19.5237	19.4656	19.1345	19.1185	19.2327	19.2191	+	2.89711	0.00281272	0.246121	5.69379	+	2.17467	0.00860143	0.242432	4.05496	8	8	6	30.2	30.2	24.3	42.125	0	141.85	82688000	145	7554800	7539100	8342100	8085400	6617700	7660100	7073300	7949100	4524800	5496600	6036800	5808300	Q940J8;F4JT64;Q9FH82-2	Q940J8;F4JT64
AT2G41530	S-formylglutathione hydrolase	SFGH	19.6473	19.4888	19.4931	19.5586	19.4181	19.5161	19.6214	19.6374	19.4399	19.1638	19.3732	19.2477	+	1.80386	0.0119049	0.240783	3.33501	+	1.62832	0.020566	0.242081	3.0155	6	6	6	37.7	37.7	37.7	31.655	0	47.688	59365000	91	5742800	4914100	6136400	5861300	4979800	5653400	5242100	5208600	3771600	4181000	4037500	3636600	Q8LAS8	Q8LAS8
AT3G53430	60S ribosomal protein L12-2	RPL12B	21.5614	21.6888	21.605	21.7187	21.4605	21.3798	21.5975	21.7107	21.2612	21.2501	21.2389	21.4338	+	2.98078	0.00304981	0.347463	5.90862	+	1.49757	0.0278145	0.241105	2.78468	7	7	1	52.4	52.4	9.6	17.97	0	212.8	240990000	196	21766000	25700000	24115000	24646000	20212000	21090000	19891000	24318000	13064000	14788000	14859000	16542000	Q9LFH5	Q9LFH5
AT3G59970	Methylenetetrahydrofolate reductase 1;Methylenetetrahydrofolate reductase	MTHFR1	20.418	20.3718	20.2755	20.3788	20.2789	20.1933	20.2713	20.2467	19.9898	20.0137	20.0173	20.0051	+	4.58116	0	0.354536	11.4802	+	4.66722	0	0.24105	11.8807	21	21	17	60.3	60.3	53.7	66.288	0	178.27	238520000	321	23755000	25596000	24927000	23444000	23019000	25611000	17423000	20279000	12199000	15013000	14031000	13223000	Q9SE60;F4JAK1;Q9SE60-2	Q9SE60;F4JAK1;Q9SE60-2
AT5G63570	Glutamate-1-semialdehyde 2,1-amiRnomutase 1, chloroplastic	GSA1	20.5186	20.3931	20.379	20.4711	20.3905	20.4001	20.4686	20.4376	20.0054	20.2386	20.2155	20.2742	+	2.00958	0.00935543	0.257017	3.72608	+	2.05284	0.0105281	0.240748	3.81089	18	8	8	66.5	34.2	34.2	50.369	0	252.95	165080000	264	16042000	16841000	15526000	16286000	16400000	16861000	11498000	15053000	8903400	11790000	10252000	9625200	P42799;A0A1P8BGJ8	P42799;A0A1P8BGJ8
AT5G60790	ABC transporter F famiRly member 1	ABCF1	20.3997	20.3394	20.235	20.38	20.2205	20.068	20.2261	20.4111	20.1368	19.9976	19.9682	20.1202	+	2.62279	0.00358974	0.282845	5.02867		1.11829	0.0562431	0.175729	2.13993	3	3	3	5	5	5	66.885	0	4.4202	32889000	13	2532100	3377600	2032400	3436600	3123100	3468200	2301900	3085400	1657400	1661300	2867300	3345900	Q9FJH6	Q9FJH6
AT1G23820	Spermidine synthase 1	SPDSYN1;SPDS1	18.6832	18.8863	18.7248	18.592	18.5901	18.6686	18.6261	18.7019	18.532	18.4052	18.3731	18.3134	+	2.19946	0.00689027	0.31562	4.1056	+	2.43889	0.00554023	0.240724	4.61349	6	6	5	29.6	29.6	25.7	36.553	0	17.365	20744000	50	1732100	3083400	1930100	2097600	2525800	1879800	1513000	1746800	1234900	1080500	743620	1176000	Q9ZUB3;F4I7M5	Q9ZUB3;F4I7M5
AT2G44040;AT3G59890	4-hydroxy-tetrahydrodipicolinate reductase 1, chloroplastic;4-hydroxy-tetrahydrodipicolinate reductase 2, chloroplastic	DAPB1;DAPB2	18.5327	18.1814	18.5812	18.3012	18.4252	18.7178	18.6546	18.5789	18.5367	18.3596	18.2308	18.2876		0.149621	0.645047	0.045414	0.392057	+	1.40479	0.0330219	0.240439	2.62401	4	4	4	15.9	15.9	15.9	37.55	0	8.3527	15716000	18	2139200	1635200	1112000	1051200	2597700	1745900	1383200	1992100	248020	577990	484390	748620	O80574;Q8LB01-2;Q8LB01	O80574;Q8LB01-2;Q8LB01
AT2G32060	40S ribosomal protein S12-2	RPS12C	20.6162	20.9871	20.9353	20.8815	20.6499	20.6934	20.8532	20.7995	20.3664	20.689	20.3636	20.6161	+	1.58322	0.0185249	0.346249	2.93525	+	1.32665	0.0388527	0.24023	2.49041	5	3	3	58.3	45.8	45.8	15.329	0	70.893	74961000	75	6547600	8156400	8679800	7315700	6348400	7069600	6364200	6963700	1849700	5640000	4714400	5311700	Q9SKZ3	Q9SKZ3
AT2G16600	Peptidyl-prolyl cis-trans isomerase CYP19-1	CYP19-1	20.7326	20.9697	20.8582	20.7903	20.7238	20.7739	20.811	20.799	20.5436	20.4831	20.531	20.5924	+	2.77604	0.00316883	0.300176	5.39309	+	3.71435	0.00140351	0.239403	8.07613	5	5	5	53.2	53.2	53.2	18.492	0	157.02	144960000	188	12280000	15733000	14823000	14006000	13230000	14153000	11085000	13016000	8755900	9971300	8496600	9414900	Q38900;Q38900-2	Q38900;Q38900-2
AT5G08530	NADH dehydrogenase [ubiquinone] flavoprotein 1, mitochondrial		19.0252	19.0961	18.8099	18.8774	18.8199	18.8651	18.8899	18.8579	18.5492	18.6178	18.7058	18.6032	+	2.4068	0.00455746	0.333176	4.54338	+	3.2799	0.00377011	0.239192	6.72733	7	7	7	20.2	20.2	20.2	53.449	0	27.321	37712000	86	3970200	3707800	4045100	2854900	2896800	4094500	3457500	3731800	2081900	2054400	2660600	2156500	Q9FNN5	Q9FNN5
AT3G13460		ECT2	18.386	18.7653	18.5143	18.5501	18.3989	18.5099	18.4028	18.499	18.1867	18.1436	18.2926	18.2318	+	2.14945	0.00710139	0.34026	4.00379	+	2.80296	0.00466409	0.238976	5.45895	3	3	3	8.3	8.3	8.3	54.861	0	8.7555	12764000	30	1357000	1082600	1646400	1521200	1148500	1200900	907440	1209600	645240	811530	386030	847480	F4JDC5;F4JDC2;F4JDC3;Q9LJE5	F4JDC5;F4JDC2;F4JDC3;Q9LJE5
AT1G04080		PRP39	18.0491	17.9735	18.077	17.7006	17.9501	17.9805	17.7935	17.9668	17.6514	17.7882	17.7412	17.5549	+	1.423	0.0257284	0.26611	2.65536	+	1.91336	0.0118974	0.238771	3.54075	3	3	3	6.4	6.4	6.4	60.958	0.0013399	3.1338	9128700	6	967380	938630	1004700	613490	915770	1149900	699190	709240	549320	617340	523920	439890	A0A1P8ATH2;F4I450;Q93ZR3;F4I448	A0A1P8ATH2;F4I450;Q93ZR3;F4I448
ATCG00800	30S ribosomal protein S3, chloroplastic	rps3	20.7128	20.8265	20.6267	20.8472	20.8691	20.7895	20.8477	20.7953	20.5808	20.6808	20.5293	20.5568	+	1.45978	0.0240657	0.16637	2.71895	+	3.09559	0.00431068	0.238467	6.21321	11	11	11	50	50	50	25.188	0	185.89	223220000	254	22351000	22371000	20139000	18472000	23867000	24532000	16489000	17657000	12694000	16731000	13396000	14523000	P56798	P56798
AT4G24190	Endoplasmin homolog	SHD	20.236	20.2644	20.1946	20.2	20.0315	20.0342	20.2107	20.2672	19.7233	19.9456	20.0081	20.1076	+	1.80749	0.0118159	0.277565	3.34176		0.955181	0.0791426	0.189703	1.86875	20	19	18	34	32.9	31.5	94.148	0	176.51	175930000	310	17839000	18758000	19451000	15871000	15988000	15672000	14566000	13857000	8575500	12242000	11351000	11762000	F4JQ55;Q9STX5	F4JQ55;Q9STX5
AT5G19820		emb2734	19.3619	19.2675	18.9109	19.4066	19.2417	19.2199	19.3148	19.1178	19.0326	18.962	19.0171	18.9297	+	1.14664	0.04589	0.251367	2.18726	+	2.63062	0.00456949	0.238214	5.04687	14	14	14	21.3	21.3	21.3	123.82	0	85.653	62586000	151	4228700	6800700	4143800	7533700	6422100	7699400	5192600	4972600	3978000	5235900	3338500	3040400	Q93VS8	Q93VS8
AT5G64816	Uncharacterized protein At5g64816		17.9579	18.0333	18.0098	17.8711	17.941	17.9953	17.8442	17.7816	17.7197	17.6811	17.4857	17.7239	+	2.48425	0.00375258	0.315438	4.71377	+	1.73808	0.0162671	0.237926	3.21387	2	2	2	24.6	24.6	24.6	14.441	0	7.0859	9981800	36	940730	1056900	968860	921480	982270	1066700	734440	810150	583970	689690	569890	656740	Q8L8Q8	Q8L8Q8
AT2G30860	Glutathione S-transferase F9	GSTF9	23.4271	23.3807	23.2239	23.2763	23.1081	22.9769	23.1395	23.1299	22.7702	22.8784	22.9463	22.8107	+	3.64406	0.000882353	0.47559	7.8438	+	2.33225	0.00631016	0.237205	4.38298	9	9	8	55.3	55.3	51.2	24.146	0	323.31	776380000	447	82633000	88143000	82194000	74374000	72130000	74075000	53889000	66797000	39712000	48163000	49778000	44491000	O80852;O80852-2	O80852;O80852-2
AT4G23670		F9D16.140	22.6358	22.733	22.7658	22.9856	22.7902	22.7786	22.8418	22.9785	22.7432	22.4397	22.5511	22.7067		0.832348	0.0964932	0.169874	1.66428	+	1.51845	0.0269941	0.237095	2.82116	9	9	6	47.7	47.7	31.1	17.518	0	323.31	885950000	638	74129000	88619000	83314000	81206000	85805000	91813000	64594000	85243000	60568000	60380000	54527000	55755000	Q9SUR0	Q9SUR0
AT2G23350	Polyadenylate-binding protein 4	PAB4	18.9413	19.1266	18.8828	18.993	18.9135	18.7323	19.1392	19.005	18.6742	18.6569	18.7206	18.7901	+	2.43115	0.00432	0.275465	4.59652	+	1.40304	0.0331553	0.237036	2.62101	8	8	7	14.2	14.2	12.8	71.652	0	25.265	36326000	60	3629000	4126900	3774800	3711400	2777300	3671500	3229700	3588700	1837500	1982700	2318700	1677800	O22173;Q05196	O22173
AT2G19480	Nucleosome assembly protein 1;2	NAP1;2	20.078	20.0274	19.9055	20.0588	19.8385	19.7674	19.9272	19.9919	19.4851	19.5563	19.6836	19.8599	+	2.18933	0.00697331	0.371208	4.08487	+	1.30405	0.0409301	0.23502	2.45204	10	10	9	30.9	30.9	28.8	42.846	0	77.235	99993000	160	8882900	10014000	9415900	10883000	9655000	10121000	7740700	8838100	5464400	6283200	6423900	6271500	F4ISI7;A8MRK6;Q9ZUP3;Q94K07	F4ISI7;A8MRK6;Q9ZUP3
AT5G20720	20 kDa chaperonin, chloroplastic	CPN21	22.5934	22.6316	22.6849	22.574	22.5111	22.4759	22.4989	22.6034	22.2386	22.2731	22.3054	22.3322	+	4.36253	0.00156098	0.333639	10.5179	+	3.3071	0.00358788	0.23502	6.80596	13	13	13	61.3	61.3	61.3	26.802	0	323.31	585860000	429	56726000	51603000	61209000	58005000	51123000	60625000	45934000	60795000	35689000	41710000	29347000	33091000	O65282	O65282
AT3G22890	ATP sulfurylase 1, chloroplastic	APS1	20.1518	20.1181	19.9267	20.0445	19.896	19.7536	19.8886	19.9974	19.8188	19.7505	19.6893	19.885	+	2.2431	0.00635593	0.274347	4.19562		0.731602	0.144235	0.0979795	1.49507	14	14	10	41.3	41.3	33.3	51.458	0	114.3	147150000	235	14880000	15486000	15442000	16054000	14011000	12079000	12338000	11484000	6194400	9644200	9479600	10054000	Q9LIK9	Q9LIK9
AT2G43910	Thiocyanate methyltransferase 1	HOL1	20.5349	20.7651	20.6744	20.5963	20.7411	20.7994	20.6268	20.6292	20.3711	20.5925	20.4626	20.431	+	1.39726	0.0273794	0.178368	2.61107	+	1.99906	0.0104969	0.234765	3.7056	7	7	7	41.5	41.5	41.5	24.096	0	112.62	116310000	98	10282000	12433000	13287000	11207000	10853000	12763000	9259400	9864600	7148000	6659900	6600700	5955100	A0A2H1ZE37;Q0WP12;Q0WP12-2;Q0WP12-3;F4IT14;O80562-3;O80562-2;O80562	A0A2H1ZE37;Q0WP12;Q0WP12-2;Q0WP12-3
AT5G45390	ATP-dependent Clp protease proteolytic subunit 4, chloroplastic	CLPP4	21.9466	21.9411	21.9224	22.0648	21.9089	21.8852	21.9241	22.0205	21.4148	21.7384	21.7045	21.9212	+	1.33151	0.0302191	0.274006	2.49869		1.15642	0.0533667	0.239935	2.2036	11	11	11	62	62	62	31.498	0	276.92	293440000	361	27938000	29792000	27248000	28744000	26817000	28838000	23858000	28713000	12289000	20747000	16741000	21712000	Q94B60	Q94B60
AT5G27770	60S ribosomal protein L22-3	RPL22C	20.8123	20.9866	20.7275	21.0219	20.7317	20.7119	21.0253	21.2352	20.5777	20.4747	20.6127	20.7891	+	1.53499	0.0199733	0.27353	2.85017		1.15883	0.0531676	0.312492	2.20763	5	2	2	37.1	20.2	20.2	14.047	0	13.655	61702000	18	5385300	6454600	5590800	6600200	5242000	5256700	5434100	6552900	3319500	3704600	3851400	4309900	Q9FE58	Q9FE58
ATCG00650	30S ribosomal protein S18, chloroplastic	rps18	19.9952	19.4543	19.5861	19.6421	19.5136	19.4517	19.719	19.619	19.2715	19.3819	19.5346	19.1799	+	1.25248	0.0368512	0.327438	2.36483	+	1.28821	0.0424192	0.233857	2.42519	2	2	2	18.8	18.8	18.8	12.06	0	15.29	28692000	47	2004900	2456500	2906800	2875300	2497700	3271000	3201000	3870100	1289000	1855300	1391000	1073300	P56807	P56807
AT3G02230	UDP-arabinopyranose mutase 1	RGP1	19.8296	19.7603	19.5605	19.8378	19.649	19.6452	19.7393	19.7819	19.3745	19.4077	19.5659	19.532	+	1.88121	0.0115385	0.277038	3.4798	+	2.17625	0.00862201	0.233845	4.05817	12	12	7	53.2	53.2	33.6	40.629	0	56.997	93956000	121	9914300	9473500	7585200	9350800	6726100	10325000	8072200	11053000	4934100	6422800	5295200	4804400	Q9SRT9;O22666	Q9SRT9
AT4G15000	60S ribosomal protein L27-3	At4g15000;RPL27C	21.1923	21.4093	21.1382	21.2212	21.1356	20.9076	21.1103	21.1913	20.8109	20.8733	20.8477	20.8811	+	3.14376	0.00288288	0.387022	6.3445	+	1.96839	0.0109898	0.232949	3.6462	5	5	2	29	29	14.5	15.035	0	78.496	158250000	112	12984000	20211000	16944000	13725000	16009000	14990000	9588900	13006000	9349900	11427000	10945000	9067300	A8MS28;P51419;Q9SKX8	A8MS28;P51419
AT1G30230	Elongation factor 1-delta 1	At1g30230	21.5853	21.6233	21.9246	21.5047	21.3261	21.6258	21.6471	21.7297	21.201	21.4399	21.4641	21.4496	+	1.29469	0.0330405	0.270827	2.43617		0.906258	0.0871495	0.193537	1.78744	10	10	9	54.6	54.6	51.2	28.776	0	98.673	139620000	138	13777000	14681000	14830000	13660000	11107000	13650000	11726000	14221000	9214300	9959600	7727200	5063100	A8MRC4;P48006;Q9SI20	A8MRC4;P48006
AT1G62660	Acid beta-fructofuranosidase 3, vacuolar	BFRUCT3	19.5846	19.481	19.5277	19.5867	19.3798	19.4766	19.4852	19.6993	19.0974	19.2373	19.405	19.3749	+	1.91905	0.010553	0.266346	3.55158	+	1.25707	0.044637	0.23155	2.37257	6	5	5	19.5	17.2	17.2	53.274	0	13.735	32375000	36	3620800	3352900	3535800	3360900	2885800	2634200	1749100	3175400	1555300	2659300	1863000	1982400	A0A1P8AWL7;A0A1P8AWQ1;Q43348	A0A1P8AWL7;A0A1P8AWQ1;Q43348
AT5G63400	Adenylate kinase 4	ADK1	19.545	19.5814	19.4063	19.6699	19.4137	19.0501	19.5303	19.5216	19.2291	19.158	19.2674	19.4759	+	1.65402	0.0160347	0.268071	3.06154		0.307534	0.452824	0.0963173	0.730576	5	5	4	31.7	31.7	28	26.932	0	84.247	51914000	94	4583700	5539500	4267300	6006700	5231700	4553400	3323900	4741500	3412800	2931400	3360200	3961500	O82514;F4KAP2	O82514;F4KAP2
AT4G20360	Elongation factor Tu, chloroplastic	TUFA	23.1664	23.0655	23.1733	23.2288	23.1565	23.215	23.2984	23.1481	23.047	22.9106	22.9518	22.9828	+	2.22817	0.00658228	0.185496	4.1647	+	2.67104	0.00469686	0.231481	5.14152	19	19	18	56.5	56.5	53.4	51.63	0	323.31	2150100000	1720	190890000	192160000	222610000	207520000	198920000	230350000	179120000	184000000	116920000	143060000	145140000	139370000	P17745	P17745
AT4G23850	Long chain acyl-CoA synthetase 4	LACS4	18.3126	17.9926	17.9839	18.2211	18.2028	18.4049	18.3566	18.1657	18.0761	18.0535	18.1175	17.9571		0.372142	0.344326	0.0765071	0.856736	+	1.85964	0.0130717	0.23142	3.43915	6	6	6	14.6	14.6	14.6	74.507	0	26.304	17111000	29	1376800	1908600	1717100	1952800	1570700	2186500	750570	1450300	192670	1592100	1485400	926900	Q9T0A0;Q9C7W4	Q9T0A0
AT4G09670	Uncharacterized oxidoreductase At4g09670		19.1466	19.3336	19.2483	19.4999	19.2963	19.2842	19.4337	19.495	18.9935	19.1226	19.1579	19.3108		0.806471	0.103121	0.160867	1.621	+	1.49011	0.0282709	0.231048	2.77167	6	6	6	26.2	26.2	26.2	39.562	0	41.105	46329000	98	4343700	3966600	4478200	5525800	4253700	4012200	4493800	3693700	2859100	2327100	2984800	3390100	Q9SZ83	Q9SZ83
AT4G16155	Dihydrolipoyl dehydrogenase 2, chloroplastic	LPD2	19.7475	19.7288	19.7333	19.551	19.9272	19.7677	19.78	19.796	19.4151	19.6604	19.4671	19.8077		0.453362	0.270159	0.102551	1.00864	+	1.24792	0.0451569	0.230174	2.35714	9	9	6	21	21	14.6	60.144	0	63.892	96972000	102	10851000	10268000	8178700	6663000	10556000	11825000	6290600	7042700	5834700	8076800	5764300	5621200	F4JLP5	F4JLP5
AT1G18500	2-isopropylmalate synthase 1, chloroplastic	IPMS1	18.9822	18.926	18.7804	18.7177	18.7175	18.6269	18.8027	18.7783	18.4479	18.5275	18.5386	18.4924	+	2.77504	0.00315858	0.34999	5.39066	+	2.69639	0.00476325	0.229763	5.20149	7	7	3	18.4	18.4	9	68.675	0	44.264	30971000	91	3407800	3509400	3046900	2992900	2512200	2807900	2559000	2729800	1541400	1878100	2032200	1953500	Q9LPR4	Q9LPR4
AT2G03870	Sm-like protein LSM7	LSM7	19.7369	19.7859	19.6917	19.7669	19.6971	19.5726	19.6211	19.7383	19.1542	19.5469	19.4702	19.7394	+	1.13483	0.0466101	0.267682	2.16753		0.681663	0.164912	0.179596	1.41029	1	1	1	18.2	18.2	18.2	10.773	0	80.018	20703000	48	2037300	2419700	2030100	2153400	2037500	2088100	1522200	1882100	532700	1301500	1052000	1645900	Q9SI54	Q9SI54
AT1G50200	Alanine--tRNA ligase	ALATS	19.4235	19.3971	19.0973	19.1343	19.3724	19.3995	19.2286	19.1853	19.0151	19.1523	19.1317	18.9783		1.04946	0.0569952	0.193704	2.02536	+	1.80871	0.014141	0.227106	3.34401	16	16	16	22.3	22.3	22.3	110.49	0	105.02	70754000	112	7011400	7213700	6072400	6790900	6419300	7862800	5545600	5843400	4287300	5347600	4592700	3766500	P36428;P36428-2;F4I4Z2	P36428;P36428-2;F4I4Z2
AT3G58510	DEAD-box ATP-dependent RNA helicase 11	RH11	19.1447	19.507	19.1317	19.3531	19.4502	19.2676	19.2676	19.3648	19.1419	19.1178	19.0334	19.1497		0.942894	0.0732897	0.173398	1.84834	+	2.34505	0.00619355	0.226851	4.41027	8	8	3	15.7	15.7	7.4	66.025	0	18.023	28321000	29	4714300	3974700	1337900	2630100	1832800	1616300	3121800	1854600	1966500	2097400	1221600	1952900	Q8LA13	Q8LA13
AT3G08580	ADP,ATP carrier protein 1, mitochondrial	AAC1	22.082	22.0761	21.822	21.9989	21.8581	21.876	22.0077	21.9811	21.6081	21.7384	21.7917	21.6844	+	2.14971	0.00711554	0.289091	4.00429	+	2.22375	0.008	0.225024	4.15557	13	13	8	34.1	34.1	19.2	41.475	0	305.15	558700000	498	54024000	58308000	52514000	55629000	47836000	51651000	44397000	50019000	33753000	35406000	41200000	33966000	P31167;O49447	P31167
AT1G33120;AT1G33140	60S ribosomal protein L9-1	RPL9B	21.2276	21.1881	21.1054	21.2138	21.0185	20.9845	21.0695	21.1988	21.0193	20.8073	20.7586	20.7892	+	2.69528	0.00344411	0.340134	5.19885	+	1.59675	0.0225404	0.224247	2.95924	7	7	5	43.8	43.8	38.1	22.017	0	114.26	191770000	147	16131000	23973000	20273000	16204000	17468000	16425000	15706000	18957000	9903800	10638000	13786000	12306000	P49209	P49209
AT3G03960	T-complex protein 1 subunit theta	CCT8	19.737	19.8991	19.6963	19.8453	19.6988	19.6159	19.7895	19.8344	19.4563	19.4727	19.4692	19.6448	+	2.32641	0.00558161	0.283723	4.37056	+	1.83198	0.0137514	0.223963	3.38735	8	8	8	23.3	23.3	23.3	58.939	0	76.042	60957000	84	4933700	6957100	5766300	6940100	5224500	5698300	5406500	6354700	2851500	3348400	2634200	4841500	Q94K05	Q94K05
AT5G14030	Translocon-associated protein subunit beta	At5g14030	18.6499	18.3863	18.3997	18.4132	18.3462	18.2393	18.5509	18.4899	18.364	18.0801	18.1958	18.144	+	1.6461	0.0164298	0.26632	3.04733		1.19316	0.0500282	0.210619	2.2651	2	2	2	25.8	25.8	25.8	17.225	0	9.9325	11743000	39	1304600	1116200	1153100	1078100	994350	1058400	1003500	1073100	754160	740010	778070	689230	A0A1P8BF69;Q94BY3	A0A1P8BF69;Q94BY3
AT4G13930	Serine hydroxymethyltransferase 4	SHM4	20.4191	20.4986	20.3099	20.44	20.3184	20.2968	20.3655	20.4607	20.2307	20.0213	20.1459	20.1524	+	2.50922	0.00383158	0.279292	4.76954	+	2.1174	0.00924887	0.222764	3.93923	16	16	16	43.9	43.9	43.9	51.717	0	230.66	237800000	269	22740000	25342000	22504000	23448000	21115000	23534000	18229000	21879000	14118000	14782000	15411000	14699000	O23254;A0A1P8B5D5;Q9SVM4	O23254
AT2G23600	Methylesterase 2	MES2	18.8052	18.5837	18.6335	18.8133	18.7625	18.6846	18.8312	18.7426	18.366	18.5	18.6317	18.6351		1.04727	0.0569527	0.175744	2.02171	+	1.69582	0.018412	0.222029	3.13697	4	4	4	35.7	35.7	35.7	29.667	0	39.313	29528000	51	2948700	2690800	2769600	2911800	2880500	2876700	2580300	2295800	1654200	1951300	1945800	2022800	O80476;A0A1P8AXQ5;A0A1P8AXW0	O80476;A0A1P8AXQ5;A0A1P8AXW0
AT2G27710	60S acidic ribosomal protein P2-2	RPP2B	20.5714	20.9377	20.8686	20.951	20.6667	20.6277	20.8404	20.9191	20.6011	20.4416	20.4635	20.7593	+	1.21876	0.039591	0.265783	2.30807		1.00439	0.069994	0.197071	1.95047	9	9	7	73	73	62.6	11.444	0	256.98	145410000	309	14967000	15168000	13727000	13809000	14473000	12782000	10729000	12471000	8489200	9050700	8539900	11210000	Q9SLF7;F4IGR3	Q9SLF7
AT5G37510	NADH dehydrogenase [ubiquinone] iron-sulfur protein 1, mitochondrial	EMB1467	19.0153	18.9425	18.7707	18.8367	18.7955	18.6779	18.9218	18.8707	18.4008	18.6706	18.6712	18.7608	+	1.50195	0.0220026	0.265454	2.79232		1.04776	0.0640838	0.190612	2.02254	7	7	7	17.6	17.6	17.6	81.181	0	27.552	30633000	55	3953600	4387700	3759300	2461400	2813700	3350000	2213800	2592000	578030	1306900	1809700	1406800	B9DFQ9;Q9FGI6	B9DFQ9;Q9FGI6
AT3G04840	40S ribosomal protein S3a-1	RPS3AA	21.2363	21.1158	21.1745	21.0774	20.9409	20.8855	21.0786	21.1518	20.8108	20.7299	20.8651	20.7632	+	3.65566	0.000930233	0.358766	7.88173	+	1.76687	0.0155431	0.221931	3.26667	9	9	6	42.4	42.4	30.2	29.85	0	173.93	170420000	211	16049000	18108000	18259000	16282000	15326000	15302000	14114000	16676000	8911200	10752000	10206000	10439000	Q9CAV0	Q9CAV0
AT5G27470	Serine--tRNA ligase		19.0932	19.0506	18.9531	19.1229	18.8825	18.8432	19.0409	19.0498	18.5472	18.7525	18.9452	18.917	+	1.4359	0.025212	0.264455	2.67762		0.76064	0.131097	0.163601	1.54405	10	10	10	27.7	27.7	27.7	51.628	0	56.658	57366000	116	6064300	5810600	4858800	5991400	5974500	5463700	4260700	5198600	2210400	4531500	3209100	3791800	Q39230	Q39230
AT3G08740		At3g08740	20.1877	20.1026	20.163	20.0128	19.8355	19.9031	20.0781	20.0228	19.8147	19.6271	19.7161	19.7974	+	3.20381	0.0030622	0.377726	6.51119	+	1.70746	0.0176229	0.221087	3.15807	8	8	8	47	47	47	26.228	0	55.364	62585000	113	6193000	6586500	6523200	5452400	4612500	5880500	6149500	6775300	3148000	3379400	4458000	3426600	Q8VZW6	Q8VZW6
AT2G43030	50S ribosomal protein L3-1, chloroplastic	RPL3A	21.3999	21.3342	21.3471	21.3908	21.3586	21.3223	21.3531	21.4388	21.0844	21.2298	21.0995	21.1751	+	2.96842	0.00300377	0.220786	5.87653	+	2.71842	0.00486643	0.221022	5.254	11	11	11	45	45	45	29.363	0	166.95	238570000	265	23049000	22501000	25024000	24934000	22356000	22583000	18054000	21151000	11456000	18264000	14746000	14453000	Q9SKX4	Q9SKX4
AT1G34430	Dihydrolipoyllysine-residue acetyltransferase component 5 of pyruvate dehydrogenase complex, chloroplastic	EMB3003	18.9589	18.9075	18.8934	19.1053	18.8707	18.9234	18.7996	18.9536	18.5093	18.6795	18.6113	19.0176	+	1.14039	0.0462051	0.261835	2.17681		0.784146	0.124021	0.182371	1.58357	9	7	7	29.5	24.1	24.1	48.306	0	36.912	43283000	103	3841800	4292300	4221000	4025300	3617200	4954300	3227100	4085800	2188600	2757700	2755800	3316400	Q9C8P0	Q9C8P0
AT5G20920	Eukaryotic translation initiation factor 2 subunit beta	EMB1401	19.4624	19.4722	19.2866	19.444	19.3025	19.232	19.329	19.5084	19.0825	19.0818	19.123	19.3317	+	1.91011	0.0106024	0.261559	3.53456		1.18109	0.051049	0.188238	2.24488	5	5	5	29.5	29.5	29.5	30.663	0	33.855	32796000	25	3362200	3520500	3448700	3487100	3307300	2994800	2962700	3049600	1889900	1661800	885490	2226200	Q41969;Q41969-2	Q41969;Q41969-2
AT1G03220		F15K9.17	19.738	19.764	19.6148	19.6804	19.6495	19.758	19.7761	19.6254	19.2898	19.4895	19.6419	19.5039	+	1.46954	0.0236234	0.218047	2.73588	+	1.44975	0.0307177	0.220991	2.70157	10	7	7	40	32.3	32.3	45.717	0	31.215	53095000	79	5705400	7070500	5524700	4131800	4927000	4490800	3784000	5329700	2387600	3032200	4156900	2554300	Q9ZVS4	Q9ZVS4
AT5G11560		At5g11560	17.9408	18.1303	18.0094	17.9492	17.8138	17.8319	17.9632	18.1026	17.5881	17.7927	17.8808	17.7289	+	1.85916	0.0117223	0.259809	3.43824		1.02144	0.0670296	0.180268	1.97879	6	6	6	10.7	10.7	10.7	108.87	0	16.152	14229000	30	1107400	1852100	1320800	1555300	1198000	1564700	996950	1612100	129240	780820	1251400	859970	F4JXW9	F4JXW9
AT3G54210	50S ribosomal protein L17, chloroplastic	RPL17	20.2481	20.3143	20.0212	20.144	20.1704	19.8753	20.0739	19.8945	20.0522	19.8317	19.8288	19.9801	+	1.64755	0.0163966	0.258689	3.04994		0.388417	0.363495	0.0803337	0.887713	4	4	4	20.4	20.4	20.4	23.481	0	14.937	57253000	39	6259700	7016100	4004900	5849500	4943900	5029400	4243500	5665000	3638700	3772900	3129000	3700300	Q9M385	Q9M385
AT2G05830	Methylthioribose-1-phosphate isomerase	At2g05830	18.2684	18.7702	18.4624	18.5735	18.2719	18.3117	18.2541	18.3923	18.304	18.3235	18.2433	18.1696	+	1.23781	0.037614	0.258564	2.34012		0.461553	0.292082	0.0474205	1.02362	4	4	4	19.8	19.8	19.8	34.535	0	21.9	18509000	33	1628300	2790300	1936900	2131100	1775500	1516700	1522500	1545100	476910	979870	1175500	1030000	A8MRP9;Q9ZUG4-2;Q9ZUG4	A8MRP9;Q9ZUG4-2;Q9ZUG4
AT1G75950	SKP1-like protein 1A	SKP1A	20.0405	20.1463	20.2413	20.1695	20.0538	20.0951	20.0495	20.1035	19.6379	20.0342	19.8631	20.0299	+	1.34749	0.029986	0.258128	2.5259		1.0051	0.0701347	0.184208	1.95165	8	8	5	73.8	73.8	61.2	17.857	0	137.48	72788000	142	6023800	7878400	7907200	6648200	6546800	7260500	5936300	5713400	3783700	5383500	4302300	5403800	Q39255;O65674;O49484;Q9M1X5	Q39255
AT1G16890;AT1G78870	Ubiquitin-conjugating enzyme E2 36;Ubiquitin-conjugating enzyme E2 35	UBC36;UBC35	18.7056	18.6787	18.528	18.6845	18.5787	18.4443	18.6299	18.6486	18.3051	18.3554	18.3131	18.4447	+	2.89163	0.00279298	0.294604	5.67993	+	2.11431	0.00920721	0.2208	3.93304	6	6	6	61.4	61.4	61.4	17.22	0	53.532	27123000	67	2972000	3236800	2865000	3503900	2147300	1806100	2159500	2780500	765030	1556800	1480000	1850200	Q9FZ48;A0A1P8ARI0;F4I615;Q9FZ48-2;Q94A97;A0A2H1ZEG2;Q94A97-3;Q94A97-2	Q9FZ48;A0A1P8ARI0;F4I615;Q9FZ48-2;Q94A97;A0A2H1ZEG2;Q94A97-3;Q94A97-2
AT1G13060;AT3G26340	Proteasome subunit beta type-5-A;Proteasome subunit beta type-5-B	PBE1;PBE2	18.4648	18.4802	18.6843	18.5188	18.1122	18.28	18.3359	18.22	18.2922	18.1959	18.3358	18.2929	+	2.34581	0.0051028	0.257777	4.4119		0.317284	0.441014	-0.0421991	-0.749973	5	5	5	34.9	34.9	34.9	32.344	0	30.073	22577000	50	1996800	2138400	2848400	2364900	2019500	2523400	1528100	1861100	1123700	1127900	1859900	1185100	F4HP14;O23717;Q9LIP2	F4HP14;O23717;Q9LIP2
AT5G56680	Asparagine--tRNA ligase, cytoplasmic 1	SYNC1	18.7781	18.4954	18.4638	18.6518	18.2539	18.2977	18.4734	18.3811	18.3983	18.3066	18.3796	18.2746	+	1.77086	0.0130185	0.257517	3.27403		0.0745993	0.825456	0.0117788	0.207917	5	5	4	14.2	14.2	12.9	63.782	0	8.8338	18081000	16	1755300	1343600	1675100	1736200	1574900	2278500	1366800	1626300	1059900	975320	1200600	1488100	Q9SW96;Q9SSK1	Q9SW96
AT3G57050	Cystathionine beta-lyase, chloroplastic	CBL	18.3318	18.201	17.9526	17.9979	16.2999	17.9544	18.1591	18.2016	17.977	17.7971	17.6865	17.9941	+	1.17044	0.0440416	0.257167	2.22704		0.177471	0.625031	-0.209899	-0.455818	5	5	5	18.1	18.1	18.1	41.928	0	45.857	13099000	25	1653800	1287300	1326200	1030900	758760	794370	1674700	1662100	397330	714320	894560	904700	A0A1I9LQK7;A0A1I9LQK6;P53780-2;P53780;F4J244	A0A1I9LQK7;A0A1I9LQK6;P53780-2;P53780;F4J244
AT3G52990	Pyruvate kinase	At3g52990	19.1965	19.1532	18.9858	19.0561	18.935	18.9579	19.1792	19.0993	18.8042	18.7986	18.9012	18.7863	+	2.63705	0.00362069	0.275306	5.06184	+	1.86311	0.0127424	0.220275	3.44568	9	9	3	31.9	31.9	13.7	51.889	0	66.483	54387000	116	5432600	5974700	5503000	4605400	4303300	5840300	3740900	5117700	2985500	4403100	3933100	2547900	A8MR07;Q94KE3	A8MR07;Q94KE3
AT1G64190	6-phosphogluconate dehydrogenase, decarboxylating 1, chloroplastic		20.1523	20.2181	20.0633	20.1916	20.1269	20.0747	20.209	20.21	19.8905	19.9369	19.9536	19.9594	+	2.99163	0.00308527	0.221199	5.93692	+	3.01825	0.00447059	0.220038	6.00675	15	15	5	49.5	49.5	17.2	53.377	0	120.4	134590000	172	11232000	15239000	13390000	13668000	14330000	12480000	10827000	9489300	6603600	10506000	8352700	8475800	Q9SH69	Q9SH69
AT4G11420	Eukaryotic translation initiation factor 3 subunit A	TIF3A1	18.7546	18.5906	18.5233	18.7024	18.481	18.5533	18.6534	18.6765	18.3043	18.4491	18.4666	18.2673	+	2.00867	0.00933824	0.270872	3.72432	+	1.74868	0.0156181	0.219207	3.23327	14	14	14	22.4	22.4	22.4	114.3	0	45.594	44638000	98	4653800	4402200	4419700	4807500	3766100	3567000	3625600	4138000	2333400	3359000	3040000	2525900	Q9LD55	Q9LD55
AT3G23940	Dihydroxy-acid dehydratase, chloroplastic	DHAD	19.5238	19.6293	19.3934	19.5142	19.5832	19.5124	19.4427	19.5741	19.4095	19.3363	19.2022	19.2932	+	1.70856	0.0140769	0.204863	3.16008	+	2.15847	0.00890047	0.2178	4.02204	12	12	12	24.6	24.6	24.6	64.713	0	59.109	87015000	177	9227900	9872400	7176500	6102400	12039000	9121000	6017600	7403600	5347900	6613900	4042900	4050300	Q9LIR4-2;Q9LIR4	Q9LIR4-2;Q9LIR4
AT1G35720	Annexin D1	ANN1	19.73	19.8985	19.7912	19.6894	19.5239	19.5351	19.5503	19.5986	19.5365	19.4508	19.5922	19.5174	+	2.47014	0.00391858	0.253054	4.68243		0.357611	0.396468	0.0277529	0.828824	12	12	12	51.1	51.1	51.1	36.203	0	95.335	86043000	112	8741000	12367000	9760500	6589200	7991200	8648500	4595700	6781400	4783600	5893100	5131800	4760200	Q9SYT0	Q9SYT0
AT3G05350		At3g05350	18.1935	18.2528	18.0109	18.177	18.1611	18.0944	18.238	18.2834	18.0844	17.9331	17.8926	18.0062	+	1.43946	0.025065	0.179526	2.68378	+	1.95556	0.011103	0.215181	3.62148	4	4	4	6.6	6.6	6.6	78.708	0	12.323	10715000	25	966190	1058700	702590	1064200	1350500	1349100	744600	1049600	663910	725040	506290	534360	Q8RY11	Q8RY11
AT2G13560	NAD-dependent malic enzyme 1, mitochondrial	NAD-ME1	17.9757	17.5959	17.7792	17.8642	17.6682	17.8162	17.8636	17.912	17.5718	17.6104	17.6272	17.5957	+	1.33301	0.0303241	0.202506	2.50123	+	2.12738	0.00914679	0.213767	3.95926	4	4	4	13.5	13.5	13.5	69.655	0	14.477	9980800	24	1476600	512980	1283700	1263400	403650	1459000	765510	1176600	276590	325760	529480	507420	Q9SIU0	Q9SIU0
AT1G13440	Glyceraldehyde-3-phosphate dehydrogenase GAPC2, cytosolic	GAPC2	23.437	23.4435	23.4969	23.3005	23.2429	23.3657	23.3228	23.3636	23.1643	23.0693	23.1893	23.0217	+	2.76144	0.00314839	0.308314	5.35761	+	2.31913	0.00635789	0.212582	4.35511	19	19	2	71.9	71.9	10.4	36.913	0	323.31	1769800000	1193	177700000	195110000	197350000	150410000	157820000	170280000	135240000	141580000	102960000	122310000	113720000	105290000	Q9FX54;F4HQT1	Q9FX54;F4HQT1
AT3G02090	Probable mitochondrial-processing peptidase subunit beta		20.0752	20.0637	20.0347	19.9781	19.8721	19.9029	20.0451	19.9475	19.7476	19.6394	19.8452	19.6963	+	3.11658	0.00305263	0.30583	6.27015	+	1.96196	0.0110345	0.209788	3.6338	17	17	17	44.6	44.6	44.6	59.159	0	173.94	133830000	233	12520000	14509000	15795000	12903000	11888000	13806000	10964000	11811000	7714200	7070400	7659700	7192500	Q42290;Q42290-2	Q42290;Q42290-2
AT5G46790	Abscisic acid receptor PYL1	PYL1	17.3028	17.5443	17.3873	17.4846	17.4972	17.5899	17.4264	17.5134	17.2253	17.276	17.2781	17.409		1.03723	0.0582572	0.13264	2.00503	+	2.17729	0.00864269	0.209599	4.06029	2	2	2	13.1	13.1	13.1	25.361	0	18.432	6373600	19	486400	706410	597740	643960	613460	649170	490800	618170	341720	425070	332160	468540	Q8VZS8	Q8VZS8
AT2G36530	Bifunctional enolase 2/transcriptional activator	ENO2	21.7026	21.8311	21.7921	21.7028	21.6474	21.7214	21.729	21.743	21.6373	21.4617	21.464	21.4401	+	2.41739	0.00460247	0.256334	4.56644	+	2.21636	0.00804963	0.209409	4.14035	20	20	20	68.9	68.9	68.9	47.719	0	323.31	700850000	600	61306000	76242000	70877000	64116000	63768000	68414000	53222000	63487000	44323000	47057000	43585000	44453000	P25696;A0A1P8B1N1	P25696;A0A1P8B1N1
AT4G09320	Nucleoside diphosphate kinase 1	NDK1	21.4645	21.4547	21.5419	21.5116	21.3687	21.4059	21.3806	21.4845	21.2857	21.2655	21.0237	21.3998	+	1.65066	0.0160461	0.249508	3.05552		1.03274	0.0656667	0.166262	1.99757	8	8	8	65.8	65.8	65.8	16.5	0	201.57	226910000	232	18743000	21666000	22651000	19091000	20366000	23088000	18497000	22642000	18282000	15069000	12967000	13845000	P39207	P39207
AT3G11910	Ubiquitin carboxyl-terminal hydrolase;Ubiquitin carboxyl-terminal hydrolase 13	UBP13	19.3146	19.1324	19.1007	19.2431	19.1968	19.2325	19.2346	19.338	18.9687	19.0581	18.99	19.1502	+	1.29082	0.0333723	0.155933	2.42962	+	2.19447	0.00832117	0.208678	4.0954	8	8	4	10.8	10.8	4.6	130.52	0	28.572	37365000	70	3336500	3087200	3177800	3060500	3386400	3766300	2969400	3372600	4114700	2245200	2410700	2437600	F4J7I2;Q84WU2	F4J7I2;Q84WU2
AT3G02630	Acyl-[acyl-carrier-protein] desaturase 5, chloroplastic	S-ACP-DES5	18.2976	18.3242	18.1721	18.1581	18.1761	18.1202	18.1535	18.222	17.9528	17.9818	17.9004	18.0055	+	2.92651	0.00287365	0.277897	5.76862	+	3.26321	0.00370621	0.207855	6.67943	7	6	4	25.8	21.5	13.6	45.302	0	21.141	19410000	51	1653400	2101600	2141500	1456300	1882400	2263700	1993300	2066600	1261500	1007000	805490	776800	Q9M879	Q9M879
AT5G28060	40S ribosomal protein S24-2	RPS24B	20.0446	20.1936	19.9426	19.9886	20.0216	19.7861	19.9455	19.9205	19.6868	19.8215	19.7908	19.5485	+	2.15488	0.00715832	0.330473	4.01477	+	1.40363	0.0331132	0.206549	2.62202	3	3	2	26.3	26.3	18	15.419	0	28.337	37610000	69	3970000	4676500	3902200	3857900	3273300	3619000	3150100	3430500	1522100	1800600	2758700	1649000	Q8LC83	Q8LC83
ATCG00830;ATCG01310	50S ribosomal protein L2, chloroplastic	rpl2-A	20.6605	20.6504	20.5956	20.6538	20.6244	20.6235	20.7302	20.6894	20.4791	20.4861	20.4111	20.4671	+	3.66121	0.000952381	0.179212	7.89995	+	3.23517	0.00356522	0.205968	6.59958	5	5	5	28.1	28.1	28.1	29.864	0	177.82	112210000	137	9417500	11830000	11275000	10249000	8673200	12024000	7846400	8667900	7479700	8770100	8084100	7894000	P56791	P56791
AT4G21150	Dolichyl-diphosphooligosaccharide--protein glycosyltransferase subunit 2	HAP6;RPN2	19.222	19.2566	19.0012	19.1812	19.0662	19.0373	19.1077	19.15	18.7823	18.957	19.0132	18.792	+	1.85386	0.011934	0.279129	3.42831	+	1.74478	0.0159585	0.204191	3.22613	8	8	8	22.7	22.7	22.7	73.397	0	34.646	50132000	97	4998000	5232200	4696000	4903700	4250100	5073100	3473000	4269700	2530700	3668800	3919400	3116900	F4JIM7;Q93Z16	F4JIM7;Q93Z16
AT2G26590	26S proteasome regulatory subunit RPN13	RPN13	18.479	18.5555	18.3417	18.4572	18.401	18.3072	18.3803	18.3109	18.0385	18.3047	18.1132	18.4006	+	1.37868	0.0286635	0.244057	2.5792		0.769064	0.128381	0.135579	1.55823	6	6	6	42	42	42	33.297	0	42.191	23579000	58	2565200	2615400	2098400	2676000	2404700	2105600	1575200	2131200	792460	1755400	1424900	1434400	O48726;A0A1P8B2X5	O48726;A0A1P8B2X5
AT5G66140	Proteasome subunit alpha type-7-B	PAD2	19.5586	19.5175	19.3754	19.4634	19.3415	19.297	19.4521	19.3959	19.3902	19.1329	19.1386	19.01	+	1.88581	0.0112941	0.310804	3.48849	+	1.24496	0.0456157	0.203689	2.35216	5	5	1	30	30	6.8	27.324	0	73.249	31847000	33	3227200	3926900	2016900	3173700	3113300	2588600	2114300	3110700	2170400	2464700	1923000	2017500	O24616	O24616
AT5G61780		Tudor2	18.9747	18.7011	18.534	18.806	18.6227	18.5039	18.8044	18.6181	18.6596	18.4064	18.5537	18.4276	+	1.15857	0.0447153	0.242117	2.20719		0.713144	0.151302	0.125437	1.46382	10	5	5	14.1	8.7	8.7	107.74	0	24.714	24226000	70	2287100	1677000	2684700	2955300	1916400	1641200	1995200	1726000	2049800	1613400	1848200	1832000	Q9FLT0	Q9FLT0
AT1G69740	Delta-amiRnolevulinic acid dehydratase 1, chloroplastic	HEMB1	20.3937	20.5629	20.5474	20.3718	20.4052	20.4246	20.4635	20.4984	20.1255	20.2905	20.2589	20.3023	+	1.88318	0.0115578	0.224628	3.48351	+	2.36951	0.00598907	0.203628	4.4627	11	11	11	44.4	44.4	44.4	46.69	0	157.33	160100000	242	15228000	16568000	16684000	15387000	13862000	16174000	11858000	15398000	9226400	10580000	8838300	10294000	Q9SFH9	Q9SFH9
AT5G17920	5-methyltetrahydropteroyltriglutamate--homocysteine methyltransferase 1	MS1	23.7284	23.7343	23.6709	23.7155	23.5326	23.563	23.6632	23.6283	23.2984	23.4113	23.4502	23.4164	+	3.93193	0.000820513	0.318201	8.83317	+	2.4117	0.00540056	0.202707	4.55405	36	36	18	64.1	64.1	37.8	84.356	0	323.31	2465200000	1777	229990000	262410000	233290000	257790000	209190000	241440000	185480000	221360000	139280000	156010000	163730000	165220000	O50008;O22824	O50008
AT5G42020	Mediator of RNA polymerase II transcription subunit 37f	BIP2;MED37F	20.3833	20.4903	20.3794	20.4089	20.2614	20.2724	20.3718	20.4701	20.1688	20.1047	20.1092	20.1831	+	3.8016	0.0012	0.274057	8.37267	+	2.064	0.0102707	0.202493	3.83292	21	19	3	44.7	41.9	8.5	67.4	0	189.72	201640000	297	18329000	22887000	19457000	20066000	18856000	17774000	15486000	19475000	10861000	13835000	11898000	12714000	F4K007;A0A1P8BF32;Q39043	F4K007;A0A1P8BF32;Q39043
AT5G04590	Sulfite reductase [ferredoxin], chloroplastic	SIR	20.5924	20.4764	20.4163	20.455	20.3547	20.3994	20.3584	20.2965	19.9769	20.2194	20.2614	20.1437	+	2.41696	0.00459113	0.334663	4.56551	+	1.64682	0.0201479	0.201881	3.04863	16	16	16	38.6	38.6	38.6	71.949	0	152.14	191900000	261	21093000	19375000	18633000	16875000	17016000	20241000	13254000	16241000	9205200	13370000	12939000	13662000	Q9LZ66	Q9LZ66
AT3G22110	Proteasome subunit alpha type-4-A	PAC1	19.2737	19.2013	19.1042	19.2376	19.0983	18.9813	19.2179	19.2145	18.8717	18.877	19.0958	19.0307	+	1.90031	0.0111375	0.235358	3.51595		1.03608	0.0656594	0.159194	2.00312	4	4	4	23.6	23.6	23.6	27.475	0	56.31	25049000	37	2101900	2132500	3089500	3237100	2795900	1995400	1824900	2071300	1213900	1413600	1635400	1537900	O81148;F4JJE5	O81148
AT3G08530	Clathrin heavy chain 2	CHC2	19.5749	19.629	19.4181	19.6716	19.6473	19.5968	19.6036	19.4936	19.3874	19.4413	19.4531	19.252	+	1.41159	0.0265343	0.18998	2.6357	+	1.93271	0.0116421	0.201867	3.57766	36	36	5	33.8	33.8	6.2	193.27	0	278.01	225420000	333	20624000	21699000	19515000	23216000	21577000	24255000	18956000	19657000	12832000	15071000	15317000	12699000	Q0WLB5;REV__Q9ZRF9	Q0WLB5
AT1G35680	50S ribosomal protein L21, chloroplastic	RPL21	20.7096	20.543	20.607	20.6177	20.5218	20.4306	20.6043	20.6243	20.3211	20.3457	20.2395	20.4691	+	2.47796	0.00395887	0.275493	4.69978	+	1.67753	0.0193977	0.201401	3.10388	4	4	4	25.9	25.9	25.9	24.038	0	36.57	96285000	97	9205400	9192100	10168000	9885800	8666900	8379000	7502700	8250700	5330600	7411500	5990500	6302100	P51412	P51412
AT4G29410	60S ribosomal protein L28-2	RPL28C	18.9118	18.9612	18.7812	18.9544	18.9329	18.792	18.9186	19.1841	18.8232	18.8559	18.5069	18.4894	+	1.13862	0.0464057	0.233269	2.17386		1.17911	0.0512158	0.288015	2.24155	3	2	2	18.2	18.2	18.2	15.91	0	19.815	17779000	32	1716300	1880100	1752500	1565100	1674700	1766000	1524400	1841200	1103100	1085200	908860	962040	Q9M0E2	Q9M0E2
AT3G63190	Ribosome-recycling factor, chloroplastic	RRF	20.3092	20.0989	20.1783	20.3914	20.2412	19.9433	20.336	20.4022	19.9696	19.9398	19.9576	20.1841	+	1.42654	0.0256704	0.231693	2.66147		0.95665	0.0791448	0.217934	1.87119	5	5	5	25.1	25.1	25.1	30.422	0	286.74	114670000	179	10192000	11398000	11348000	11360000	10930000	8529300	9884400	11592000	6741600	7610300	6460800	8621500	Q9M1X0	Q9M1X0
AT2G20420	Succinyl-CoA ligase [ADP-forming] subunit beta, mitochondrial		20.0756	20.1603	19.8914	19.9652	19.9945	19.9212	19.9593	20.0486	19.9865	19.7356	19.6712	19.7282	+	1.41473	0.0261546	0.24276	2.64112	+	1.4287	0.0323478	0.200511	2.66518	10	10	10	34.2	34.2	34.2	45.345	0	50.923	92839000	149	9232500	10364000	7991500	8609200	10243000	9269500	5959000	8029300	5207700	6704800	5862900	5365700	O82662	O82662
AT4G24280	Heat shock 70 kDa protein 6, chloroplastic	HSP70-6	22.4184	22.2652	22.3325	22.4383	22.3077	22.2161	22.4342	22.4004	22.2285	22.0439	22.1124	22.1745	+	2.12991	0.00744314	0.223768	3.96436	+	1.70895	0.0176526	0.199781	3.16078	30	30	12	52.4	52.4	24	76.507	0	323.31	756720000	775	78368000	76869000	73954000	68204000	68713000	75680000	56902000	71110000	43665000	46403000	48920000	47936000	Q9STW6	Q9STW6
AT1G30120;AT2G34590	Pyruvate dehydrogenase E1 component subunit beta-2, chloroplastic;Pyruvate dehydrogenase E1 component subunit beta-3, chloroplastic	PDH-E1 BETA;E1-BETA-2	20.2002	20.2628	20.073	20.1042	20.1191	20.0933	20.0717	19.8986	20.0973	19.9121	19.9812	19.73	+	1.39123	0.0274892	0.229918	2.60072		0.594283	0.20779	0.115511	1.25983	4	4	4	14.5	14.5	14.5	44.244	0	20.06	43382000	63	4671800	5149900	4627800	4481200	3521600	4371500	3807100	3405700	2183600	2218000	3566500	1377200	Q9C6Z3;O64688	Q9C6Z3;O64688
AT1G10630;AT1G23490;AT1G70490;AT2G47170;AT3G62290;AT5G14670	ADP-ribosylation factor 2-A;ADP-ribosylation factor 1;ADP-ribosylation factor 2-B	T17J13.250;ARFA1F;T15N1_160;ARF2-A;ARF1;ARF2-B	20.3657	20.3173	20.237	20.2601	20.1975	20.1507	20.2158	20.1641	19.83	20.1912	20.1689	20.0706	+	1.40468	0.0267348	0.229826	2.62382		0.670279	0.169687	0.116836	1.39086	7	7	7	43.6	43.6	43.6	20.607	0	63.239	113690000	179	10022000	12762000	11647000	10070000	10660000	10395000	7972900	10684000	5026100	8975800	8331800	7146000	Q9M1P5;Q6ID97;A0A1P8BDK6;Q9LYJ3;Q9LQC8;P36397;P0DH91	Q9M1P5;Q6ID97;A0A1P8BDK6;Q9LYJ3;Q9LQC8;P36397;P0DH91
AT1G70310	Spermidine synthase 2	SPDSYN2	18.3619	18.4396	18.2081	18.2513	18.2509	18.1761	18.2764	18.3249	18.2307	17.9075	18.0908	18.0007	+	1.60636	0.0176402	0.257813	2.97633	+	1.41653	0.032426	0.199646	2.64422	4	3	3	17.1	13.2	13.2	37.14	0	11.702	12777000	34	1536000	1773900	1293400	1001500	1310500	1271400	981750	1177800	507590	776110	590120	556940	O48661	O48661
AT1G16470;AT1G79210	Proteasome subunit alpha type-2-A;Proteasome subunit alpha type-2-B	PAB1;PAB2	19.4732	19.5047	19.3363	19.3297	19.2733	19.419	19.4031	19.5744	19.3477	19.1726	19.1018	19.2492	+	1.49115	0.0227289	0.193154	2.77349	+	1.30895	0.0402919	0.199612	2.46035	4	4	4	26	26	26	25.701	0	51.496	32417000	49	2260100	3739500	3117400	2159700	2922900	4115900	1915400	2767300	2892100	2484900	1874900	2167100	O23708;Q8L4A7;O23708-2	O23708;Q8L4A7;O23708-2
AT2G30620	Histone H1.2	At2g30620	18.8925	19.12	18.7988	19.1981	19.199	18.9799	19.0675	18.9377	18.7513	18.7918	18.9601	18.8854		0.7222	0.128853	0.155203	1.47916	+	1.43295	0.0320393	0.198859	2.67253	3	3	2	17.3	17.3	13.9	21.549	0	27.346	23944000	58	2624100	3073000	1915000	1480600	3102500	2863300	1558500	1614200	1102500	2085500	1318200	1206200	F4INW2;P26569	F4INW2;P26569
AT2G36880	S-adenosylmethionine synthase 3	METK3	20.3514	20.4788	20.4241	20.222	20.3524	20.2701	20.1341	20.1618	20.0802	19.9378	20.1397	19.97	+	2.44599	0.00437468	0.33717	4.62911	+	1.54394	0.0255	0.197684	2.86591	11	6	6	40.3	28.5	28.5	42.497	0	47.588	65751000	47	6829300	7949400	7622200	5355300	6230300	5746300	4772600	5314700	3169600	4307900	4626700	3826900	Q9SJL8	Q9SJL8
AT3G29360	UDP-glucose 6-dehydrogenase 2	UGD2	19.6939	19.6928	19.4992	19.4889	19.44	19.3815	19.6255	19.6013	19.4208	19.2828	19.3133	19.4409	+	1.78253	0.0125491	0.229225	3.29554		1.07292	0.0614417	0.147627	2.06438	7	7	4	19.4	19.4	12.1	53.172	0	21.586	39731000	48	4361700	5553600	4283200	2910800	3931900	5188400	2937900	2607900	1608100	2233800	2173400	1940200	Q9LIA8;Q9FZE1	Q9LIA8
AT5G58250		At5g58250	20.1699	20.1839	20.2525	20.0599	20.0876	20.0431	20.0929	20.045	19.7522	19.8945	19.9168	19.9155	+	2.73264	0.00303106	0.296776	5.2881	+	2.49326	0.00533735	0.197412	4.73385	6	6	6	39.8	39.8	39.8	24.104	0	62.976	82041000	138	7669700	8248900	10443000	8274300	9177200	6001200	6781300	7772200	3799500	5118100	4531600	4224600	Q9LVM3	Q9LVM3
ATCG00780	50S ribosomal protein L14, chloroplastic	rpl14	20.866	20.9476	20.8524	20.9088	20.9305	20.757	20.8924	20.9463	20.7321	20.688	20.5717	20.7472	+	2.44212	0.00436364	0.208931	4.6206	+	1.81758	0.0137843	0.19677	3.36049	6	6	6	48.4	48.4	48.4	13.582	0	75.64	149860000	164	13749000	15827000	14962000	14775000	14793000	10215000	12381000	14163000	8752600	11012000	9917000	9310800	P56792	P56792
AT5G45930	Magnesium-chelatase subunit ChlI-2, chloroplastic	CHLI2	18.6922	18.7826	18.6222	18.6025	18.6196	18.5343	18.6091	18.5543	18.5811	18.4588	18.321	18.4401	+	1.8128	0.0118724	0.224642	3.35162		1.19029	0.0502797	0.129103	2.26029	11	3	3	39.2	9.8	9.8	46.097	0	25.544	15318000	65	1455100	1121600	1510800	1663900	1452000	1540200	1258500	1653200	596770	934080	997480	1134000	Q5XF33	Q5XF33
AT1G31230	Bifunctional aspartokinase/homoserine dehydrogenase 1, chloroplastic;Aspartokinase;Homoserine dehydrogenase	AKHSDH1	18.2427	18.0809	17.8427	18.0644	18.1139	17.8904	18.0304	18.0469	17.7902	17.9161	17.7767	17.8115	+	1.42485	0.0256761	0.234062	2.65854	+	1.87898	0.0126641	0.196759	3.47557	4	4	3	6.3	6.3	4.2	99.403	0	22.759	10148000	24	1565300	1423600	1174300	1018500	910280	671120	629450	674370	339270	531330	777410	433270	Q9SA18	Q9SA18
AT1G56700		At1g56700;F25P12.86	18.4338	18.846	18.4663	18.5521	18.4048	18.5029	18.5337	18.4867	18.1479	18.2912	18.2923	18.413	+	1.42616	0.0256386	0.288433	2.6608	+	1.74226	0.016	0.195902	3.22152	2	2	2	24.2	24.2	24.2	20.994	0	23.02	9060900	14	692580	1027000	951480	1168900	809340	985360	784430	905600	309710	340570	429770	656130	A8MSE7;Q9FXC0	A8MSE7;Q9FXC0
AT1G12310	Probable calcium-binding protein CML13	CML13	19.3263	19.2164	19.1516	19.3057	19.1655	18.8708	19.1318	19.2461	18.9605	18.9795	18.9127	19.2568	+	1.35461	0.0299155	0.222611	2.53805		0.281211	0.485095	0.076179	0.677489	8	8	4	64.9	64.9	35.8	16.517	0	39.878	52117000	91	4254100	4618900	5549500	5582400	4823900	4870700	4291300	5002900	2343700	3100600	3387700	4291200	Q94AZ4	Q94AZ4
AT1G08520	Magnesium-chelatase subunit ChlD, chloroplastic	CHLD	19.5531	19.4613	19.2834	19.4488	19.3959	19.3774	19.5122	19.4757	19.2803	19.256	19.1575	19.2843	+	1.63447	0.016505	0.19214	3.0265	+	2.37703	0.0058843	0.195777	4.47891	16	16	16	22.9	22.9	22.9	83.283	0	80.974	69571000	117	7604000	6675700	6022200	6533500	7176700	8615400	4799400	5183000	3706300	6061500	3217800	3975700	Q9SJE1	Q9SJE1
AT5G50370	Adenylate kinase 3	ADK2	18.0296	17.9918	17.8033	17.9221	17.7064	16.6321	18.0903	17.9796	17.6315	17.7013	17.632	17.8945	+	1.5005	0.0221462	0.221878	2.78979		0.12449	0.719231	-0.112734	-0.332563	4	3	3	27	23	23	25.509	0	9.0359	10359000	21	1032700	896490	771190	1513200	871240	635060	1170700	1112900	509960	707810	326420	811780	A0A1P8BFG5;Q9FK35	A0A1P8BFG5;Q9FK35
AT3G49470	Nascent polypeptide-associated complex subunit alpha-like protein 2		19.3734	19.4797	19.4851	19.3542	19.4991	19.3746	19.2278	19.9177	19.3694	19.2109	19.0493	19.1763	+	1.60857	0.0174454	0.221601	2.98027		0.954825	0.0791202	0.303279	1.86816	6	5	5	43.8	37.8	37.8	23.712	0	18.546	31941000	35	2766500	3391700	3460800	2705500	3613100	3425900	2219200	2231400	2109000	2129700	1951600	1936400	Q94JX9;A0A1I9LR04	Q94JX9;A0A1I9LR04
AT3G11830	T-complex protein 1 subunit eta	CCT7	19.3522	19.4113	19.1992	19.3795	19.1486	19.1363	19.3137	19.3285	19.0572	19.0556	19.1474	19.1969	+	2.03697	0.00906015	0.221298	3.77966		0.964073	0.0775828	0.117492	1.88352	13	13	13	39.3	39.3	39.3	59.776	0	84.062	72276000	140	7016000	8005300	7239900	6990400	5781400	7263100	5842200	7234100	4082600	4477800	3448900	4894600	Q9SF16;Q9SF16-2	Q9SF16;Q9SF16-2
AT5G46750	Probable ADP-ribosylation factor GTPase-activating protein AGD9	AGD9	17.34	17.7728	17.3925	17.2319	17.5534	17.5404	17.3819	17.4567	17.4457	17.2654	17.1565	17.2823		0.510778	0.227873	0.146797	1.11256	+	1.46254	0.0297257	0.19561	2.72374	2	2	2	8	8	8	43.55	0	6.0048	5772700	18	513320	642940	563260	477690	526680	558890	422500	549780	388110	394030	349990	385560	Q9FIQ0	Q9FIQ0
AT2G14170	Methylmalonate-semialdehyde dehydrogenase [acylating], mitochondrial	ALDH6B2	18.6647	18.9283	18.6593	18.8643	18.9131	18.9104	18.9699	18.89	18.6964	18.6315	18.7678	18.8088		0.277172	0.454589	0.0530467	0.669245	+	2.4119	0.00541573	0.194749	4.55448	6	6	6	17.9	17.9	17.9	53.406	0	28.915	29258000	53	1657100	2898200	2947600	2877000	3365000	4207900	2096600	1990000	2121700	1999000	870530	2227400	A8MQR6;Q0WM29;A8MQH4	A8MQR6;Q0WM29;A8MQH4
AT2G42210	Outer envelope pore protein 16-3, chloroplastic/mitochondrial	OEP163	18.7184	18.725	18.5519	18.5429	18.4726	18.5261	18.5756	18.63	18.387	18.3068	18.3887	18.3441	+	2.67236	0.00339286	0.277897	5.14462	+	2.60718	0.00475421	0.194408	4.99252	3	3	3	36.5	36.5	36.5	16.999	0	17.031	17555000	49	1812200	1987800	1781200	1612200	1188500	1712100	1432800	1636300	815540	1268800	1230800	1076600	O48528;O48528-2	O48528;O48528-2
AT1G01090	Pyruvate dehydrogenase E1 component subunit alpha-3, chloroplastic	PDH-E1 ALPHA	19.7987	19.9107	19.707	19.7812	19.6329	19.7099	19.7974	19.771	19.5854	19.5406	19.4546	19.5531	+	2.72308	0.00299387	0.265962	5.26515	+	2.25721	0.00758163	0.194347	4.22497	11	11	11	29.2	29.2	29.2	47.173	0	90.76	62225000	156	7551400	6864000	5949200	6075300	4551500	6374200	5705000	5868900	2151700	3639000	3320600	4174400	O24457	O24457
AT2G02560	Cullin-associated NEDD8-dissociated protein 1	CAND1	17.7452	17.4366	17.2712	17.6266	17.658	17.3894	17.561	17.42	17.301	17.351	17.3032	17.2994		1.01047	0.0622933	0.206252	1.96056	+	1.6351	0.0203376	0.193443	3.02762	2	2	2	2.1	2.1	2.1	134.62	0.00046253	3.5114	7369300	11	818800	741150	642430	750640	730950	741830	597390	477020	438620	520050	527750	382710	Q8L5Y6-2;Q8L5Y6	Q8L5Y6-2;Q8L5Y6
AT3G57290	Eukaryotic translation initiation factor 3 subunit E	TIF3E1	18.9217	18.8333	18.5899	18.7766	18.7001	18.4704	18.8239	18.6783	18.3951	18.4543	18.5796	18.4709	+	2.05569	0.00865909	0.305423	3.8165	+	1.23376	0.0464515	0.193196	2.33329	5	5	5	17.5	17.5	17.5	51.749	0	15.211	21754000	48	2007400	2030800	2006700	2421600	2144800	1586300	2133600	2144600	1036000	1213000	1479900	1548900	Q9C5Z3	Q9C5Z3
AT2G27720	60S acidic ribosomal protein P2-1	RPP2A;At2g27720	20.0107	20.3788	20.3456	20.2754	20.0429	20.1818	20.2023	20.2832	20.1203	19.9503	19.9572	20.1033	+	1.21948	0.0395259	0.219831	2.30928		1.11621	0.0564229	0.144749	2.13647	8	6	6	69.6	59.1	59.1	11.452	0	270.43	88152000	186	7843800	9166300	9600700	8909300	7845000	7909500	7346400	7812900	4634700	5517900	5189900	6376000	P51407;A0A1P8B2C7;F4IGR5;F4IGR4	P51407;A0A1P8B2C7;F4IGR5;F4IGR4
AT5G10920	Argininosuccinate lyase, chloroplastic		18.6882	18.6613	18.5894	18.7186	18.6902	18.5465	18.747	18.6577	18.5324	18.5587	18.3656	18.4143	+	1.96793	0.00988193	0.196609	3.6453	+	1.66044	0.0199675	0.192608	3.07309	3	3	3	9.3	9.3	9.3	57.512	0	9.5197	20899000	46	1925700	2250300	1895200	2271600	1850200	2015100	1919500	2028600	1148300	1350600	849020	1394900	Q9LEU8	Q9LEU8
AT5G62530	Delta-1-pyrroline-5-carboxylate dehydrogenase 12A1, mitochondrial	ALDH12A1	18.6817	19.031	18.8197	18.775	18.8563	19.0242	18.8292	18.7359	18.5518	18.7744	18.6825	18.6671		0.924665	0.0772748	0.157921	1.81805	+	1.36186	0.0366853	0.192467	2.55043	5	5	5	14.7	14.7	14.7	61.772	0	14.047	20960000	28	1726600	2270000	2135800	1949100	1736900	2528500	1720000	1709300	826790	1689900	1423500	1243400	Q8VZC3	Q8VZC3
AT1G77940	60S ribosomal protein L30-2	RPL30B	20.6175	20.6091	20.5008	20.4608	20.4376	20.4769	20.648	20.4793	20.5052	20.3131	20.2228	20.2358	+	1.61873	0.0170633	0.2278	2.99837	+	1.26374	0.0442889	0.191209	2.38383	4	4	2	51.8	51.8	27.7	12.29	0	39.78	61938000	72	6050700	6506700	6102600	5415000	5012200	6327600	5070600	5376100	4042400	4281700	4018600	3733700	Q8VZ19	Q8VZ19
AT5G39730		At5g39730	18.5658	18.5169	18.4868	18.3628	18.597	18.3309	18.225	18.2765	18.4623	18.1877	18.2048	18.2163	+	1.47974	0.0231476	0.215275	2.75361		0.368874	0.383295	0.0895548	0.850481	5	5	5	45.9	45.9	45.9	20.017	0	32.581	19993000	32	1175100	2551600	2084400	1336100	2327200	1720900	1680000	1400800	736790	1849400	1414800	1715800	Q9FIX1	Q9FIX1
AT5G52520		OVA6	18.9853	19.0635	18.9599	18.9647	19.0715	19.2133	19.0318	19.0189	18.8166	18.9024	19.0339	18.8192		0.90146	0.0812226	0.100331	1.77946	+	1.51661	0.0269794	0.190867	2.81796	11	11	11	32.2	32.2	32.2	60.746	0	73.572	44138000	94	3809400	3252500	4505800	2835900	5321300	5208800	3904600	3237900	2649900	2866200	3550800	2995000	Q9FYR6	Q9FYR6
AT1G57720	Probable elongation factor 1-gamma 2		20.186	20.0703	20.0934	20.0727	20.0289	20.0528	20.1416	20.1833	19.9597	19.8164	19.921	19.9475	+	2.42015	0.00462531	0.19446	4.57247	+	2.09609	0.00997773	0.190504	3.89662	14	14	9	53.3	53.3	32.2	46.4	0	176.09	182740000	246	16158000	16483000	19515000	16491000	16120000	17570000	13399000	17243000	10742000	12300000	14248000	12467000	Q9FVT2	Q9FVT2
AT3G16640	Translationally-controlled tumor protein homolog	TCTP	21.7569	21.545	21.6185	21.7409	21.5107	21.476	21.6447	21.7836	21.3117	21.3751	21.4469	21.6749	+	1.1945	0.0422906	0.213179	2.26736		0.694851	0.159587	0.1516	1.43275	11	11	11	79.2	79.2	79.2	18.91	0	323.31	417990000	404	32793000	40163000	41608000	40378000	37865000	39036000	32105000	41869000	25643000	27414000	27764000	31352000	P31265	P31265
AT2G31810	Acetolactate synthase small subunit 2, chloroplastic		18.0359	18.1961	18.0025	18.2496	18.1947	18.0991	18.1876	18.185	17.8863	17.9578	17.9808	18.0798		1.03711	0.0582512	0.144863	2.00482	+	2.21957	0.0079601	0.190433	4.14696	9	9	9	23.8	23.8	23.8	53.872	0	47.969	30980000	94	2525800	3530300	2863500	3047200	3028300	3078400	2573100	3063400	1543600	2307900	1678300	1740200	Q93YZ7;Q93YZ7-3;Q93YZ7-2	Q93YZ7;Q93YZ7-3;Q93YZ7-2
AT3G20050	T-complex protein 1 subunit alpha	CCT1	18.9569	19.053	18.9001	19.0198	18.9265	18.8454	18.9046	18.799	18.7406	18.8083	18.5855	18.5799	+	2.4225	0.00446766	0.303868	4.5776	+	1.60539	0.0219	0.190277	2.97461	10	10	10	28.4	28.4	28.4	59.229	0	26.056	39359000	49	3748700	5059000	6055100	3948300	2512300	2804200	3896600	4374700	1214300	1330900	2399500	2015500	P28769	P28769
AT3G10370	Glycerol-3-phosphate dehydrogenase SDP6, mitochondrial	SDP6	17.0936	17.5346	17.1059	17.1558	17.2576	17.1882	17.2189	17.416	17.2118	17.0448	16.9654	17.0983		0.570173	0.19392	0.142399	1.21771	+	1.40675	0.0330754	0.190114	2.62738	4	4	4	7.2	7.2	7.2	68.45	0	6.8436	4006700	15	286630	280980	320010	515000	346540	431820	447760	444820	215990	145610	325570	246000	Q9SS48	Q9SS48
AT2G37220	RNA-binding protein CP29B, chloroplastic	CP29B	22.0692	21.9628	22.0865	21.8445	21.8647	21.9398	21.7645	21.8208	21.7294	21.6957	21.5355	21.6712	+	2.49555	0.00378182	0.332784	4.73895	+	1.81871	0.0136923	0.189477	3.36261	9	9	9	58.5	58.5	58.5	30.718	0	323.31	404310000	506	50682000	47625000	35349000	25748000	48353000	56046000	20754000	28816000	24656000	30524000	17745000	18010000	Q9ZUU4	Q9ZUU4
AT1G27400;AT1G67430	60S ribosomal protein L17-1;60S ribosomal protein L17-2	RPL17A;RPL17B;At1g67430	21.7208	21.7048	21.5636	21.7612	21.6468	21.4827	21.69	21.6194	21.6063	21.3774	21.3024	21.3952	+	1.85116	0.0118947	0.267281	3.42324	+	1.27089	0.04367	0.189425	2.3959	5	5	5	31.8	31.8	31.8	19.897	0	12.484	112840000	45	14927000	16279000	9704500	6037200	14961000	15727000	4722400	5672100	3190600	14300000	3971200	3345300	Q93VI3;P51413;F4HRW5	Q93VI3;P51413;F4HRW5
AT4G01310	50S ribosomal protein L5, chloroplastic	RPL5	20.9264	20.8657	20.8482	20.9043	20.9303	20.7897	20.8979	20.9923	20.86	20.7339	20.5989	20.6607	+	1.58263	0.0184993	0.172806	2.93421	+	1.44268	0.0313041	0.189198	2.68934	10	10	10	40.1	40.1	40.1	28.343	0	248.07	177300000	215	14994000	17144000	17262000	19003000	17049000	16687000	12527000	17932000	9373600	12779000	10689000	11865000	O04603	O04603
AT3G25920	50S ribosomal protein L15, chloroplastic	RPL15	21.2013	21.3888	21.2264	21.3198	21.2987	21.177	21.2894	21.2848	20.994	21.0795	21.0821	21.1393	+	2.14739	0.0070873	0.210316	3.99962	+	2.41287	0.00543099	0.188736	4.55659	10	10	10	38.3	38.3	38.3	29.707	0	323.31	204980000	237	17515000	21514000	20135000	21414000	19902000	19816000	17023000	18727000	10521000	12779000	10225000	15406000	P25873	P25873
AT4G14030	Selenium-binding protein 1	SBP1	19.54	19.3735	19.2505	19.4236	19.3592	19.3603	19.486	19.5214	19.3599	19.1739	19.1888	19.2508		1.09016	0.0519722	0.153561	2.09307	+	1.70574	0.0178054	0.188389	3.15495	12	12	8	42	42	30.2	54.056	0	111.8	73070000	183	6789500	6716700	6630500	6791900	5987200	7181500	6293100	6429700	4854100	5210900	5120700	5064600	O23264	O23264
AT2G36060;AT3G52560	Ubiquitin-conjugating enzyme E2 variant 1D;Ubiquitin-conjugating enzyme E2 variant 1C	UEV1D-4;UEV1D;UEV1C	19.189	19.301	18.9825	19.1591	19.2239	19.1073	19.1851	19.3063	18.9916	19.0134	18.8844	19.1806		0.769782	0.113167	0.140383	1.55943	+	1.35882	0.0365881	0.188136	2.54525	3	3	2	24.4	24.4	20.1	18.589	0	12.447	15018000	40	2447500	673270	1595200	911810	1768100	853680	793560	905760	978430	1314700	1292400	1483600	F4J6Z1;Q9SVD7;Q9SVD7-2;Q9SJ44-3;Q9SJ44;Q9SJ44-2;F4I6V4;F4I6V2;Q9CAB6	F4J6Z1;Q9SVD7;Q9SVD7-2;Q9SJ44-3;Q9SJ44;Q9SJ44-2
AT5G20010;AT5G20020;AT5G55190	GTP-binding nuclear protein Ran-1;GTP-binding nuclear protein Ran-3;GTP-binding nuclear protein Ran-2	RAN1;RAN3;RAN2	21.5236	21.4673	21.4437	21.4756	21.4137	21.4175	21.5691	21.5728	21.3577	21.2099	21.2486	21.4057	+	1.90745	0.0110515	0.17208	3.52951	+	1.58024	0.0236492	0.187798	2.92997	9	9	9	57.5	57.5	57.5	25.276	0	97.166	215830000	216	20124000	21274000	22924000	20446000	19406000	21082000	15705000	22041000	13988000	14433000	11842000	12568000	P41916;Q8H156;P41917	P41916;Q8H156;P41917
AT2G44160	Methylenetetrahydrofolate reductase 2	MTHFR2	19.0176	18.8802	18.8324	18.9806	18.823	18.7126	18.8078	18.9344	18.5451	18.6923	18.8051	18.8287	+	1.4481	0.0249006	0.209911	2.69872		0.608291	0.200925	0.101642	1.28416	15	11	11	33.7	27.1	27.1	66.801	0	62.314	51431000	112	6044800	3584500	5204600	4917400	4674400	4881400	4139500	5203300	1847300	3280600	3408900	4244400	O80585	O80585
AT4G34110	Polyadenylate-binding protein 2	PAB2	19.038	19.0017	18.991	18.9002	18.906	18.9468	19.0489	19.0377	18.9216	18.7994	18.7376	18.7336	+	1.89324	0.0113706	0.184674	3.50255	+	1.80483	0.0143309	0.186796	3.33682	9	9	8	21	21	17.2	68.672	0	72.885	34031000	116	3279500	3737100	4168800	2779600	3372200	2727700	2271500	2349700	2381500	2584400	2090200	2288500	P42731;Q9ZQG2	P42731
AT5G66120	3-dehydroquinate synthase, chloroplastic	DHQS	18.5538	18.3982	18.3493	18.4449	18.3361	18.1964	18.4164	18.3784	18.2346	18.0828	18.0962	18.1779	+	2.65969	0.00353216	0.288684	5.11482	+	1.66021	0.0199351	0.183978	3.07267	6	6	6	16.7	16.7	16.7	48.064	0	31.113	25965000	60	2937100	2665600	2572000	2999500	2348000	2048600	2174900	2429900	1684600	1139900	1602800	1362400	Q8VYV7;Q8VYV7-2	Q8VYV7;Q8VYV7-2
AT2G30200		At2g30200	19.1053	19.0576	19.1042	19.1571	19.0757	19.1172	19.1688	19.133	18.9389	18.8992	18.9377	18.9851	+	3.0796	0.00297436	0.165809	6.17009	+	3.38303	0.0034359	0.183468	7.02935	9	9	9	32.3	32.3	32.3	41.522	0	35.18	54190000	95	4524500	4731900	5193700	5058300	4658500	6049100	4353900	4878800	3363300	3961800	3471600	3944700	Q8RU07;F4IMR0	Q8RU07;F4IMR0
AT5G19350	Polyadenylate-binding protein RBP47B	RBP47B	17.4309	17.6584	17.6552	17.7245	17.5628	17.4808	17.4442	17.7617	17.3142	17.4078	17.3943	17.527	+	1.42299	0.0256967	0.206418	2.65534		0.923873	0.084147	0.151533	1.81673	2	2	2	9.5	9.5	9.5	46.166	0	9.0038	5258400	16	529470	650220	394320	505000	535410	567840	279100	367890	349450	255140	418700	405800	Q8VXZ9-2;Q8VXZ9	Q8VXZ9-2;Q8VXZ9
AT1G14610	Valine--tRNA ligase	VALRS	18.4997	18.4081	18.3526	18.4052	18.2884	18.2674	18.542	18.391	18.2858	18.1689	18.1248	18.2653	+	2.23534	0.0064778	0.205215	4.17953		1.14778	0.0537136	0.160988	2.18916	7	7	7	10.4	10.4	10.4	125.92	0	24.616	20724000	51	1825100	1654500	1854000	1611700	2108000	2397100	1589900	1591200	1293300	2208000	1430400	1160300	P93736	P93736
AT5G54810	Tryptophan synthase beta chain 1, chloroplastic	TSB1	20.5141	20.4399	20.484	20.5663	20.3878	20.3185	20.6579	20.6342	20.1492	20.3164	20.3951	20.323	+	1.89775	0.0113085	0.205165	3.5111		1.05144	0.0642403	0.203696	2.02864	7	7	2	17	17	5.7	50.925	0	24.024	74509000	60	7045800	6670900	8609800	5460200	6019400	7275500	6568900	6453900	2597000	5931800	6189400	5686600	P14671	P14671
AT5G20290	40S ribosomal protein S8-1	RPS8A	21.2654	21.6778	21.458	21.2444	21.3377	21.4202	21.2684	21.3691	21.1799	21.2675	21.115	21.1005	+	1.2005	0.041278	0.245738	2.27742	+	1.99356	0.0107578	0.183176	3.69491	11	11	11	47.7	47.7	47.7	24.993	0	289.77	351130000	354	33582000	40871000	35540000	22755000	35580000	39446000	23203000	32464000	22493000	26436000	18723000	20039000	Q93VG5;Q9FIF3	Q93VG5
AT1G27450	Adenine phosphoribosyltransferase 1, chloroplastic	APT1	20.1708	20.151	20.0916	20.1164	19.9366	19.9212	20.1526	20.0845	19.8628	19.9559	19.9449	19.9478	+	3.46938	0.00249412	0.204623	7.29063		0.783038	0.123683	0.0958929	1.58171	5	5	5	50.3	50.3	50.3	19.739	0	165.1	53406000	83	5508400	6263400	5159000	4201600	4812600	5165400	4117700	4651200	2571000	3641300	4039400	3275400	P31166-2;F4HSX1;P31166	P31166-2;F4HSX1;P31166
AT1G07920;AT1G07930;AT1G07940;AT5G60390	Elongation factor 1-alpha 2;Elongation factor 1-alpha 4;Elongation factor 1-alpha 3;Elongation factor 1-alpha 1	A2;A4;A3;A1;At1g07930	23.8323	23.9336	23.8246	23.9	23.7716	23.7048	23.8865	23.85	23.5201	23.6281	23.6695	23.6693	+	2.89702	0.00280282	0.250905	5.69358	+	1.82531	0.0136753	0.181509	3.3749	11	11	11	36.3	36.3	36.3	49.502	0	323.31	1558400000	565	144210000	168080000	157640000	150220000	138800000	146930000	117260000	139530000	79149000	108510000	107650000	100390000	Q8W4H7;Q8GTY0;Q0WL56;P0DH99;F4HUA0	Q8W4H7;Q8GTY0;Q0WL56;P0DH99;F4HUA0
AT4G24830	Argininosuccinate synthase, chloroplastic	At4g24830	20.8261	20.7727	20.621	20.797	20.6127	20.6356	20.7238	20.6288	20.3539	20.5051	20.6479	20.709	+	1.14775	0.0459837	0.200209	2.1891		0.536703	0.239103	0.0962353	1.15872	10	10	10	33.8	33.8	33.8	53.845	0	239.43	119300000	213	11406000	10869000	11711000	13093000	9279900	11315000	10147000	9725800	5761900	7992300	9079600	8920600	Q9SZX3;B3H778	Q9SZX3;B3H778
AT5G23310	Superoxide dismutase [Fe] 3, chloroplastic	FSD3	18.4631	18.4269	18.4349	18.4961	18.3635	18.4004	18.5889	18.6211	18.4142	18.2166	18.3116	18.3075	+	1.78295	0.0125688	0.142775	3.29631	+	1.24993	0.044962	0.180967	2.36052	2	2	2	11.4	11.4	11.4	30.36	0	9.4152	10396000	17	1110800	942320	1078800	1007500	908030	1161200	1096700	1092800	397860	646450	593780	360230	Q9FMX0	Q9FMX0
AT3G27890	NADPH:quinone oxidoreductase	NQR	18.7657	18.6096	18.8094	18.6889	18.4926	18.5914	18.7243	18.7921	18.5824	18.4189	18.4958	18.584	+	1.81095	0.0118535	0.198121	3.34817		0.834094	0.108051	0.129816	1.66719	5	5	5	45.9	45.9	45.9	21.556	0	32.27	19636000	52	2235700	2145400	1601800	1495300	1826800	2247700	1196300	2006500	1054400	1409600	1204100	1212300	Q9LK88	Q9LK88
AT1G48830	40S ribosomal protein S7-1	RPS7A	20.6415	20.5302	20.5283	20.5574	20.3427	20.282	20.4673	20.4709	20.0486	20.1817	20.3012	20.3194	+	2.68225	0.00342342	0.351646	5.16799	+	1.19842	0.0497636	0.178005	2.27393	6	6	6	48.2	48.2	48.2	21.922	0	98.941	72378000	114	8273400	7320200	7715300	5645900	6949900	4401100	6252500	6767100	3247200	5353200	5167800	5284100	Q9C514	Q9C514
AT5G54770	ThiamiRne thiazole synthase, chloroplastic	THI1	20.9737	21.1234	21.0838	21.0503	20.9799	21.0007	21.1112	21.0948	20.8873	20.8796	20.8513	20.857	+	2.91532	0.00285305	0.188999	5.74007	+	2.70204	0.00479715	0.177856	5.21494	9	9	9	53	53	53	36.664	0	323.31	221350000	305	19374000	21576000	23119000	22544000	19172000	22393000	18153000	19744000	12012000	15222000	14851000	13190000	Q38814;Q38814-2	Q38814;Q38814-2
AT5G20890	T-complex protein 1 subunit beta	CCT2	19.5031	19.3778	19.261	19.4161	19.3072	19.1651	19.3725	19.2534	19.0342	19.0316	19.1246	19.1988	+	2.40716	0.00456863	0.292167	4.54416	+	1.60825	0.0217896	0.177212	2.9797	7	7	7	25	25	25	57.285	0	84.286	37979000	88	4550500	3466700	3289100	4139100	3170800	3316200	3276800	3930100	1904600	1872900	2591000	2471100	Q940P8	Q940P8
AT1G56070		T6H22.13	23.3973	23.4851	23.3221	23.4104	23.2458	23.2852	23.3961	23.3695	23.0811	23.2291	23.3016	23.2188	+	1.86456	0.0117612	0.19608	3.4484		1.04032	0.0649668	0.116516	2.01017	45	45	45	68.6	68.6	68.6	93.89	0	323.31	1424100000	1531	129010000	146860000	133150000	138220000	118180000	134460000	116730000	123950000	80455000	103840000	102560000	96724000	Q9ASR1;F4JB05;F4JNE0;F4JB06;Q9ASR1-2	Q9ASR1
AT3G11510	40S ribosomal protein S14-2	RPS14B	20.883	21.1771	21.0873	20.9498	20.8518	20.8852	21.0827	21.126	20.8887	20.7135	20.7954	20.9172	+	1.28299	0.0343445	0.195612	2.41637		0.972225	0.0763422	0.157714	1.89705	6	6	1	49.3	49.3	7.3	16.273	0	185.31	146390000	154	13322000	14294000	15157000	14072000	12008000	11147000	13236000	15152000	7359400	9122600	10516000	11000000	Q9CAX6	Q9CAX6
AT3G25860	Dihydrolipoyllysine-residue acetyltransferase component 4 of pyruvate dehydrogenase complex, chloroplastic	LTA2	20.0079	19.8212	19.92	20.0135	19.9279	19.9159	20.0511	20.0821	19.93	19.6827	19.7966	19.8636		0.891085	0.083674	0.122406	1.7622	+	1.39239	0.0342888	0.17604	2.60271	10	10	8	33.1	33.1	27.9	50.08	0	129.55	125050000	239	11566000	10828000	12356000	13282000	10171000	11051000	10160000	12334000	7777700	7920100	8418500	9187300	Q9SQI8	Q9SQI8
AT4G23100	Glutamate--cysteine ligase, chloroplastic	GSH1	19.5977	19.4833	19.4283	19.3474	19.4082	19.5871	19.3699	19.3007	19.209	19.2703	19.3198	19.1674	+	1.9286	0.0104632	0.222532	3.5698	+	1.3377	0.0380781	0.174846	2.50923	10	10	10	36.6	36.6	36.6	58.562	0	81.175	107660000	152	12094000	10599000	11186000	8476800	9187900	12867000	8075400	8932900	6217900	8148400	6187400	5682500	P46309;F4JMS5	P46309;F4JMS5
AT4G08390	L-ascorbate peroxidase S, chloroplastic/mitochondrial	APXS;SAPX	19.2598	19.1117	19.0865	19.0081	19.1396	19.0212	19.2644	19.1462	18.8155	18.9868	18.9786	19.0945		0.970521	0.0681406	0.147665	1.89422	+	1.2074	0.0486992	0.173985	2.289	8	5	5	29	22	22	40.407	0	31.498	28205000	69	3337500	3181800	3986200	1902000	1655500	2444600	1853000	1815900	1935300	2242700	2228600	1622300	Q42592;F4JFY5;F4JFY4	Q42592;F4JFY5;F4JFY4
AT2G30870	Glutathione S-transferase F10	GSTF10	21.9938	21.8953	21.8772	21.7984	21.621	21.7227	21.7038	21.7159	21.7543	21.584	21.8012	21.6475	+	1.64843	0.0162072	0.194439	3.05151		0.0370853	0.91208	-0.0058732	-0.107164	8	7	7	50.2	46	46	24.23	0	190.2	208170000	208	20773000	20885000	21143000	19159000	17227000	20196000	14079000	15708000	11043000	15793000	17679000	14486000	P42761	P42761
AT5G11880	DiamiRnopimelate decarboxylase 2, chloroplastic	LYSA2	19.5295	19.3514	19.3281	19.4644	19.3824	19.3734	19.4389	19.4715	19.3213	19.1235	19.289	19.2424	+	1.45482	0.0243275	0.174279	2.71035	+	1.89433	0.0125804	0.17247	3.50461	11	11	2	36	36	4.1	54.163	0	52.716	69765000	138	7157800	6246400	6272400	6982800	6212800	6671600	5359200	7129900	4064600	4252700	4706600	4708500	Q94A94	Q94A94
AT5G13510	50S ribosomal protein L10, chloroplastic	RPL10	20.6701	20.569	20.6571	20.6112	20.5604	20.4221	20.6254	20.5897	20.3749	20.5169	20.398	20.441	+	2.61098	0.00370455	0.194157	5.00129		1.12305	0.0560044	0.116705	2.14787	5	5	5	33.2	33.2	33.2	24.736	0	58.965	75586000	156	6743600	9197900	7196500	9694500	3962100	4317500	7220500	9427600	5266600	4428000	5313900	2816900	Q9FY50	Q9FY50
AT3G44330	Nicalin	T22K7_10	17.1271	17.1956	17.0407	17.1583	17.0986	17.0463	17.1059	17.1994	16.9037	16.9675	17.0168	16.8726	+	2.20569	0.00693333	0.190251	4.1184	+	2.0479	0.0104602	0.17242	3.80116	2	2	2	4.8	4.8	4.8	62.202	0	6.0275	3790900	12	412980	330710	278520	303120	428660	272140	352990	435450	239320	293090	317830	126140	Q9M292	Q9M292
AT1G66200	GlutamiRne synthetase cytosolic isozyme 1-2;GlutamiRne synthetase	GLN1-2;GSR2	22.0294	22.1719	22.1054	21.972	21.8258	22.0295	21.9904	21.9314	21.6528	21.9979	21.889	21.9696	+	1.1213	0.0479117	0.192362	2.14496		0.314225	0.445567	0.0669537	0.743903	10	10	7	62.1	62.1	48	39.207	0	323.31	236370000	290	20740000	24096000	22545000	23378000	19589000	23407000	18773000	21280000	12001000	16707000	16396000	17461000	Q8LCE1;F4ID92;F4ID91	Q8LCE1;F4ID92;F4ID91
AT4G39660	Alanine--glyoxylate amiRnotransferase 2 homolog 1, mitochondrial	AGT2	17.7473	17.7707	17.8136	17.8197	17.6326	17.6069	17.7122	17.7203	17.549	17.5932	17.5277	17.7123	+	2.29176	0.00576703	0.192266	4.2973		0.703425	0.155432	0.0724669	1.44733	3	3	3	11	11	11	43.33	0	7.2967	6850300	30	672640	700570	735640	709980	591080	640560	545350	595240	371670	486990	256840	543710	A0A1P8B5L9;Q940M2	A0A1P8B5L9;Q940M2
AT3G44890	50S ribosomal protein L9, chloroplastic	RPL9	20.6725	20.333	20.5134	20.5789	20.5663	20.2791	20.5017	20.5286	20.4092	20.2491	20.2919	20.2363	+	1.49799	0.022143	0.227795	2.78541	+	1.19994	0.0496465	0.172317	2.27647	5	5	5	31	31	31	22.134	0	179.66	92263000	104	10235000	6396300	9504700	8900300	8223600	9553600	7247300	7995400	7639400	5241000	6334300	4991800	P25864	P25864
AT4G11600	Probable phospholipid hydroperoxide glutathione peroxidase 6, mitochondrial	GPX6	19.6636	19.7058	19.6631	19.8566	19.6973	19.508	19.7164	19.7272	19.4342	19.4219	19.6068	19.6585	+	1.35538	0.0298895	0.191905	2.53937		0.83162	0.108635	0.13186	1.66306	5	5	5	38.4	38.4	38.4	25.584	0	17.717	43903000	61	2579100	3994900	3964500	5467800	4622600	3083500	3996600	3013500	2354500	3553500	3504400	3768600	O48646	O48646
AT1G20950	Pyrophosphate--fructose 6-phosphate 1-phosphotransferase subunit alpha 1	PFP-ALPHA1	18.5979	18.7601	18.454	18.6788	18.6016	18.5099	18.6691	18.6363	18.4816	18.4344	18.3784	18.4362	+	1.48973	0.0227772	0.190064	2.771	+	2.27263	0.00734359	0.171577	4.25715	10	10	8	22	22	19.1	67.118	0	45.664	43690000	79	4530100	5626000	4011300	4226900	3492400	4286700	3833000	3707200	1755600	3208500	2191700	2821000	Q9SYP2	Q9SYP2
AT2G44640		At2g44640	19.5614	19.3805	19.4233	19.5298	19.443	19.5391	19.5901	19.6041	19.3582	19.3188	19.4987	19.32		0.825039	0.0983912	0.0998354	1.65206	+	1.63903	0.0202109	0.170157	3.03465	10	10	10	38.1	38.1	38.1	49.83	0	89.041	62173000	112	4777700	4741600	6273700	6609600	5527800	6969600	5294300	6452000	3504400	3895700	4055500	4070800	O80503	O80503
AT5G37600	GlutamiRne synthetase cytosolic isozyme 1-1	GLN1-1	18.1355	18.0182	18.0291	18.1625	17.9331	18.0003	18.1088	18.0597	17.8429	17.7667	17.9098	17.905	+	2.4499	0.0042132	0.230256	4.63771	+	1.8108	0.0141924	0.169369	3.34789	5	3	3	26.7	15.7	15.7	39.115	0	5.0302	14829000	11	1476900	1647100	1389200	1147100	1063600	1691200	1233800	1113600	430130	1143100	1358900	1134800	Q56WN1;A0A1P8BF22;Q9FMD9	Q56WN1
AT5G26830	Threonine--tRNA ligase, mitochondrial	THRRS	18.9283	19.0216	18.8767	18.8178	18.9272	18.9299	18.8474	18.6803	18.6293	18.721	18.7457	18.6278	+	2.31367	0.0056	0.230165	4.34354	+	1.33305	0.0383109	0.165251	2.5013	10	10	10	25.9	25.9	25.9	77.336	0	29.039	34195000	30	3333000	4127600	3474000	4708500	3568000	2440300	3252100	2848600	1238400	1645100	1270500	2289000	O04630-2;O04630	O04630-2;O04630
AT5G15650	UDP-arabinopyranose mutase 2	RGP2	19.9529	19.9204	19.7611	19.7781	19.6493	19.7182	19.8385	19.6622	19.4596	19.588	19.6392	19.5215	+	2.52838	0.00374263	0.301035	4.81264	+	1.52478	0.0263333	0.164953	2.83226	10	5	5	45	25.6	25.6	40.89	0	63.518	50602000	87	4650800	5276700	5337400	5378200	2531900	5399100	5269800	4804600	2497500	3485800	2756100	3213900	Q9LFW1;Q9LUE6	Q9LFW1
AT4G16143	Importin subunit alpha-2	IMPA2	19.3862	19.2482	19.3739	19.1816	19.2512	19.2533	19.2068	19.1465	18.9949	19.0708	19.1875	18.9467	+	1.85271	0.0119143	0.247498	3.42614	+	1.52244	0.0265201	0.164482	2.82816	9	9	7	27.7	27.7	22.6	58.906	0	34.45	35726000	67	3602200	3521700	3989600	3081600	3706800	3807700	2407900	3712900	1894500	2091200	2067600	1842000	F4JL11;A0A1P8B3H5;O04294	F4JL11
AT5G04430	Protein BTR1	BTR1	18.9269	19.0072	18.8138	18.8107	18.8675	18.7567	18.8509	19.0391	18.8478	18.7182	18.5157	18.7262	+	1.18008	0.0433981	0.187659	2.24318		1.00438	0.0699238	0.176558	1.95045	10	10	10	40.3	40.3	40.3	33.82	0	50.904	49369000	106	4449300	4028700	4955100	4504100	4474900	4193600	4130500	5371400	3539400	3507700	2872400	3341900	Q9LZ82;Q9LZ82-2	Q9LZ82;Q9LZ82-2
AT3G54540	ABC transporter F famiRly member 4	ABCF4	16.6729	17.0264	16.6773	16.8338	16.6932	16.7532	16.865	16.7908	16.4742	16.5845	16.6608	16.7257		0.988196	0.0656239	0.191269	1.92358	+	1.34953	0.0370799	0.164211	2.52938	3	3	3	5.7	5.7	5.7	80.48	0	5.7662	4038300	24	333750	446770	544580	404760	346770	390410	323790	261150	221580	285170	283830	195730	Q9M1H3	Q9M1H3
AT1G09210	Calreticulin-2	CRT2	19.3565	19.6249	19.4117	19.2382	19.3882	19.3428	19.1423	19.4223	19.068	19.1914	19.1756	19.2127	+	1.52018	0.0208617	0.245901	2.82419	+	1.21267	0.0483823	0.161988	2.29785	10	6	6	37	26.2	26.2	48.156	0	15.7	50679000	48	4770000	5745300	5694200	3972100	4822600	5225300	3338500	4578700	2245700	3636300	3386700	3264200	Q38858	Q38858
AT1G74260	Probable phosphoribosylformylglycinamiRdine synthase, chloroplastic/mitochondrial		19.1976	19.0435	19.0604	19.2669	19.1406	19.1951	19.2851	19.1612	19.0794	18.9811	19.0608	19.0136		0.945938	0.0728925	0.108396	1.85339	+	2.2229	0.00798	0.161789	4.15382	13	13	13	17.1	17.1	17.1	153.95	0	43.135	49929000	115	4025500	4528800	4499200	5293400	4571300	5487300	4295300	5502600	2071000	3038200	3271300	3345200	Q9M8D3	Q9M8D3
AT5G61790	Calnexin homolog 1	CNX1	19.7584	19.7674	19.5746	19.7159	19.6563	19.5523	19.6644	19.863	19.6474	19.4019	19.4883	19.5446	+	1.44568	0.0250503	0.183512	2.69453		1.01797	0.0675335	0.163408	1.97303	9	9	9	19.1	19.1	19.1	60.485	0	68.201	97160000	194	8432600	11794000	7427300	9113400	10321000	8677100	7432400	10912000	6355200	4865200	5547900	6281900	P29402;F4K6M8;Q38798	P29402
AT3G24170	Glutathione reductase, cytosolic		18.5898	18.7352	18.6002	18.6027	18.5564	18.6553	18.6422	18.3363	18.365	18.4413	18.5474	18.442	+	1.94135	0.0104311	0.183046	3.5942		0.555545	0.22815	0.0986094	1.192	6	6	6	19.6	19.6	19.6	53.87	0	15.161	22614000	43	1960500	2469300	1807400	2153400	2150100	2614300	2014100	2051800	1130000	1707600	1400900	1154200	P48641	P48641
AT4G33680	LL-diamiRnopimelate amiRnotransferase, chloroplastic	DAP	20.0167	19.9579	19.9645	19.9591	19.891	19.984	20.0885	19.982	19.8055	19.8336	19.8612	19.7995	+	3.52924	0.00144516	0.149602	7.47642	+	2.03346	0.0105128	0.161406	3.77277	14	14	14	51	51	51	50.396	0	168.94	112610000	229	10968000	12330000	12676000	9043800	8682300	13146000	8098100	9176800	6965100	8229500	6738400	6555000	Q93ZN9	Q93ZN9
AT5G17990	Anthranilate phosphoribosyltransferase, chloroplastic	PAT1	17.422	17.4671	17.3403	17.6139	17.4457	17.3358	16.3714	17.5729	17.2697	17.2766	17.2997	17.2747	+	1.69094	0.0143567	0.180677	3.12813		0.13585	0.698307	-0.0987048	-0.359703	3	3	3	12.4	12.4	12.4	46.52	0	9.0236	5380300	25	522800	590130	526930	726260	0	545780	158870	686630	343590	518590	399260	361430	Q02166	Q02166
AT5G42740	Glucose-6-phosphate isomerase, cytosolic	PGIC	18.3741	18.2222	18.0961	18.1041	18.104	18.1609	18.1475	18.076	17.9525	18.068	17.9752	17.8498	+	1.62546	0.0168136	0.237764	3.01039	+	1.77869	0.0150053	0.160752	3.28845	6	6	6	15.7	15.7	15.7	61.717	0	20.449	21497000	29	1872800	2149900	2184800	2139800	2056200	2474300	1946300	1980900	960000	1364700	1146600	1220800	P34795;A0A1P8BG38	P34795;A0A1P8BG38
AT5G05010	Coatomer subunit delta		18.7384	18.6744	18.6447	18.7112	18.5695	18.6536	18.6343	18.6966	18.4081	18.5036	18.6005	18.4106	+	2.25514	0.00642398	0.211465	4.22064	+	1.61333	0.0214614	0.15779	2.98875	4	4	4	14.8	14.8	14.8	57.718	0	12.873	17513000	12	2338600	2167600	1304700	1886100	1602500	1351000	1379400	2153600	742290	1131400	716390	739280	Q93Y22	Q93Y22
AT3G13930	Dihydrolipoyllysine-residue acetyltransferase component 2 of pyruvate dehydrogenase complex, mitochondrial		19.4349	19.4957	19.1721	19.4548	19.4176	19.3023	19.3595	19.5553	19.3242	19.2051	19.2447	19.2345		0.892102	0.0836453	0.137248	1.76389	+	1.39774	0.0337778	0.156528	2.6119	9	9	7	19.5	19.5	12.8	58.467	0	45.167	51503000	83	5059500	6040500	4473400	4148600	5910300	4341300	3438400	5137600	3471200	3156700	3269000	3056100	Q8RWN9	Q8RWN9
AT2G33800	30S ribosomal protein S5, chloroplastic	rps5	19.8954	19.9597	19.8501	19.8637	19.9982	19.9291	19.982	20.0133	19.9683	19.8338	19.7319	19.7766		0.524335	0.218053	0.0646029	1.13675	+	1.51094	0.0271437	0.153034	2.80803	6	6	6	22.8	22.8	22.8	32.645	0	44.606	73165000	80	6630800	7381800	6255500	6334500	6150400	7440100	4994100	7896000	5224900	4798100	4027600	6031600	P93014	P93014
AT3G63460	Protein transport protein SEC31 homolog B	SEC31B;At3g63460	19.2116	19.2496	19.0731	19.2261	19.2342	19.1487	19.2382	19.3599	19.2121	19.0324	19.0471	19.0819		0.850545	0.0920579	0.0967374	1.69465	+	1.35855	0.0366138	0.151873	2.54479	10	10	10	15.8	15.8	15.8	119.87	0	35.864	42627000	72	3097300	4569500	4497700	4095600	4294600	4332300	3005700	4057600	2969200	2615500	2050900	3041600	Q8L611;F4J110;F4J109	Q8L611;F4J110;F4J109
AT1G09620		At1g09620	19.5906	19.6794	19.467	19.5884	19.4449	19.511	19.5768	19.4604	19.2835	19.3455	19.4219	19.3394	+	2.38319	0.00475779	0.233813	4.49219	+	1.97702	0.0109651	0.150715	3.66287	17	17	17	25.5	25.5	25.5	123.45	0	95.899	86012000	146	8029300	9918300	7954500	8739700	7779800	8354000	8219600	7243900	4233300	4736300	5393700	5409300	F4I116	F4I116
AT4G38800	5-methylthioadenosine/S-adenosylhomocysteine nucleosidase 1	MTN1	18.3431	18.6269	18.5109	18.3881	18.1577	18.1226	18.2588	18.3698	18.0399	18.0559	18.0898	18.1287	+	2.94257	0.00292647	0.388697	5.80978	+	1.34394	0.0375176	0.148643	2.51985	4	4	4	34.8	34.8	34.8	28.45	0	13.696	12611000	20	964000	1067400	1301200	1046700	1248700	1228700	931580	1080500	925830	915590	950400	949920	Q9T0I8	Q9T0I8
AT4G13430	3-isopropylmalate dehydratase large subunit	IIL1	19.9406	19.8919	19.8389	19.9147	19.6709	19.7152	19.8728	19.8434	19.6829	19.6755	19.7673	19.7623	+	2.74031	0.00307886	0.174516	5.30654		0.436818	0.317449	0.0535793	0.97821	11	11	11	40.1	40.1	40.1	55.013	0	98.393	107140000	189	9344200	11208000	10192000	10586000	8612200	10440000	9252900	9307300	5626300	7156500	8346700	7064100	Q94AR8	Q94AR8
AT5G06060	Tropinone reductase homolog At5g06060		18.7584	18.8677	18.8327	18.8177	18.894	19.0126	18.8602	18.7853	18.7863	18.794	18.7387	18.6404		0.965261	0.0696436	0.0793009	1.88549	+	1.33703	0.0379792	0.148145	2.50809	6	6	5	27.3	27.3	22.7	28.292	0	13.07	23632000	39	2133500	2700400	2436700	1660300	2012100	1678900	1747700	1740500	2245500	2179100	1790100	1307100	Q9LHT0;Q9ZW18-2;Q9ZW18-3;Q9ZW20;Q9ZW18	Q9LHT0
AT5G42080	DynamiRn-related protein 1A	DL1;DRP1A	18.9424	19.2106	18.8562	18.9745	18.9942	18.8529	18.9246	19.0253	18.8911	18.8064	18.7226	18.7853	+	1.23319	0.0379523	0.194558	2.33233	+	1.53635	0.0255856	0.147902	2.85256	8	8	8	18.4	18.4	18.4	67.51	0	30.54	37424000	72	3344300	3762000	4202900	3721500	3358600	3371900	2870900	2599300	2885300	2886400	2579700	1841500	F4K015;P42697;P42697-2	F4K015;P42697;P42697-2
AT2G05840	Proteasome subunit alpha type-6-B	PAA2	20.0595	20.0311	19.8545	19.9784	20.0061	19.7981	19.7408	19.8547	19.7404	19.6386	19.7442	19.7017	+	2.74901	0.00308861	0.274638	5.32754	+	1.22342	0.0475422	0.143705	2.31591	8	8	5	37.8	37.8	26	27.35	0	43.777	58611000	76	7020700	5455800	5434400	8021300	6028200	5118100	3289600	3869900	3477900	3472500	2972600	4449500	O81147;F4IIA5;A0A1P8B073	O81147;F4IIA5;A0A1P8B073
AT1G33590		At1g33590;T1E4.3	19.2487	19.0808	19.1733	19.2043	19.2621	19.2836	19.2724	19.1373	19.014	19.0887	19.2134	19.0674		0.714699	0.131053	0.0808988	1.46645	+	1.41118	0.0330648	0.143016	2.635	14	14	13	48	48	43.6	51.741	0	111.28	101670000	180	9776800	9199500	9223600	10190000	9586500	11271000	8282100	8983000	4596800	6258200	7236900	7068000	F4HR88;Q9FW47;A0A1P8AWX3;F4HR92	F4HR88;Q9FW47;A0A1P8AWX3
AT3G55410		At3g55410	19.0098	18.8606	18.7891	18.9518	18.8593	18.7973	18.876	18.9565	18.6969	18.703	18.7162	18.8037	+	1.70597	0.0140354	0.172844	3.15536	+	1.86867	0.0128397	0.142321	3.45613	9	9	9	14.7	14.7	14.7	115.16	0	53.994	60622000	147	6215900	5825000	5793600	5449100	5941400	5880100	4710800	5258400	3247000	3918900	4301900	4079700	F4IWV2;Q9FLH2	F4IWV2
AT3G26450		At3g26450	20.1335	20.2756	20.3671	20.4059	20.4009	20.4073	20.4358	20.4147	20.3722	20.2166	20.1678	20.3467		0.0917844	0.771668	0.0197129	0.251937	+	1.4887	0.0282302	0.138887	2.76921	9	8	6	59.2	54.6	44.1	17.791	0	323.31	123390000	170	10642000	11357000	13172000	11208000	9960500	12188000	8859400	11407000	9796500	7698300	9036200	8062800	Q9LIN0	Q9LIN0
AT3G54470	Uridine 5-monophosphate synthase;Orotate phosphoribosyltransferase;Orotidine 5-phosphate decarboxylase	PYRE-F	18.807	18.8082	18.6042	18.7802	18.6441	18.5844	18.7003	18.6992	18.5209	18.4978	18.5655	18.4984	+	2.36393	0.00470142	0.229235	4.45071	+	2.28855	0.0071399	0.136334	4.29054	6	6	6	17.4	17.4	17.4	51.85	0	83.807	32293000	106	3121700	3598600	3176400	3321700	2982200	2759700	2523200	2900300	1646400	2418500	1813100	2031800	Q42586	Q42586
AT4G29120	Probable 3-hydroxyisobutyrate dehydrogenase-like 1, mitochondrial		19.3911	19.4875	19.2978	19.2444	19.2683	19.3041	19.2383	19.2781	19.2903	19.1472	19.2339	19.0602	+	1.24005	0.037524	0.172287	2.34389		0.860681	0.100044	0.0893312	1.71156	6	6	6	34.9	34.9	34.9	32.796	0	56.766	28951000	57	2647300	2824100	2754900	2530200	2500800	2831900	2163800	2594300	1893000	2157500	2085800	1967500	Q9SZE1-2;Q9SZE1	Q9SZE1-2;Q9SZE1
AT3G29320	Alpha-glucan phosphorylase 1	PHS1	19.2218	19.0724	19.0349	19.0448	19.1339	19.1034	19.0983	19.0288	18.9426	19.0092	18.9537	18.9194	+	1.55793	0.019564	0.137239	2.89054	+	2.43689	0.00552436	0.134843	4.60911	23	23	23	36.9	36.9	36.9	108.58	0	123.13	120150000	249	12744000	10888000	12463000	10481000	10619000	13047000	10130000	8238700	6100500	8421200	8585300	8425800	Q9LIB2	Q9LIB2
AT4G34450	Coatomer subunit gamma		18.8095	18.8542	18.6039	18.7651	18.6897	18.7414	18.727	18.6167	18.517	18.6272	18.6122	18.4806	+	1.64643	0.0164534	0.198928	3.04792	+	1.59842	0.0224448	0.134456	2.96221	12	12	12	18.6	18.6	18.6	98.49	0	61.986	46013000	72	5163700	4451200	4228000	4998300	3848400	4367800	2924000	4416500	2406100	3072100	3380100	2756500	Q0WW26	Q0WW26
AT4G29060	Elongation factor Ts	F19B15.90	21.7736	21.7145	21.7749	21.8285	21.7681	21.6642	21.8659	21.795	21.3909	21.64	21.6548	21.7216	+	1.18178	0.0432419	0.171066	2.24604		1.06364	0.062817	0.171502	2.04893	26	26	26	44.8	44.8	44.8	103.78	0	323.31	495980000	450	46765000	49963000	44184000	47827000	46251000	44639000	40915000	44977000	25732000	34020000	34314000	36396000	Q9SZD6;Q9SZD6-2;Q9SZD6-3	Q9SZD6;Q9SZD6-2
AT1G06690	Uncharacterized oxidoreductase At1g06690, chloroplastic		19.5433	19.469	19.4221	19.573	19.4942	19.5784	19.636	19.6097	19.4022	19.3874	19.4657	19.5257		0.565293	0.196085	0.0566087	1.20915	+	1.64046	0.0202432	0.134343	3.03723	7	7	7	34	34	34	41.497	0	34.937	61570000	124	5352300	4800200	5358200	6025900	5805800	6159500	5215600	5827400	3562500	4363800	4516700	4582600	Q94A68	Q94A68
AT1G51980	Probable mitochondrial-processing peptidase subunit alpha-1	At1g51980	19.9831	20.0776	20.0222	20.037	19.8722	19.8946	19.9868	20.062	19.8935	19.7542	19.8104	19.8211	+	3.04179	0.00282927	0.210147	6.06903	+	1.37069	0.0359947	0.134067	2.56554	16	16	9	47.5	47.5	33.4	54.401	0	149.72	120010000	209	11561000	15449000	12540000	10427000	10946000	13047000	8288200	10563000	6887200	7090200	7185000	6030900	Q9ZU25;A8MQE5	Q9ZU25;A8MQE5
AT1G21720;AT1G77440	Proteasome subunit beta type-3-A;Proteasome subunit beta type-3-B	PBC1;PBC2	18.4918	18.3384	18.4139	18.2431	16.9869	18.3748	18.4702	16.1022	18.3115	18.1173	18.1458	18.2375	+	1.29657	0.0329109	0.168772	2.43934		0.591332	0.208764	-0.719488	-1.25469	4	4	4	32.4	32.4	32.4	22.798	0	23.367	12329000	15	1277400	1087300	1841000	1267000	885780	1305600	1113900	1179800	520860	279180	1123700	447370	Q9XI05;O81153;Q9XI05-2	Q9XI05;O81153;Q9XI05-2
AT5G17530		At5g17530	18.0567	17.9121	17.8002	17.9569	17.8292	17.8023	17.9303	17.8517	17.6844	17.7004	17.8275	17.6662	+	1.77454	0.0127926	0.211851	3.2808	+	1.57342	0.0240184	0.133743	2.9179	3	3	3	10.7	10.7	10.7	58.309	0	23.545	12390000	20	1205600	1126900	1140100	1333600	1231700	1070400	1141400	1160800	670670	416820	1000600	891640	A0A1P8BGJ0;Q8W4R0;F4KH14;A0A1P8BGI7	A0A1P8BGJ0;Q8W4R0;F4KH14;A0A1P8BGI7
AT1G79920;AT1G79930	Heat shock 70 kDa protein 15;Heat shock 70 kDa protein 14	HSP70-15;At1g79920;HSP70-14	22.9656	22.9816	22.9417	22.9945	22.8878	22.9054	22.9734	22.946	22.8979	22.7465	22.767	22.7681	+	2.53052	0.0037628	0.175941	4.81746	+	1.81336	0.0141164	0.133268	3.35265	31	31	31	56.3	56.3	56.3	91.68	0	323.31	364950000	458	33572000	32834000	34714000	35448000	30624000	35172000	26156000	32727000	20402000	22950000	30164000	30191000	F4HQD4;F4HQD5;A0A2H1ZEG9;Q9S7C0-2;Q9S7C0	F4HQD4;F4HQD5;A0A2H1ZEG9;Q9S7C0-2;Q9S7C0
AT1G07790;AT2G28720;AT2G37470;AT3G45980;AT3G46030;AT5G02570;AT5G22880;AT5G59910	Histone H2B.7;Histone H2B.10;Histone H2B.1;Histone H2B.11;Histone H2B.6;Histone H2B.3;Histone H2B.9;Histone H2B.4	H2B	22.3027	22.0569	22.1421	22.0948	22.0124	21.8919	22.2558	22.1099	22.0251	21.924	21.9306	22.0564	+	1.38949	0.0276062	0.165113	2.59775		0.445628	0.307716	0.0834579	0.994446	3	3	3	24.1	24.1	24.1	15.912	0	37.031	231150000	197	23129000	24747000	21802000	17708000	22483000	23644000	17186000	18181000	15425000	18630000	13485000	14729000	Q9LZT0;Q9FFC0;Q9LQQ4;P40283;O23629;Q9SI96;Q9LZ45;Q9ZUS0;Q9SF55;Q9LFF6	Q9LZT0;Q9FFC0;Q9LQQ4;P40283;O23629;Q9SI96;Q9LZ45;Q9ZUS0
AT5G16050	14-3-3-like protein GF14 upsilon	GRF5	20.5844	20.8063	20.5703	20.6544	20.575	20.525	20.564	20.5842	20.3775	20.5041	20.4617	20.6213	+	1.15141	0.0455869	0.162716	2.19522		0.648216	0.180621	0.0708737	1.35306	12	6	4	47	33.2	22.4	30.182	0	305.4	98192000	131	8204400	10870000	8545600	9685300	8773000	9495400	7470600	8357100	5465800	7118200	6746800	7459600	P42645	P42645
AT2G39800;AT3G55610	Delta-1-pyrroline-5-carboxylate synthase B;Glutamate 5-kinase;Gamma-glutamyl phosphate reductase;Delta-1-pyrroline-5-carboxylate synthase A;Glutamate 5-kinase;Gamma-glutamyl phosphate reductase	P5CSB;P5CS2;P5CS1;P5CSA	18.4035	18.4158	18.652	18.6028	18.3596	18.4338	18.5084	18.5835	18.4276	18.3276	18.2782	18.3946	+	1.18016	0.0434435	0.161502	2.24331		1.00293	0.070156	0.114294	1.94805	7	7	7	13.6	13.6	13.6	78.87	0	54.002	20568000	58	1561000	1854300	1462100	2384600	1605800	2269500	1892200	2445500	680510	1303500	1635700	1473200	P54888;B3H5E3;B9DFG0;F4IFZ9;P54887	P54888;B3H5E3;B9DFG0;F4IFZ9;P54887
AT1G29880	Glycine--tRNA ligase 1, mitochondrial	GLYRS-1	19.7824	19.6682	19.5883	19.7638	19.6601	19.6337	19.7784	19.7698	19.5288	19.5827	19.5987	19.6046	+	1.34917	0.0300211	0.121979	2.52878	+	1.7405	0.0161512	0.131826	3.21829	18	18	18	36.7	36.7	36.7	77.23	0	78.287	91308000	161	8750900	9636600	8042700	9193700	6930400	9434100	8341400	8248700	4841000	5546200	6964000	5378200	O23627-2;O23627;F4J376	O23627-2;O23627
AT2G27680		At2g27680	19.1084	18.9548	18.9697	18.966	19.0059	19.1358	19.0874	19.0984	19.0825	18.9548	18.9091	18.8647		0.337631	0.381492	0.0469322	0.790025	+	1.25807	0.0443465	0.129104	2.37425	12	12	12	52.1	52.1	52.1	43.154	0	68.765	62341000	143	5329900	5655000	5666400	5319000	6131200	7284200	4738600	4965200	4670700	4346700	4871600	3362500	Q9ZUX0	Q9ZUX0
AT1G53240	Malate dehydrogenase 1, mitochondrial		22.1748	22.1461	22.1088	22.1265	22.0565	22.0462	22.1396	22.1349	22.0668	21.9048	21.9975	21.9012	+	2.17382	0.00702439	0.171488	4.05322	+	1.44637	0.0308895	0.12674	2.69573	14	14	7	70.4	70.4	46.6	35.804	0	323.31	429320000	411	41512000	41720000	44245000	43004000	38284000	45145000	34315000	34571000	24837000	29961000	25400000	26330000	Q9ZP06	Q9ZP06
AT5G48230	Acetyl-CoA acetyltransferase, cytosolic 1	AAT1	18.8124	19.0579	18.8534	18.8241	18.8325	18.9167	18.973	18.968	18.7425	18.8455	18.8711	18.7724		0.568883	0.194526	0.079072	1.21545	+	1.37934	0.035123	0.11469	2.58033	7	7	7	32.9	32.9	32.9	40.876	0	23.702	26500000	55	2331800	2920100	2951900	2358800	2183800	2680900	1918800	2786700	1836800	1611800	1620800	1297900	Q8S4Y1-2;Q8S4Y1	Q8S4Y1-2;Q8S4Y1
AT3G26900	Probable inactive shikimate kinase like 1, chloroplastic	SKL1	18.6023	18.7144	18.7815	18.7317	18.6588	18.5323	18.7241	18.707	18.5883	18.433	18.5716	18.6185	+	1.4882	0.0227804	0.154617	2.76833		0.865191	0.0989844	0.102695	1.71908	4	4	4	25	25	25	30.473	0	10.458	15938000	25	1348200	1470700	1878000	1785700	1603500	1457700	1335000	1710400	617120	1091700	540280	1099800	Q9LW20	Q9LW20
AT2G21870	Probable ATP synthase 24 kDa subunit, mitochondrial	MGP1	19.7668	19.7457	19.6521	19.7956	19.5677	19.3892	19.5541	19.7519	19.4515	19.5452	19.5949	19.7514	+	1.15745	0.0448821	0.154326	2.20532		0.073922	0.826787	-0.02002	-0.206156	6	6	6	30.9	30.9	30.9	25.16	0	19.084	73696000	73	8104300	6670300	6930500	6856600	6717600	5809400	4534700	7343400	4524500	5131500	5168500	5904700	F4III4;Q9SJ12	F4III4;Q9SJ12
AT2G43090	3-isopropylmalate dehydratase small subunit 3	At2g43090	19.0819	19.2143	19.3005	19.1022	19.0586	19.0591	19.1584	19.2063	18.9146	19.069	19.0413	19.059	+	1.31108	0.0315813	0.153781	2.46396		0.994017	0.0717734	0.0996289	1.93324	6	6	4	44.2	44.2	32.7	26.79	0	69.295	34899000	74	3567500	4017700	3254500	3080500	3675800	3725900	2636600	3064000	1418500	2176200	2179200	2102700	Q9ZW85;F4IQ61	Q9ZW85;F4IQ61
AT1G24510	T-complex protein 1 subunit epsilon	CCT5	19.0152	19.0616	18.8871	18.8849	19.0842	18.7903	18.9749	18.6212	18.7339	18.9653	18.7484	18.7864	+	1.15433	0.045168	0.153693	2.2001		0.203388	0.588541	0.0591512	0.513352	12	12	12	31.8	31.8	31.8	59.384	0	24.516	50310000	59	6063900	5331300	4430700	4115200	5416600	5019100	3538900	4073200	3308800	3315400	3158600	2538000	O04450;A0A1P8ARS7;O04450-2;Q67ZE4	O04450;A0A1P8ARS7;O04450-2
AT5G65010	Asparagine synthetase [glutamiRne-hydrolyzing] 2	ASN2	20.1926	20.2983	20.1283	20.2206	20.1214	20.2552	20.1829	20.0869	19.9204	20.1035	20.0548	20.1479	+	1.35073	0.0299251	0.153244	2.53143		0.855996	0.101544	0.10492	1.70375	15	15	15	42	42	42	65.029	0	119.81	139040000	234	13027000	15936000	13024000	11072000	13595000	12583000	9101400	10204000	8833000	10543000	9624200	11497000	Q9LV77;Q9LV77-2;F4KGS3;Q9LFU1;F4JBH5;P49078;A0A1I9LPY0;F4JBH6	Q9LV77;Q9LV77-2
AT3G55440	Triosephosphate isomerase, cytosolic	CTIMC	21.9563	22.0301	21.9225	21.9299	21.8975	21.8838	21.9572	21.9252	21.776	21.7827	21.8357	21.8128	+	2.85994	0.00272603	0.157879	5.60022	+	2.75822	0.00463704	0.114135	5.3498	15	15	14	81.5	81.5	78.3	27.169	0	323.31	676300000	615	59268000	64017000	63534000	55464000	58901000	64432000	55298000	62651000	43773000	51171000	50107000	47684000	P48491	P48491
AT2G01140	Probable fructose-bisphosphate aldolase 3, chloroplastic	FBA3	19.6591	19.6572	19.6253	19.6233	19.5173	19.6646	19.6026	19.5197	19.5423	19.4266	19.5729	19.4144	+	1.98798	0.00955797	0.15219	3.68409		0.807517	0.115527	0.0870047	1.62275	11	10	10	51.7	49.6	49.6	42.327	0	72.25	89725000	143	9321600	7970500	10586000	9117800	7270300	9945400	5680700	7826300	4932100	5639500	5674300	5760300	Q9ZU52	Q9ZU52
AT4G14880	Cysteine synthase 1	OASA1	21.8755	21.7939	21.8219	21.9823	21.8375	21.8256	21.961	21.8923	21.7426	21.6865	21.8014	21.833		1.00089	0.0635066	0.102527	1.94466	+	1.34781	0.0371503	0.113196	2.52644	14	14	13	69.6	69.6	66.1	33.805	0	323.31	401570000	544	33684000	37606000	38713000	41913000	33130000	40275000	32566000	34694000	22618000	27790000	28773000	29813000	P47998;Q9LJA0	P47998
AT5G55070	Dihydrolipoyllysine-residue succinyltransferase component of 2-oxoglutarate dehydrogenase complex 1, mitochondrial		19.6983	19.7503	19.7666	19.7176	19.6179	19.6477	19.463	19.8121	19.621	19.526	19.7161	19.4777	+	1.44258	0.0251593	0.148004	2.68917		0.225963	0.557986	0.0499868	0.562201	8	8	2	23.3	23.3	6.9	50.133	0	18.303	51992000	57	3880000	4793700	4995600	4829900	5030400	5182500	4082200	4319000	3156600	3811400	4110100	3800900	Q9FLQ4	Q9FLQ4
AT1G65960	Glutamate decarboxylase 2;Glutamate decarboxylase	GAD2	20.0596	19.9563	19.9732	20.0263	19.8996	19.9228	19.9522	19.9349	19.6914	19.8536	19.8365	19.8761	+	2.1168	0.00772816	0.189459	3.93804	+	1.39823	0.0337531	0.112955	2.61274	16	16	13	50	50	45.1	56.14	0	175.14	148400000	247	15980000	13294000	14128000	15412000	13982000	13517000	10060000	12544000	6772000	11659000	10880000	10173000	Q42472;Q56W28;Q9LSH2;F4J6E0	Q42472;Q56W28
AT2G43710	Acyl-[acyl-carrier-protein] desaturase;Acyl-[acyl-carrier-protein] desaturase 7, chloroplastic	SSI2;FAB2	20.0787	20.0823	19.8918	19.9865	19.8297	19.7869	19.897	19.9408	19.7282	19.881	19.918	19.9295	+	1.18274	0.0432411	0.145658	2.24764		0.0032395	0.991857	-0.00056076	-0.00970861	8	8	7	30.2	30.2	25.9	45.65	0	74.913	76629000	120	8129500	8991500	8124800	7580200	6206300	7011600	5283300	6962600	3456300	5029500	4783500	5069700	F4IS32;O22832	F4IS32;O22832
AT4G26970	Aconitate hydratase 3, mitochondrial	ACO3	18.9382	19.2516	19.0545	18.9822	19.2656	19.2497	19.1938	19.1059	19.0553	19.1803	19.0989	19.0389		0.189318	0.573511	-0.0367322	-0.482321	+	1.21441	0.0483828	0.110396	2.30076	10	9	9	18.6	17.8	17.8	108.48	0	25.096	60445000	47	4617900	6821300	5317300	5573100	5409700	6639000	3343100	5294600	3512900	4251300	4986900	4677900	Q94A28	Q94A28
AT3G52150		At3g52150	21.5081	21.4354	21.5192	21.3956	21.4232	21.4173	21.3214	21.4545	21.3034	21.2645	21.2687	21.3406	+	2.58366	0.00362222	0.170276	4.93837	+	1.75858	0.0154615	0.109817	3.25143	7	7	7	38.7	38.7	38.7	27.748	0	104.64	179750000	139	23028000	22087000	21406000	10822000	16094000	17392000	9220400	11409000	11180000	14586000	14217000	8304400	Q8VYM4	Q8VYM4
AT3G16470	Jacalin-related lectin 35	JAL35	20.5205	20.433	20.4959	20.5173	20.4344	20.3863	20.4851	20.5219	20.3919	20.2335	20.3672	20.3994	+	1.77501	0.0127194	0.143657	3.28167		1.17372	0.0519121	0.108923	2.23254	15	15	15	66.1	66.1	66.1	48.496	0	323.31	192360000	356	16999000	18279000	19886000	19734000	16729000	18566000	14393000	18195000	10163000	11995000	13408000	14013000	O04309;A0A1I9LQM9;O04309-2	O04309;A0A1I9LQM9;O04309-2
AT4G31300	Proteasome subunit beta type;Proteasome subunit beta type-6	PBA1	19.3592	19.4704	19.3227	19.2825	19.3057	19.1941	19.2866	19.2064	19.1141	19.173	19.0745	19.1925	+	2.39974	0.00451332	0.220149	4.52804	+	1.51349	0.0270471	0.10966	2.81249	6	6	6	46.2	46.2	46.2	25.279	0	97.531	54717000	68	5393100	6695500	6152700	5521700	4877500	4240000	4459900	3845000	2702100	3553400	3651200	3624900	F4JRY2;Q8LD27	F4JRY2;Q8LD27
AT5G54160	Flavone 3-O-methyltransferase 1	OMT1	20.4544	20.5106	20.4103	20.5412	20.4336	20.5158	20.4441	20.4058	20.2887	20.4086	20.3184	20.3579	+	1.88023	0.0115192	0.135719	3.47793	+	1.64482	0.0200833	0.106427	3.04504	10	10	10	44.9	44.9	44.9	39.618	0	105.49	122180000	211	10965000	11335000	11806000	11556000	11244000	12360000	7994600	9121200	6863700	10482000	9819000	8630700	Q9FK25	Q9FK25
AT5G50920	Chaperone protein ClpC1, chloroplastic	CLPC1	21.8049	21.8087	21.8192	21.8101	21.7192	21.6631	21.8384	21.888	21.7383	21.6152	21.6419	21.6923	+	2.6344	0.00361032	0.138821	5.05566		0.909856	0.0866692	0.105267	1.79343	40	40	17	58.6	58.6	25.8	103.45	0	323.31	935020000	946	87227000	93368000	98658000	89108000	78616000	86636000	75223000	88900000	53137000	57489000	63429000	63228000	Q9FI56;Q8VYJ7	Q9FI56
AT4G22010		sks4	18.7174	18.517	18.4122	18.5455	18.6847	18.5536	18.6749	18.6789	18.5873	18.5346	18.5432	18.5227		0.00558198	0.98379	0.00108194	0.0166845	+	1.57821	0.0236928	0.101077	2.92637	4	3	3	12.2	9.2	9.2	60.455	0	58.779	19213000	69	2321200	1697800	1689000	1615900	1863900	1953200	1610600	1647800	1309700	1195400	1192200	1115800	O65449	O65449
AT1G56340	Calreticulin-1	CRT1;CRT1a	20.2219	20.2612	20.2332	20.072	20.0823	20.1348	20.1196	20.2713	20.0277	20.0425	20.0466	20.0933	+	1.74444	0.0134699	0.144542	3.2255	+	1.20196	0.0492542	0.0994821	2.27986	12	12	8	35.5	35.5	24.7	48.527	0	195.23	110850000	131	9583200	12910000	11547000	9307900	10094000	11510000	9136000	11109000	6349200	6179000	6831000	6297900	O04151;F4I529	O04151;F4I529
AT2G44350	Citrate synthase 4, mitochondrial	CSY4	19.6164	19.5684	19.3823	19.515	19.4791	19.4744	19.4808	19.4167	19.4171	19.339	19.3318	19.3724	+	1.54713	0.0195585	0.155478	2.87152	+	2.11535	0.00922799	0.0977173	3.93512	11	11	11	38.5	38.5	38.5	52.654	0	109.83	83327000	141	8209400	8880300	7445500	8141500	9522000	8936000	6270200	6944400	4183600	4456500	5642700	4695200	P20115-2;P20115;A0A1I9LSJ6;Q9M1D3;A0A1I9LSJ5	P20115-2;P20115
AT3G15730	Phospholipase D alpha 1	PLDALPHA1	19.8817	19.8522	19.7831	19.7816	19.7499	19.8707	19.7812	19.6668	19.5496	19.7131	19.7723	19.721	+	1.32736	0.0305379	0.135646	2.49162		0.571423	0.22039	0.0781589	1.2199	20	20	18	36.2	36.2	33.3	91.847	0	298.59	181100000	302	16929000	18968000	16997000	16742000	15943000	20105000	13661000	15078000	7068400	12792000	14059000	12757000	Q38882	Q38882
AT2G24200	Leucine amiRnopeptidase 1	PM25;At2g24200	20.3798	20.357	20.3606	20.3393	20.2929	20.2075	20.3785	20.3543	20.3964	20.1292	20.1932	20.1767	+	1.19439	0.0422458	0.135312	2.26717		0.560412	0.225926	0.0844326	1.20057	18	18	13	58.3	58.3	45.4	54.509	0	181.17	161370000	306	14520000	14795000	15591000	14072000	12682000	16084000	12714000	16838000	8868200	11169000	13116000	10922000	P30184;F4INR3	P30184;F4INR3
AT2G47730	Glutathione S-transferase F8, chloroplastic	GSTF8	21.5088	21.3938	21.593	21.4385	21.4233	21.4522	21.3888	21.4298	21.2902	21.2932	21.4349	21.3808	+	1.26596	0.0352337	0.133749	2.38758		1.00905	0.0693266	0.0737448	1.95821	8	7	7	47	43.3	43.3	24.076	0	279.96	204910000	283	18179000	19061000	20169000	18590000	18373000	20320000	16416000	18059000	11579000	14563000	15057000	14540000	Q96266-2;Q96266	Q96266-2;Q96266
ATCG00900;ATCG01240	30S ribosomal protein S7, chloroplastic	rps7-A	21.1361	21.0273	21.0904	21.203	21.0798	20.8906	21.3185	21.3014	20.8548	21.089	20.988	20.9953	+	1.1414	0.046252	0.132418	2.1785		0.720433	0.148461	0.165788	1.47617	7	7	7	45.8	45.8	45.8	17.357	0	39.512	147990000	131	15164000	14616000	15689000	15934000	11198000	11163000	14060000	14285000	5635800	9941900	8823500	11479000	P61841	P61841
AT3G25530	Glyoxylate/succinic semialdehyde reductase 1	GLYR1	19.7343	19.7235	19.656	19.6909	19.5062	19.535	19.611	19.7017	19.5221	19.6093	19.5602	19.5934	+	2.5945	0.00367324	0.12991	4.96328		0.136243	0.697831	0.0172391	0.360633	10	10	10	60.2	60.2	60.2	30.691	0	245.51	136200000	223	11736000	13404000	13019000	14272000	9472500	13436000	11153000	12458000	8573300	9205600	9508500	9964100	Q9LSV0;Q9LSV0-2;A0A1I9LPQ6	Q9LSV0;Q9LSV0-2;A0A1I9LPQ6
AT1G56450	Proteasome subunit beta type-4	PBG1	18.2093	18.1506	18.3184	18.2774	17.9897	18.1161	18.2337	18.2038	18.2312	18.0264	18.0576	18.124	+	1.15808	0.0447146	0.129132	2.20638		0.138747	0.693609	0.0260439	0.366556	3	3	3	21.5	21.5	21.5	27.651	0	10.851	16086000	21	1403100	1627300	1796100	1322500	1333300	1739800	1138400	1374200	1216000	1179200	964010	992480	Q7DLR9	Q7DLR9
AT2G40490	Uroporphyrinogen decarboxylase 2, chloroplastic	HEME2	21.2703	21.1427	21.1125	21.1938	21.0485	21.1157	21.1304	21.0613	20.9935	21.0137	21.0704	21.1275	+	1.50856	0.0216189	0.128544	2.80387		0.470766	0.283228	0.0377011	1.04041	13	13	13	57.4	57.4	57.4	43.579	0	154.96	138520000	199	15184000	14238000	14994000	12105000	13681000	15485000	9236100	9876400	5188500	10685000	8537600	9305800	O22886	O22886
AT1G74920	Betaine aldehyde dehydrogenase 1, chloroplastic	ALDH10A8	18.8804	18.7462	18.7578	18.8232	18.6447	18.7303	18.8429	18.6949	18.569	18.6746	18.7612	18.7067	+	1.28961	0.0333348	0.124029	2.42757		0.374838	0.376729	0.0503144	0.861888	12	12	12	44.9	44.9	44.9	54.431	0	71.918	52626000	146	5419000	4822400	5596300	5255300	4427900	5533500	4384200	4745000	1918800	3728600	3570400	3224400	Q9S795;F4HXD2	Q9S795;F4HXD2
AT1G62750	Elongation factor G, chloroplastic	CPEFG	20.8057	20.7151	20.7887	20.7812	20.6772	20.7601	20.8619	20.7335	20.6866	20.651	20.6781	20.6301	+	2.47479	0.00392857	0.111245	4.69275	+	1.2577	0.0445241	0.0967422	2.37363	33	33	33	57.3	57.3	57.3	86.057	0	323.31	483710000	751	45795000	42958000	51097000	46256000	40968000	48931000	41628000	39082000	26706000	34937000	33299000	32054000	Q9SI75	Q9SI75
AT4G35830	Aconitate hydratase 1;Aconitate hydratase	ACO1	19.1156	19.2198	19.1178	19.1778	19.0737	19.0981	19.1255	19.1107	18.918	19.0091	19.0851	19.0451	+	1.77712	0.0126335	0.143456	3.28555	+	1.24369	0.045685	0.0876431	2.35001	19	13	13	32.7	24.1	24.1	98.151	0	157.82	100360000	211	8885500	10893000	9675900	9123800	10126000	9923900	7479600	8712300	5374000	7155300	7473800	5538300	Q42560;B3H5Y0	Q42560;B3H5Y0
AT2G07698	ATP synthase subunit alpha, mitochondrial;ATP synthase subunit alpha	ATPA;At2g07698	23.3683	23.334	23.2818	23.3483	23.2442	23.1474	23.346	23.3913	23.2567	23.1427	23.2663	23.1887	+	1.86676	0.0117807	0.119504	3.45255		0.509576	0.25404	0.0686316	1.11041	18	17	17	45.6	44.2	44.2	55.103	0	323.31	648730000	460	66103000	65656000	56049000	45979000	64717000	63418000	40184000	50335000	50364000	63673000	42118000	40128000	A0A2P2CLF9;P92549;F4IMB5	A0A2P2CLF9;P92549;F4IMB5
AT3G28710;AT3G28715	V-type proton ATPase subunit d1;V-type proton ATPase subunit d2	VHA-d1;VHA-d2;At3g28715	19.2445	19.0902	19.0685	19.1205	19.1702	19.0591	19.1915	19.0213	19.0774	19.0243	18.9923	18.9566	+	1.343	0.0301467	0.118247	2.51825		1.037	0.0655207	0.0978875	2.00465	7	7	7	35.6	35.6	35.6	40.791	0	38.548	32565000	73	2547700	2541500	3302800	4065000	3259000	3159600	2611300	3397300	2414600	2217600	1760100	1288300	Q9LJI5;Q9LHA4;F4J0D8	Q9LJI5;Q9LHA4;F4J0D8
AT5G08680;AT5G08690	ATP synthase subunit beta-1, mitochondrial;ATP synthase subunit beta-2, mitochondrial;ATP synthase subunit beta-3, mitochondrial		22.544	22.4707	22.4121	22.5394	22.3871	22.2796	22.4518	22.5425	22.342	22.2835	22.4473	22.4337	+	1.2145	0.04	0.114899	2.30091		0.230122	0.551227	0.038609	0.571084	22	21	21	60.4	58.5	58.5	59.67	0	323.31	727130000	818	64121000	67373000	66704000	73285000	59034000	61275000	58992000	67058000	52978000	49840000	55360000	51110000	P83483;P83484;Q9C5A9	P83483;P83484;Q9C5A9
AT4G24510	Protein ECERIFERUM 1	CER2	17.8178	17.7043	17.8933	17.9408	17.7916	17.7412	17.7827	17.8945	17.6889	17.6968	17.7037	17.7709	+	1.189	0.0425558	0.123976	2.25813	+	1.22711	0.0473753	0.0873914	2.32211	4	4	4	10.5	10.5	10.5	47.237	0	6.4917	11506000	26	956590	1004700	903840	1629700	1189600	1372500	1081600	798430	548110	587570	617790	815290	Q39048	Q39048
AT1G29900	Carbamoyl-phosphate synthase large chain, chloroplastic	CARB	19.4091	19.2213	19.1346	19.1985	19.2329	19.1869	19.2535	19.1216	19.1473	19.1077	19.1344	19.0644		1.07207	0.0542542	0.127428	2.06295	+	1.31607	0.0400154	0.0852799	2.47243	17	17	17	19	19	19	129.96	0	37.272	53897000	105	5128400	5486200	3634700	5911600	5222500	5958000	4484300	5679000	2997300	2939600	3178100	3277200	Q42601	Q42601
AT3G02880	Probable inactive receptor kinase At3g02880		18.2033	18.021	17.8501	18.2567	18.2475	18.23	18.2392	18.1509	18.1462	18.1853	18.1111	18.0869		0.207496	0.544786	-0.0496106	-0.522323	+	1.46748	0.0293791	0.0845118	2.73231	7	7	7	19	19	19	67.752	0	18.086	23111000	62	1773700	2203200	1694200	2005500	2427000	3095700	1278600	2367500	1608200	1835400	1401000	1421200	Q9M8T0;Q9FMD7	Q9M8T0
AT3G52720	Alpha carbonic anhydrase 1, chloroplastic	ACA1	17.3899	17.4217	17.3161	17.4094	17.2859	17.1826	17.359	17.3961	17.2615	17.3144	17.2829	17.2763	+	2.06928	0.00861185	0.100471	3.84335		0.178273	0.625103	0.0221224	0.457625	3	3	3	14.4	14.4	14.4	21.752	0	4.7033	5382100	22	447300	342430	588420	332040	413790	428670	493170	593180	382450	453000	481250	426440	O04846-3;O04846;O04846-2	O04846-3;O04846;O04846-2
AT3G47520	Malate dehydrogenase, chloroplastic		20.6315	20.5487	20.608	20.4951	20.5652	20.5275	20.5591	20.4819	20.4722	20.5075	20.4122	20.4784	+	1.51822	0.0210624	0.103241	2.82076	+	1.26354	0.0442338	0.0658302	2.38349	14	12	12	54.3	51.4	51.4	42.405	0	159.61	191990000	237	17516000	19177000	19793000	16098000	17902000	19272000	14640000	17007000	11117000	14236000	12791000	12444000	Q9SN86	Q9SN86
AT2G33150	3-ketoacyl-CoA thiolase 2, peroxisomal	PED1	18.8546	18.7407	18.7554	18.817	18.7159	18.8493	19.1027	18.7577	18.9202	18.8965	18.8899	18.8959	+	2.12689	0.00756164	-0.108705	-3.95828		0.201107	0.591406	-0.0441995	-0.508352	7	7	7	33.3	33.3	33.3	48.578	0	41.972	32827000	79	2652400	2300100	2957300	3501100	2785500	3496700	2330200	2586200	2194700	2724200	2755900	2543100	Q56WD9	Q56WD9
AT5G35360	Biotin carboxylase, chloroplastic	CAC2	20.2709	20.1179	20.1735	20.3006	20.2887	20.2234	20.2844	20.2442	20.3576	20.29	20.28	20.372	+	1.18691	0.0426667	-0.109131	-2.25463	+	1.21128	0.0486014	-0.0646844	-2.2955	16	16	16	41.2	41.2	41.2	58.386	0	146.63	176670000	282	14801000	14693000	17656000	17661000	14282000	14143000	13733000	16782000	10856000	14142000	12431000	15489000	O04983;F4JYE0;F4JYE1	O04983;F4JYE0;F4JYE1
AT3G57560	Acetylglutamate kinase, chloroplastic	NAGK	18.0739	18.0343	17.921	17.8664	16.5298	17.8752	17.8945	18.0235	18.0881	18.0894	18.1621	18.0285	+	1.11135	0.0492425	-0.118157	-2.12837		0.704336	0.155278	-0.511322	-1.44887	3	3	3	13.5	13.5	13.5	36.595	0	17.484	7941500	12	766330	1019400	933920	435300	225650	490160	469340	713970	569020	623250	893450	801760	Q9SCL7	Q9SCL7
AT1G74470	Geranylgeranyl diphosphate reductase, chloroplastic	CHLP	20.707	20.6935	20.6765	20.7183	20.7135	20.6913	20.7363	20.7417	20.9523	20.8485	20.7503	20.7268	+	1.21823	0.0395484	-0.120644	-2.30718		0.956772	0.0791673	-0.0987859	-1.87139	17	17	17	49.3	49.3	49.3	51.837	0	125.67	202520000	231	16175000	14959000	17393000	18551000	17213000	15564000	18382000	19012000	16428000	19638000	13130000	16076000	Q9CA67	Q9CA67
AT1G54100	Aldehyde dehydrogenase famiRly 7 member B4	ALDH7B4	18.0368	17.9579	17.9078	18.0982	18.0328	18.2586	18.104	18.0765	18.1947	18.1147	18.1505	18.0236	+	1.13667	0.0464388	-0.120703	-2.17061		0.016246	0.960186	-0.00293159	-0.047988	6	6	6	26.2	26.2	26.2	54.208	0	17.889	20698000	54	1850600	1536100	1681200	1980800	1641700	2823300	1781800	1497000	1448400	1468100	1629300	1359800	Q9SYG7	Q9SYG7
AT5G09810	Actin-7	ACT7	22.0879	22.1481	22.066	22.1514	22.1132	22.191	22.184	22.2238	22.287	22.2346	22.2019	22.222	+	2.32575	0.00555606	-0.123012	-4.36915		1.01943	0.0671577	-0.0583463	-1.97545	17	17	6	63.4	63.4	23.1	41.735	0	323.31	635680000	592	52412000	56154000	57351000	60129000	51132000	66490000	49141000	50294000	43244000	47654000	50395000	51286000	P53492;A0A1P8AY15;Q8GWA5	P53492
AT3G61440	Bifunctional L-3-cyanoalanine synthase/cysteine synthase C1, mitochondrial	CYSC1	20.9471	20.8206	20.9776	21.0128	20.8947	20.8853	20.9431	20.9334	20.9708	20.961	20.9555	21.0869		0.467309	0.259058	-0.0540266	-1.03412	+	1.22124	0.0476062	-0.0793967	-2.31224	11	11	11	38.9	38.9	38.9	39.927	0	56.288	158520000	159	10371000	15117000	16788000	12033000	12806000	18571000	10314000	10578000	12258000	14183000	12802000	12702000	Q9S757;A0A1I9LTP2;Q9S757-2;Q9S757-3	Q9S757;A0A1I9LTP2;Q9S757-2;Q9S757-3
AT5G64250		At5g64250	17.1317	17.0985	16.8982	17.1819	17.1833	17.1786	17.0942	17.1176	17.2189	17.2098	17.2149	17.3251	+	1.28411	0.0343139	-0.164648	-2.41826	+	1.49592	0.0278555	-0.0987558	-2.78179	3	3	3	17.1	17.1	17.1	36.066	0	6.0209	5846900	24	480980	520890	504180	562870	549070	592770	447850	387280	391570	463110	465410	480950	Q9FMG0;Q8LDF2	Q9FMG0;Q8LDF2
AT3G18080	Beta-glucosidase 44	BGLU44	19.5815	19.4215	19.4097	19.3841	19.531	19.4513	19.4808	19.435	19.5868	19.5146	19.6099	19.5913	+	1.36625	0.0294262	-0.126418	-2.55794	+	1.84013	0.0135	-0.101111	-3.40258	7	7	7	16	16	16	58.983	0	70.047	51125000	107	4253300	4906700	3286900	3087200	6357100	4592900	4120300	3140700	3865800	4111800	5147000	4255700	Q9LV33;A0A1I9LMX9;A0A1I9LMY0;A0A1I9LMX6;Q9LV34-2;Q9LV34;A0A1I9LMX7;A0A1I9LMX8	Q9LV33
AT5G23860	Tubulin beta-8 chain	TUBB8	19.0394	18.9642	19.0736	19.078	19.1489	19.0138	19.1981	19.1651	19.234	19.0436	19.1748	19.2755	+	1.3393	0.0301928	-0.14317	-2.51194		0.332239	0.424633	-0.0505023	-0.779467	21	2	2	69	5.8	5.8	50.606	0	27.724	14629000	27	1173900	804720	1411600	1430600	1465300	878290	1103100	1309900	1125200	1189600	1283800	1453200	P29516	P29516
AT1G74910		At1g74910;F9E10.24	18.6472	18.537	18.6459	18.5855	18.7975	18.8208	18.6462	18.7303	18.6337	18.8535	18.7605	18.741	+	1.47129	0.0233834	-0.143275	-2.73892		0.00851008	0.978947	0.00151396	0.025353	5	5	5	17.6	17.6	17.6	42.896	0	19.819	15406000	33	1272200	1128300	2036900	1252700	1420000	1611600	1229200	1549300	965730	706090	636710	1597200	F4HXD1;Q9C9P3;F4IFA4;A0A1P8AZM7	F4HXD1;Q9C9P3
AT1G76080	Thioredoxin-like protein CDSP32, chloroplastic	CDSP32	20.2041	20.0633	20.1173	20.1586	20.1346	20.2036	20.2342	20.1299	20.3077	20.2721	20.2986	20.3004	+	2.66651	0.00336283	-0.158895	-5.13086	+	2.34965	0.0060593	-0.119124	-4.4201	10	10	10	35.8	35.8	35.8	33.684	0	71.748	142280000	185	14143000	11343000	13247000	10838000	12212000	12879000	9439500	12789000	11730000	10099000	11900000	11659000	Q9SGS4	Q9SGS4
AT1G49970	ATP-dependent Clp protease proteolytic subunit-related protein 1, chloroplastic	CLPR1	19.0138	18.7539	18.7682	18.8553	18.7995	18.7248	18.8668	18.746	18.9064	18.8341	18.9817	18.9086		0.392543	0.324338	-0.0598888	-0.89552	+	1.51883	0.0269393	-0.123417	-2.82183	4	4	4	14.5	14.5	14.5	42.627	0	8.8566	27090000	20	2678700	1923600	2480900	3001600	2551500	2031000	2532700	2485200	1226000	2017600	2213000	1948100	Q9XJ35	Q9XJ35
AT5G58330	Malate dehydrogenase	At5g58330	20.488	20.2958	20.3729	20.5173	20.4743	20.4505	20.5358	20.4194	20.4597	20.627	20.6067	20.6835	+	1.33582	0.0302387	-0.175738	-2.50602	+	1.22243	0.047485	-0.124251	-2.31425	12	12	12	58.1	58.1	58.1	36.39	0	219.79	168440000	308	15578000	14574000	16350000	15137000	13698000	16100000	12487000	14111000	10685000	11781000	12193000	15741000	F4KEX3;Q8H1E2-2;Q8H1E2	F4KEX3;Q8H1E2-2;Q8H1E2
AT1G17160		At1g17160	17.6414	17.8105	17.5877	17.5092	17.6275	17.6269	17.6535	17.4501	17.7565	17.74	17.6899	17.6723		0.536497	0.211773	-0.0774837	-1.15835	+	1.30611	0.0406327	-0.125175	-2.45553	2	2	2	14.4	14.4	14.4	37.676	0	6.8375	6125800	23	571220	524980	508340	522320	541840	604710	467050	405990	443720	555260	454230	526090	A8MQX7;A1A6H3	A8MQX7;A1A6H3
AT5G35790	Glucose-6-phosphate 1-dehydrogenase 1, chloroplastic	APG1	16.1474	17.5946	17.6216	17.682	17.7232	17.8901	17.7188	17.7249	17.9246	17.9465	17.8711	17.8285		0.849968	0.0920715	-0.631301	-1.69369	+	1.382	0.0347738	-0.128428	-2.5849	5	5	5	9.5	9.5	9.5	65.427	0	6.8133	9309000	16	390740	784340	798430	794630	753640	536310	1016000	674790	1176800	835130	979300	569030	Q43727;Q9FY99;Q8L743	Q43727
AT5G19510	Elongation factor 1-beta 2		20.385	20.6676	20.64	20.3774	20.5043	20.3922	20.3397	20.4612	20.6158	20.6022	20.4828	20.5339		0.190922	0.57114	-0.041194	-0.485882	+	1.51047	0.027104	-0.134344	-2.8072	8	7	6	56.2	52.2	46	24.201	0	96.551	124120000	131	9306000	15164000	13930000	7424800	8592600	11128000	9791800	9648700	12164000	10246000	9267600	7452600	Q9SCX3	Q9SCX3
AT3G27740	Carbamoyl-phosphate synthase small chain, chloroplastic	CARA	19.2039	18.9526	18.9735	19.088	18.9546	19.0497	18.8914	18.9202	19.1697	18.9894	19.0575	19.1372		0.188015	0.57524	-0.0339351	-0.479423	+	1.34827	0.0371414	-0.13445	-2.52724	8	8	8	23.7	23.7	23.7	47.058	0	16.024	28500000	28	3466800	2365600	1609000	4864300	2104400	3670400	1954100	2594000	1139300	1196900	1405700	2128900	Q9LVW7;A8MRD8	Q9LVW7;A8MRD8
AT5G12040	Omega-amiRdase,chloroplastic	NLP3	17.6218	17.6658	17.5847	17.7072	17.7311	17.6993	17.6556	17.7794	17.7323	17.7375	17.8563	17.8742	+	1.81636	0.0119678	-0.155231	-3.35823		0.927469	0.0835955	-0.0837421	-1.82271	2	2	2	8.7	8.7	8.7	40.33	0	43.522	8033500	43	678690	577190	581270	749340	741030	786140	618080	740600	553430	654300	684080	669320	Q8RUF8;Q8RUF8-2	Q8RUF8;Q8RUF8-2
AT2G41740	Villin-2	VLN2	18.6756	18.5852	18.5942	18.6976	18.751	18.5572	18.686	18.696	18.8447	18.6846	18.8456	18.805	+	1.78864	0.0124451	-0.156847	-3.30682		1.14822	0.0536479	-0.122425	-2.1899	11	11	8	15.8	15.8	11.3	107.84	0	23.899	43418000	52	3462700	3775900	3905300	4405400	3472800	4431200	3022200	3567300	2775800	2713900	3826500	4059300	O81644	O81644
AT3G47950;AT5G62670	ATPase 11, plasma membrane-type;ATPase 4, plasma membrane-type	AHA11;AHA4	17.888	17.9212	17.6834	17.9636	17.8454	17.9167	18.0138	17.8726	18.0809	18.051	18.0887	17.9914	+	1.54265	0.01963	-0.188927	-2.86364	+	1.77018	0.015224	-0.140833	-3.27277	9	5	4	12.4	8.1	7	105.12	0	9.4052	14894000	14	1134200	1364500	1493600	1224100	1250000	1269800	1290300	1199900	728190	1247200	1550400	1141800	Q9LV11;Q9SU58;F4HU00;A0A1P8AMR3;A0A1P8AMR6;Q42556	Q9LV11;Q9SU58
AT5G14220	Protoporphyrinogen oxidase 2, chloroplastic/mitochondrial	PPOX2	19.6742	19.6091	19.6217	19.5656	19.7362	19.7857	19.6493	19.5715	19.5971	19.8421	19.8134	19.8538	+	1.31279	0.0316173	-0.158967	-2.46686		0.551149	0.231098	-0.0909357	-1.18426	6	6	6	23.8	23.8	23.8	52.218	0	12.605	29483000	30	1537900	1717100	2544600	2049500	2246900	3523200	1658000	1829900	1989600	3034400	3759200	3592400	Q8S9J1-2;Q8S9J1;A0A1P8BE58;A0A1P8BE27	Q8S9J1-2;Q8S9J1;A0A1P8BE58;A0A1P8BE27
AT5G17310	UTP--glucose-1-phosphate uridylyltransferase 1	UGP2	19.1788	19.0494	19.0211	19.1419	19.1366	19.056	19.1499	19.1395	19.1659	19.3263	19.2311	19.322	+	1.64435	0.0164063	-0.163577	-3.0442	+	1.71883	0.0170983	-0.140877	-3.17875	18	6	6	50	19.4	19.4	51.919	0	34.632	38138000	69	3554800	3232400	3207200	3523400	3694800	2999800	3000900	3022100	2812700	2643500	3503300	2942800	P57751;A0A1P8BC98;F4KGY8;A0A1P8BC93	P57751;A0A1P8BC98;F4KGY8;A0A1P8BC93
AT4G18810		F28A21.220;At4g18810	18.668	18.6569	18.6847	18.768	18.7703	18.806	18.7374	18.7318	18.9801	18.792	18.9004	18.945	+	2.32814	0.00559447	-0.209952	-4.37424	+	1.74618	0.0158685	-0.143012	-3.2287	10	10	10	26.8	26.8	26.8	65.467	0	19.906	46208000	74	3179000	4118600	4701500	4206300	4544300	5241800	3173500	3639300	2840800	2830600	3878500	3854200	Q8VYA4;F4JRN8	Q8VYA4;F4JRN8
AT4G12730	Fasciclin-like arabinogalactan protein 2	FLA2	18.5599	18.4169	18.7384	18.5232	18.631	18.708	18.774	18.5821	18.927	18.7234	18.7875	18.8341	+	1.75967	0.0132661	-0.258391	-3.25344	+	1.27139	0.0436596	-0.144254	-2.39675	6	6	6	24.1	24.1	24.1	43.448	0	28.263	21481000	70	2230800	1382200	2074600	1235100	1952900	1921500	1300000	2082200	1644400	1837500	2338800	1480800	Q9SU13	Q9SU13
AT5G10860	CBS domain-containing protein CBSX3, mitochondrial	CBSX3	19.816	19.8186	19.9992	19.7764	19.8717	19.9329	19.7985	19.8043	20.1481	19.9574	19.9854	19.9047		1.04793	0.0569816	-0.146358	-2.02281	+	1.27272	0.0436291	-0.14703	-2.39899	6	6	6	36.9	36.9	36.9	22.729	0	39.357	36116000	71	2800500	3882000	2927700	5609300	1945600	2385100	1991100	3543500	3003200	3355500	2427500	2245200	Q9LEV3	Q9LEV3
AT4G24750	Rhodanese-like domain-containing protein 11, chloroplastic	STR11	19.0419	19.1745	19.1659	18.8034	19.0915	19.0919	19.0702	18.889	19.2651	19.153	19.2287	19.0846		0.693539	0.138718	-0.136424	-1.43052	+	1.22425	0.0475266	-0.14716	-2.31729	3	3	3	22.3	22.3	22.3	32.113	0	33.329	24056000	59	1498600	2468200	2637300	2049600	2281000	2804500	1853200	1717900	1157300	1952900	1851400	1784600	Q0WWT7	Q0WWT7
AT4G20890	Tubulin beta-9 chain	TUBB9	20.4627	20.5935	20.4559	20.6221	20.6039	20.45	20.5185	20.6332	20.8138	20.5987	20.6175	20.7735	+	1.27822	0.0346444	-0.167276	-2.40829		1.14462	0.0539775	-0.149479	-2.18387	20	2	2	68.7	5.4	5.4	49.657	0	12.247	46440000	67	3522200	4188800	4168100	4209000	4064700	3968200	3290900	4046800	3485000	3625900	3757800	4112700	P29517	P29517
AT5G04360	Pullulanase 1, chloroplastic	PU1	16.9829	17.1556	17.6067	17.0372	17.0005	16.9063	17.0788	16.9432	17.2344	17.068	17.1224	17.1481		0.135672	0.674883	0.0524092	0.35928	+	1.70272	0.0178693	-0.161017	-3.14947	3	3	3	4.5	4.5	4.5	107.07	0	8.118	4353100	11	413740	475280	327860	347200	510170	407750	282830	279210	375330	291290	293120	349300	Q8GTR4	Q8GTR4
AT3G09740	Syntaxin-71	SYP71	18.7151	18.7395	18.6766	18.9194	18.8603	18.7413	18.929	18.7957	18.9674	19.0482	18.9516	18.7697	+	1.12591	0.047208	-0.171566	-2.15265		0.697383	0.15875	-0.102625	-1.43706	5	5	5	27.1	27.1	27.1	29.983	0	19.28	24591000	22	2171100	2431700	2388500	2776600	2652800	2655900	2274600	2349100	1152200	1295200	1298400	1144800	Q9SF29	Q9SF29
AT3G14067		At3g14067	18.9559	19.0398	19.0074	19.1066	19.0597	19.0406	19.1899	19.0875	19.3723	19.1905	19.2349	19.2267	+	2.38415	0.00478072	-0.228667	-4.49426	+	1.68223	0.0189491	-0.161715	-3.11237	9	9	9	24.8	24.8	24.8	81.816	0	51.716	41774000	104	3523400	3713800	4120300	3431800	3984100	3575800	3171100	3689200	2781100	2435100	4036100	3312600	Q9LVJ1	Q9LVJ1
AT1G77060	Carboxyvinyl-carboxyphosphonate phosphorylmutase, chloroplastic		18.7734	18.7224	18.7608	18.8328	18.8683	18.9879	18.9027	18.8344	18.9549	18.959	18.9146	18.9699	+	3.32288	0.00238384	-0.177244	-6.8519		0.711425	0.151906	-0.0512657	-1.4609	6	4	4	27.7	20.1	20.1	36.565	0	11.977	17189000	24	1136300	1897800	1344300	2133700	1392500	2465500	1557500	842750	1002100	951360	1700900	763800	O49290	O49290
AT3G63410	2-methyl-6-phytyl-1,4-hydroquinone methyltransferase, chloroplastic	VTE3	19.8322	19.748	19.6416	19.8024	19.8935	19.9206	19.9419	19.7705	19.9266	20.0069	20.0356	19.7727	+	1.32044	0.0310285	-0.179418	-2.47987		0.32512	0.431794	-0.0538282	-0.765465	8	8	8	31.4	31.4	31.4	37.926	0	128.77	80987000	130	5259800	7531200	6007600	7632100	8524500	7212300	6597800	6649900	5467000	7157700	7681600	5265300	Q9LY74	Q9LY74
AT3G54400		T12E18_90	19.9356	19.7901	19.8764	19.9203	19.9304	20.0037	20.0212	19.8811	20.1524	19.9953	20.0459	20.0577	+	2.11696	0.00774319	-0.182232	-3.93835		1.18074	0.0509895	-0.103765	-2.2443	7	7	7	33.6	33.6	33.6	45.475	0	47.702	76022000	136	6804300	6278200	7410200	7069900	6586200	8081100	4756200	5942200	5641500	6057800	5660800	5733500	Q9M2U7	Q9M2U7
AT1G68560	Alpha-xylosidase 1	XYL1	19.7215	19.7547	19.6824	19.6991	19.8099	19.8188	19.7706	19.7641	20.0992	19.9346	19.8907	19.9062	+	2.52925	0.00375269	-0.243232	-4.8146	+	1.80538	0.0143568	-0.166798	-3.33783	20	20	20	36.1	36.1	36.1	102.4	0	156.49	195490000	295	16157000	14671000	18435000	17949000	18217000	17971000	13838000	15412000	13681000	15767000	17840000	15555000	Q9S7Y7;F4J6T7	Q9S7Y7
AT5G58140	Phototropin-2	PHOT2	18.0532	18.0114	18.2696	18.0953	18.1996	18.2018	18.1273	18.1605	18.1801	18.2857	18.4822	18.247	+	1.1662	0.0443192	-0.191382	-2.21995		0.96143	0.0779589	-0.126471	-1.87913	9	6	6	12.4	8.2	8.2	100.79	0	41.094	20537000	61	1144900	2231700	1892400	1752400	1695900	1955000	1646100	1687100	1354600	1614800	1643000	1918700	A8MS49;P93025;F4KDJ3;P93025-2	A8MS49;P93025;F4KDJ3;P93025-2
AT2G38230	Pyridoxal 5-phosphate synthase subunit PDX1.1	PDX11	20.4829	20.5449	20.5489	20.6605	20.6722	20.7154	20.6998	20.6871	20.856	20.8072	20.6027	20.7378	+	1.55765	0.0195374	-0.191639	-2.89004		0.463058	0.290163	-0.0572844	-1.02637	15	15	11	71.8	71.8	57.3	32.862	0	190	230710000	309	16773000	18460000	20448000	19331000	23632000	23207000	17470000	21173000	16150000	19446000	16547000	18073000	O80448;O80446	O80448
AT3G45780	Phototropin-1	PHOT1	18.8491	18.8083	18.6848	18.7913	18.9569	18.7732	18.8686	18.7868	18.8854	19.0828	19.02	18.9322	+	1.88678	0.0113131	-0.19672	-3.49032		1.14446	0.0539168	-0.133732	-2.18361	16	16	13	19.4	19.4	15.7	111.69	0	64.45	48275000	119	3684800	4690200	3760300	4294300	5087300	4393600	3341300	3846700	3504400	4434100	3964600	3273700	O48963	O48963
AT5G51970	Sorbitol dehydrogenase	SDH	19.9811	19.762	19.7874	20.0363	19.8843	20.0211	20.0487	19.9569	20.0453	20.1723	20.2556	20.1325	+	1.7253	0.0138774	-0.259708	-3.19053	+	1.64561	0.0201156	-0.173644	-3.04646	12	12	12	50.3	50.3	50.3	39.255	0	88.809	92850000	132	8624600	6315800	8274700	8820600	6009900	7875100	6840900	9057000	7549800	9025200	8133000	6323700	Q9FJ95	Q9FJ95
AT3G54900	Monothiol glutaredoxin-S14, chloroplastic	GRXS14	18.4144	18.2137	18.3707	18.3641	18.2062	18.273	18.3635	18.1263	18.2834	18.4408	18.5207	18.4224		0.533764	0.213277	-0.0760775	-1.15351	+	1.31904	0.0395928	-0.174559	-2.47747	2	2	2	19.7	19.7	19.7	19.309	0	9.3285	17877000	45	1836500	1803000	1410300	1969400	1123200	1237300	1592300	1012300	1293700	1676800	1785300	1136400	Q84Y95	Q84Y95
AT3G16000	MAR-binding filament-like protein 1	MFP1	18.6847	18.7343	18.7658	18.9673	18.9173	18.6533	18.9718	18.991	18.9169	18.8859	18.9703	19.1897	+	1.14884	0.045904	-0.202671	-2.19093		0.465853	0.287653	-0.107335	-1.03147	8	8	8	11.4	11.4	11.4	81.972	0	27.134	37886000	56	2837800	2992800	3025900	3779100	3192200	2801700	2959900	4279300	2441200	2623300	3269000	3683500	Q9LW85	Q9LW85
AT1G64500		At1g64500	16.7698	16.8111	16.7119	16.8434	16.8113	16.8236	16.817	16.7987	16.8444	16.9368	16.9937	17.182	+	1.43423	0.02532	-0.205147	-2.67473	+	1.31523	0.039964	-0.176563	-2.471	2	2	2	7.1	7.1	7.1	41.016	0.00046382	3.5207	4317100	10	371530	224850	211480	453910	430190	470780	370390	301800	167180	430210	454440	430330	Q9SGW5	Q9SGW5
AT2G31670		At2g31670	18.5836	18.486	18.5851	18.4529	18.3671	18.3201	18.5047	18.433	18.6458	18.6293	18.5696	18.54		0.823134	0.098798	-0.0692677	-1.64888	+	2.15697	0.00887943	-0.189926	-4.019	6	6	6	33.5	33.5	33.5	28.865	0	77.171	28711000	79	2422700	3002800	2624600	2466400	2640600	2400500	2190800	2403400	1966900	2274500	1888300	2428900	Q9SIP1	Q9SIP1
AT4G35450	Ankyrin repeat domain-containing protein 2	AKR2	19.9004	20.3798	20.3676	20.1108	20.2905	20.3121	20.0956	20.0922	20.3838	20.4837	20.3729	20.3106		0.82343	0.0987902	-0.198102	-1.64937	+	1.46074	0.0299116	-0.190166	-2.72062	10	10	9	57	57	53.5	36.984	0	217.41	106730000	140	6542800	11606000	11389000	9460700	9166900	9638000	7704100	8130800	7456400	9107000	8217900	8312500	Q9SAR5;F4JN13;F4JN17	Q9SAR5;F4JN13;F4JN17
AT1G16880	ACT domain-containing protein ACR11	ACR11;At1g16880	20.8997	20.7675	21.0615	21.0181	20.8799	20.7735	20.9277	20.872	20.9858	20.9866	21.0396	21.2038		0.67596	0.14431	-0.117216	-1.40056	+	1.69403	0.0183814	-0.190621	-3.13372	7	7	7	42.4	42.4	42.4	31.294	0	109.23	140180000	105	11964000	11472000	14086000	13941000	10328000	11719000	10961000	11929000	8615700	11202000	11568000	12399000	Q9FZ47;F4I613	Q9FZ47;F4I613
AT5G14780	Formate dehydrogenase, mitochondrial	FDH1	19.9648	19.9101	19.9781	20.0672	19.9621	20.1019	20.0458	20.0997	20.2346	20.2087	20.2171	20.3148	+	3.19722	0.00304762	-0.263748	-6.49275	+	2.47574	0.00545672	-0.191444	-4.69486	13	13	13	50	50	50	39.63	0	93.087	147810000	190	13342000	12948000	14317000	12523000	12025000	14143000	9221000	11915000	9292400	13786000	11907000	12394000	A0A1P8B9N1;A0A1P8B9L1;Q9S7E4	A0A1P8B9N1;A0A1P8B9L1;Q9S7E4
AT2G28470	Beta-galactosidase 8;Beta-galactosidase	BGAL8	17.5235	17.54	17.5853	17.412	17.5574	17.6857	17.5864	17.4769	17.9228	17.7577	17.6304	17.5758	+	1.28327	0.0343292	-0.206509	-2.41684		0.819293	0.111289	-0.145099	-1.64245	6	6	6	14.4	14.4	14.4	93.209	0	35.943	15910000	69	934540	1186900	1703200	1340300	1306000	1329200	1277600	1228100	1535700	1513500	1301100	1254000	Q9SCV4;F4IIQ3;A0A1P8AZB4	Q9SCV4;F4IIQ3;A0A1P8AZB4
AT3G62030	Peptidyl-prolyl cis-trans isomerase;Peptidyl-prolyl cis-trans isomerase CYP20-3, chloroplastic	ROC4;CYP20-3	23.2141	23.152	23.2716	23.2601	23.1431	23.2438	23.3675	23.3162	23.6901	23.2831	23.3596	23.3917	+	1.16293	0.0447115	-0.206663	-2.21447		0.798487	0.119993	-0.163457	-1.60762	8	8	8	43.2	43.2	43.2	28.079	0	323.31	564550000	514	46953000	46588000	51376000	42356000	37068000	54503000	49000000	52915000	45171000	43104000	45659000	49855000	F4IX28;F4IX26;P34791	F4IX28;F4IX26;P34791
AT5G25460		At5g25460	20.8899	20.8588	21.0164	20.9199	20.9306	20.9635	20.8475	20.7668	21.0601	21.0304	21.0463	21.1403	+	1.90658	0.0110137	-0.148	-3.52785	+	2.05234	0.0105054	-0.192176	-3.8099	8	8	4	37.7	37.7	23.3	39.978	0	101.28	153540000	212	11289000	14012000	16062000	13058000	13750000	17801000	10784000	10397000	9852700	11622000	12236000	12675000	Q94F20	Q94F20
AT4G12420	Monocopper oxidase-like protein SKU5	SKU5	19.4107	19.3684	19.4022	19.5164	19.641	19.7023	19.6056	19.406	19.8248	19.6006	19.5598	19.5999	+	1.75853	0.0131854	-0.221842	-3.25134		0.269615	0.498885	-0.0575151	-0.653749	8	8	8	24.5	24.5	24.5	65.637	0	100.64	105110000	133	8693800	7917100	9986600	8615100	10586000	12151000	7104100	7972000	7501600	8300900	8779100	7501900	Q9SU40	Q9SU40
AT2G35410			19.7328	19.7709	19.8143	19.9078	19.7772	19.6862	19.8952	20.0044	20.2051	19.87	19.9456	20.0936	+	1.4189	0.0258155	-0.222172	-2.64829		0.937832	0.0825148	-0.187858	-1.83993	8	8	8	41.9	41.9	41.9	33.785	0	57.169	78215000	130	6057200	6265400	6691700	6438100	5310400	7746900	6305800	7605500	5380700	6429700	6704500	7279000	O82299	O82299
AT3G16950	Dihydrolipoyl dehydrogenase 1, chloroplastic	LPD1	18.479	18.4572	18.4267	18.4651	18.6968	18.5927	18.5955	18.5251	18.74	18.5843	18.8257	18.5819	+	1.99057	0.00959273	-0.226023	-3.6891		0.532829	0.241722	-0.0804896	-1.15185	6	3	3	14.9	8.6	8.6	60.756	0	7.4528	14046000	26	1554200	721670	1689200	1336600	1463500	1146000	790910	1332500	726270	785980	1679600	819190	A8MS68-2;A8MS68	A8MS68-2;A8MS68
AT3G20820		At3g20820	19.753	19.4818	19.5828	19.7791	19.7702	19.6483	19.8343	19.6357	19.9379	19.8025	19.9785	19.9388	+	1.78091	0.0126532	-0.265234	-3.29255	+	1.68591	0.0187459	-0.192286	-3.11903	5	5	5	18.6	18.6	18.6	39.862	0	60.566	51507000	69	4164100	3387500	4425900	5351800	4218500	4649300	3834800	4173800	2678900	3548800	5360600	5713100	Q9LT39	Q9LT39
AT1G52400	Beta-D-glucopyranosyl abscisate beta-glucosidase	BGLU18	19.9498	19.7329	19.7583	19.7243	19.5204	19.4761	19.3875	19.5722	19.6398	19.7644	19.7564	19.5892		0.74116	0.12136	0.10389	1.51122	+	1.83615	0.0136983	-0.198391	-3.39513	13	12	11	46.2	44.3	42.7	52.37	0	100.23	100890000	137	11003000	9000700	8818300	11026000	8698800	8430200	4916300	7967300	7092700	8314200	9177000	6448700	Q9SE50-2;Q9SE50;Q9LIF9;Q9LKR7;Q84WV2	Q9SE50-2;Q9SE50
AT4G20850	Tripeptidyl-peptidase 2	TPP2	19.0914	18.9953	18.9139	18.9252	18.889	18.9544	18.9787	18.9109	19.268	19.1105	19.1385	19.0235	+	1.25173	0.0368767	-0.15367	-2.36357	+	1.99705	0.010475	-0.201876	-3.7017	15	15	15	15.3	15.3	15.3	152.37	0	32.772	48680000	69	3802400	3887800	3651600	3760800	4185600	4902100	4042700	4705700	4015300	3509900	4108600	4107300	F4JVN6	F4JVN6
AT4G17170	Ras-related protein RABB1c	RABB1C	19.2852	19.2901	19.1186	19.4513	19.2765	19.2243	19.3652	19.2696	19.5121	19.4236	19.5637	19.4475	+	1.43354	0.0254428	-0.200425	-2.67355	+	2.47014	0.00540828	-0.202835	-4.68244	5	5	4	30.8	30.8	24.6	23.164	0	24.868	39077000	56	3138100	3505300	3762100	4286100	3583600	2481100	3410000	3561200	1495300	2768000	3598700	3488000	P92963	P92963
AT5G02240	Uncharacterized protein At5g02240		20.6927	20.8963	21.0677	20.8791	20.7517	20.8553	20.8721	20.8896	21.0006	21.0113	21.0773	21.0993		1.05181	0.0564155	-0.163187	-2.02927	+	2.69894	0.00478014	-0.204938	-5.20756	7	7	7	55.3	55.3	55.3	27.103	0	288.49	111020000	152	7494800	9659800	11924000	12285000	9599700	10710000	8199900	8586400	6849000	8084700	8425400	9196800	Q94EG6	Q94EG6
AT2G04780	Fasciclin-like arabinogalactan protein 7	FLA7	20.258	20.1338	20.2763	20.2088	20.3238	20.5203	20.1877	20.234	20.7292	20.5241	20.2887	20.302	+	1.16278	0.0446653	-0.241774	-2.21424		0.521409	0.248203	-0.144569	-1.13154	4	4	4	16.9	16.9	16.9	26.845	0	18.125	39313000	43	4115300	1986500	3348200	2533600	4116000	6564100	2590200	2101800	1387900	5300400	2294800	2973900	Q9SJ81	Q9SJ81
AT3G54660	Glutathione reductase, chloroplastic	EMB2360	19.1606	19.1374	19.3062	19.2825	19.3396	19.3587	19.3416	19.2721	19.7344	19.4099	19.3968	19.3179	+	1.27044	0.0351822	-0.243049	-2.39514		0.706694	0.154206	-0.136728	-1.45288	11	11	11	33.6	33.6	33.6	60.852	0	29.66	61443000	100	5910400	4809200	6700800	4621100	6504200	5994500	3814500	3578100	5074100	5726900	4708500	4000400	P42770	P42770
AT2G22230		At2g22230	19.2498	18.8488	19.0272	19.1896	19.1179	19.145	19.1767	19.1598	19.4979	19.1426	19.4972	19.3035	+	1.19283	0.0422748	-0.281455	-2.26455	+	1.28984	0.042243	-0.210442	-2.42796	3	3	2	16.4	16.4	12.7	24.242	0	14.731	28350000	47	2046000	1464700	3181000	2518400	1932700	2627700	2654500	2762400	2188100	1562200	3282700	2129600	Q9SIE3	Q9SIE3
AT3G15520	Peptidyl-prolyl cis-trans isomerase CYP37, chloroplastic	CYP37	19.0313	18.9587	18.9012	18.9136	18.8673	18.9859	18.9241	19.1502	19.4176	19.2068	19.0904	19.0713	+	1.55956	0.0195907	-0.245357	-2.89342		1.11845	0.0563053	-0.214654	-2.14021	9	9	9	42	42	42	35.044	0	23.227	38479000	29	3329300	2975900	4140600	2844000	2814600	4149000	2618800	3305600	2740100	2967700	3101800	3491300	A0A1I9LQ23;P82869;A0A1I9LQ22	A0A1I9LQ23;P82869;A0A1I9LQ22
AT5G47870		At5g47870	17.6051	17.6117	17.6148	17.8137	17.4669	17.5355	17.6616	17.7081	17.861	17.746	17.7753	17.8353	+	1.33051	0.0302278	-0.143127	-2.49698	+	1.85428	0.0129738	-0.211377	-3.42908	3	3	3	18.6	18.6	18.6	21.409	0	4.2386	8858200	24	558680	710770	1049100	897120	630720	888120	867900	861200	311710	688050	619190	775630	Q9FIJ4	Q9FIJ4
AT1G49240;AT3G18780	Actin-2;Actin-8	ACT2;ACT8	21.0928	21.1549	21.2026	21.1897	21.1749	21.233	21.3385	21.2308	21.5651	21.4215	21.4481	21.4067	+	3.33913	0.00245833	-0.30037	-6.89949	+	2.32035	0.00637467	-0.216092	-4.3577	14	9	6	55.2	39.8	30.5	41.876	0	292.06	329000000	327	25742000	27253000	29487000	25739000	30232000	31600000	22669000	27950000	26145000	28294000	28760000	25130000	Q96292;F4J8V9;Q96293	Q96292;F4J8V9;Q96293
AT2G43750	Cysteine synthase, chloroplastic/chromoplastic	OASB	20.1441	19.923	20.1625	20.3384	20.0645	20.0495	20.3587	20.2604	20.3966	20.2793	20.4069	20.5347	+	1.40681	0.0266261	-0.262347	-2.62749	+	1.2761	0.0431608	-0.221074	-2.40471	18	18	16	66.8	66.8	61	41.656	0	182.99	203770000	262	18230000	16636000	19321000	19352000	16095000	17115000	14761000	17028000	16386000	15622000	15086000	18140000	P47999	P47999
AT3G16240	Aquaporin TIP2-1;Aquaporin TIP2-1, N-terminally processed	TIP2-1	21.7121	21.4547	21.6151	21.8955	21.7207	21.8236	22.0144	21.7135	21.8396	22.09	22.1401	22.0874	+	1.74951	0.0134199	-0.369884	-3.2348	+	1.19643	0.0498632	-0.221221	-2.27059	3	3	3	21.2	21.2	21.2	25.027	0	204.26	296290000	384	21730000	20740000	25075000	28702000	23102000	31902000	25907000	22031000	17829000	25037000	28048000	26183000	Q41951	Q41951
AT5G13630	Magnesium-chelatase subunit ChlH, chloroplastic	CHLH;GUN5	18.7493	18.532	18.5772	18.5548	18.5345	18.4881	18.6115	18.5565	18.7667	18.8664	18.7907	18.6542	+	1.33798	0.0301578	-0.16616	-2.50971	+	2.32305	0.00640849	-0.221838	-4.36342	19	19	19	21.7	21.7	21.7	153.57	0	50.823	61873000	107	5477200	5784600	6230900	4437300	4355100	5303200	4860100	3976600	4402000	6168900	6254200	4623000	Q9FNB0;A8MR05	Q9FNB0;A8MR05
AT1G30690	Patellin-4	PATL4	17.4094	17.1876	17.2636	17.413	17.3692	17.146	17.5634	17.4357	17.5864	17.4917	17.5696	17.6833	+	2.0835	0.00828407	-0.264318	-3.87156		1.11267	0.05675	-0.204151	-2.13057	5	5	5	16.3	16.3	16.3	61.189	0	30.916	14368000	61	1269700	1139100	1010200	1439700	1270000	1189300	905220	1217500	1097900	1139900	1280200	1409300	Q94C59	Q94C59
AT1G21440		At1g21440	19.1555	19.0546	18.8574	19.1692	19.1317	19.0423	19.1538	19.1369	19.2088	19.2971	19.4534	19.3974	+	1.68059	0.0148805	-0.27999	-3.10941	+	2.01484	0.0106076	-0.222994	-3.73634	6	6	4	22.6	22.6	14.9	36.306	0	15.951	35013000	44	3020500	3080700	2785300	2926500	2487200	3848800	2405400	2646600	2803000	3054400	3025000	2929400	Q501F7	Q501F7
AT1G09750		F21M12.13	20.6557	20.4622	20.7488	20.7146	20.6123	20.4473	20.6498	20.5606	20.8345	20.6483	20.8814	20.8029		0.911914	0.0798935	-0.146432	-1.79685	+	1.81079	0.0141667	-0.224265	-3.34788	8	8	8	26.1	26.1	26.1	47.661	0	55.648	139810000	166	10992000	10526000	14078000	12653000	11979000	11991000	9316000	10277000	10755000	11715000	13158000	12370000	O04496	O04496
AT1G58270		ZW9	19.1703	19.3917	19.3643	19.219	19.1689	19.2442	19.068	19.2256	19.2323	19.3598	19.5805	19.435		0.602459	0.176678	-0.11557	-1.27404	+	1.45925	0.0301538	-0.22521	-2.71802	6	6	6	15.4	15.4	15.4	45.035	0	62.249	48010000	105	4340500	4425400	4748500	3940400	4066700	4594300	3262700	3655700	2941100	3582700	4688500	3763300	Q9SLV3	Q9SLV3
AT2G19940	Probable N-acetyl-gamma-glutamyl-phosphate reductase, chloroplastic		19.0763	18.9183	18.9436	19.0715	19.1988	19.1358	19.1294	19.2146	19.4175	19.5443	19.3624	19.2715	+	2.86602	0.00274483	-0.396465	-5.61546	+	2.0253	0.0105787	-0.229259	-3.7568	10	10	10	39.3	39.3	39.3	42.822	0	14.884	48764000	23	4078400	3349000	3151300	5274400	5157200	4453300	4330900	4792900	3773500	3840300	3952800	2609600	A0A1P8B108;Q93Z70	A0A1P8B108;Q93Z70
AT5G19140		AILP1	18.103	17.989	18.0232	18.0898	18.1622	18.1184	18.1301	17.9534	18.426	18.1663	18.3761	18.3168	+	2.30448	0.0055255	-0.270044	-4.32412	+	1.70104	0.0180634	-0.230238	-3.14643	4	4	4	31.2	31.2	31.2	25.015	0	28.406	11340000	48	812300	649540	655000	981480	850250	692180	831970	724530	1097900	1606900	1342000	1096100	Q94BR2;A0A1P8B9Q2;F4JZM6	Q94BR2;A0A1P8B9Q2;F4JZM6
AT3G48420	Haloacid dehalogenase-like hydrolase domain-containing protein At3g48420		20.0547	19.9389	20.0974	20.3658	20.2809	20.1387	20.3201	20.3031	20.5891	20.3816	20.3782	20.638	+	1.8285	0.0120522	-0.382556	-3.38085	+	1.59611	0.0225054	-0.236042	-2.95811	10	10	10	38.2	38.2	38.2	34.245	0	40.991	104580000	126	8548000	7042600	8887400	10229000	7689400	9729300	8963400	7250400	8184100	8671800	8902900	10481000	Q94K71	Q94K71
AT2G43560	Peptidyl-prolyl cis-trans isomerase FKBP16-3, chloroplastic	FKBP16-3	20.1664	19.8895	20.2548	20.4601	20.1299	20.2386	20.1658	20.2523	20.5034	20.3446	20.3889	20.4942		0.989663	0.0654208	-0.24007	-1.92601	+	2.53409	0.00486957	-0.2361	-4.82553	6	6	6	64.1	64.1	64.1	17.632	0	143.9	98387000	163	8020000	7809400	9169300	10873000	8140900	8692800	7502100	9226900	7120700	7584200	5440500	8807300	A0A1P8B252;O22870	A0A1P8B252;O22870
AT3G16910	Acetate/butyrate--CoA ligase AAE7, peroxisomal	AAE7	18.0562	17.7713	17.802	18.1344	18.0406	17.8579	18.169	18.1478	18.2721	18.2206	18.3455	18.3352	+	1.99475	0.00962774	-0.352376	-3.69722	+	1.6848	0.0189259	-0.239525	-3.11702	3	3	3	10.7	10.7	10.7	62.956	0	16.256	11642000	38	1028400	611090	1216100	1109200	739960	807170	1248700	1044100	446650	991850	1388200	1011000	Q8VZF1	Q8VZF1
AT4G04020	Probable plastid-lipid-associated protein 1, chloroplastic	PAP1	19.6167	19.4904	19.7168	19.6949	19.7438	19.7637	19.7875	19.8474	20.2703	19.8888	19.9409	20.0081	+	2.15548	0.00717269	-0.397305	-4.01599	+	1.48128	0.0287874	-0.241439	-2.75629	10	10	10	46.5	46.5	46.5	34.948	0	245.02	94330000	225	6292600	5749000	9169900	7032800	9168300	10122000	6078700	8533100	7788300	8303900	7154000	8937000	O81439	O81439
AT5G52440	Sec-independent protein translocase protein TATB, chloroplastic	TATB	19.548	19.2144	19.3495	19.4336	19.671	19.5847	19.4805	19.4095	19.4746	19.8289	19.6563	19.7411	+	1.5057	0.021882	-0.288861	-2.79888		0.711979	0.151684	-0.138824	-1.46184	2	2	2	10	10	10	28.231	0	5.2462	25323000	16	2362100	1424400	2293800	2209500	2730400	2777600	1812000	1937500	1328700	2639900	2217800	1588800	Q9XH75	Q9XH75
AT1G24360	3-oxoacyl-[acyl-carrier-protein] reductase, chloroplastic		18.3876	18.6045	18.691	18.7305	18.6005	18.6736	18.711	18.7772	19.1919	18.9387	18.7637	18.7163	+	1.19333	0.0423196	-0.299274	-2.26538		0.952498	0.0795174	-0.212101	-1.86429	9	9	9	46.1	46.1	46.1	33.548	0	30.775	20417000	42	1527900	1328500	3039900	1786000	1306600	2180300	1240900	2004000	3098300	1201000	744430	958570	P33207	P33207
AT1G78830		F9K20.12	19.9202	20.056	20.1181	19.8273	20.1301	20.2319	19.9941	19.9604	20.5144	20.256	20.2595	20.259	+	2.00978	0.00939002	-0.341827	-3.72648	+	1.45535	0.0304523	-0.243125	-2.71127	13	13	9	38.5	38.5	27.9	50.342	0	113.42	113060000	143	8082300	9882700	11072000	8800600	10922000	11506000	7679500	8268900	8649900	9543700	8764100	9890600	Q9ZVA2	Q9ZVA2
AT3G19420		PEN2	17.1817	17.4224	17.3771	17.2786	17.3812	17.4601	17.4327	17.2019	17.4899	17.65	17.8588	17.4766	+	1.57481	0.0188297	-0.303895	-2.92035	+	1.2427	0.0456293	-0.249877	-2.34836	2	2	2	5.4	5.4	5.4	66.429	0	4.661	4575300	10	537140	331430	567230	327730	309090	368770	435430	296530	263440	332540	523000	282990	Q9LT75	Q9LT75
AT2G18960	ATPase 1, plasma membrane-type	AHA1	19.1369	19.2712	18.9739	19.0984	19.2535	19.3251	19.1677	18.8601	19.5377	19.5415	19.5011	19.1225	+	1.37857	0.0286293	-0.305608	-2.57902		0.975058	0.0758343	-0.27411	-1.90176	20	6	6	29.4	11.6	11.6	104.22	0	59.312	43574000	84	3366500	3960700	3997800	2961700	4430200	4034300	2902600	2587000	4333500	4361800	4357200	2280400	P20649;A0A1P8AYX4	P20649;A0A1P8AYX4
ATCG00730	Cytochrome b6-f complex subunit 4	petD	20.957	21.2392	20.9296	21.249	21.3409	21.1799	21.2963	21.1926	21.3853	21.6256	21.6977	21.316	+	1.76046	0.0132864	-0.412455	-3.25489	+	1.35192	0.0367832	-0.253736	-2.53346	3	3	3	26.2	26.2	26.2	17.431	0	37.562	91593000	40	6999300	8133200	5787400	7201000	8648000	9551400	7303000	7236700	7358800	9097200	8140500	6136500	P56774	P56774
AT4G15545	Uncharacterized protein At4g15545		20.1848	20.0457	20.187	20.3579	20.2878	20.2042	20.3352	20.2877	20.3183	20.4116	20.4983	20.7961	+	1.37225	0.0290119	-0.312243	-2.56819		1.10974	0.0572634	-0.227371	-2.12569	6	6	6	29.1	29.1	29.1	37.206	0	189.33	71668000	92	5317700	4816600	6126900	7418000	6462300	6863800	5746500	5434600	4247300	5027200	6686800	7520400	Q93W28	Q93W28
AT4G22485		At4g22485	18.6242	18.5693	18.4681	18.5697	18.906	18.6461	18.6101	18.7355	18.9384	18.8249	18.7839	18.9648	+	2.96867	0.00301515	-0.320145	-5.87716		0.998547	0.0710858	-0.153567	-1.94077	2	2	2	3.8	3.8	3.8	68.199	0	4.9298	11707000	22	962480	853320	551670	1092000	1286700	1249700	914400	1150000	1088800	736880	693540	1127600	A8MRQ5	A8MRQ5
AT2G30930			19.961	19.8161	20.1426	20.1482	20.1313	20.1915	20.2245	20.092	20.6823	20.2154	20.454	20.3628	+	1.76353	0.0130368	-0.411681	-3.26052	+	1.40801	0.0331664	-0.268832	-2.62955	4	4	4	45.1	45.1	45.1	16.936	0	11.283	34904000	35	2848800	2910100	3393800	3302600	3373700	3289700	2498800	2899800	2676200	2818300	2993600	1898700	O80858	O80858
AT2G29290	Tropinone reductase homolog At2g29290		19.6397	19.5377	19.6509	19.7492	19.8556	19.6306	19.7874	19.5967	20.2823	19.7894	19.8421	19.9683	+	1.47714	0.0231179	-0.326164	-2.74908		1.03235	0.0655992	-0.252983	-1.99691	4	3	3	25.2	20.6	20.6	28.405	0	8.5993	27975000	19	2209400	2223300	1898600	2261400	1736700	1910700	1915400	2141300	3345700	2682800	2509800	3140000	Q9ZW13;Q9ZW13-2	Q9ZW13;Q9ZW13-2
AT2G37170	Aquaporin PIP2-2;Aquaporin PIP2-2, N-terminally processed	PIP2-2	19.3441	19.5942	19.2367	19.2122	19.5203	19.8146	19.6304	19.493	19.6221	19.7279	19.7368	19.6322	+	1.94471	0.0102908	-0.332971	-3.60064		0.354972	0.398618	-0.0651608	-0.823728	6	4	4	29.8	14	14	30.453	0	20.416	34308000	50	3041100	4415200	2651400	2042400	4221100	5104600	1735500	1845600	2382900	3528800	1705400	1633700	P43287;A0A1P8AYA1	P43287;A0A1P8AYA1
AT1G56050	Obg-like ATPase 1	At1g56050	18.2412	18.1286	17.9651	18.0802	18.0284	18.029	18.0342	18.0549	18.4726	18.2332	18.2907	18.2428	+	1.37934	0.0286165	-0.206049	-2.58034	+	2.55557	0.00481789	-0.273168	-4.87422	6	6	6	20.4	20.4	20.4	45.628	0	11.906	19068000	34	1330100	1499500	1441100	1495600	1476400	2148300	1259700	1615900	1956900	1714400	1424200	1705800	F4I3J0	F4I3J0
AT3G07390	Auxin-induced in root cultures protein 12	AIR12	19.698	19.4913	19.4971	19.7275	19.7522	19.6127	19.8332	19.7831	20.1588	19.752	19.8659	19.9905	+	1.69676	0.0143412	-0.338362	-3.13867		1.02297	0.0669469	-0.196521	-1.98134	2	2	2	7.9	7.9	7.9	25.591	0	10.223	37436000	30	3007900	2823500	2879600	3460200	3265200	3355400	2831500	3310400	3261100	2785500	3167000	3289000	Q94BT2;A0A1I9LRM3	Q94BT2;A0A1I9LRM3
AT3G11630	2-Cys peroxiredoxin BAS1, chloroplastic	BAS1	22.1221	21.9848	22.2231	22.1457	22.0924	22.1665	22.1482	22.0657	22.4448	22.3387	22.4414	22.3533	+	2.53448	0.0037832	-0.27562	-4.8264	+	3.543	0.00232353	-0.276373	-7.51965	10	10	3	49.6	49.6	21.1	29.092	0	323.31	616360000	390	49896000	48044000	61817000	53431000	50640000	58203000	44504000	43789000	48260000	52065000	54460000	51251000	Q96291	Q96291
AT1G32200	Glycerol-3-phosphate acyltransferase, chloroplastic	ATS1	18.8437	19.0617	18.804	18.586	19.2089	18.8095	18.8602	18.7989	19.0965	19.269	19.036	19.2685	+	1.62326	0.0167662	-0.343645	-3.00646		1.13688	0.0547265	-0.248127	-2.17095	6	6	6	22	22	22	50.421	0	16.093	23137000	45	2119000	1531800	2579800	1184600	2349900	2551300	415000	1013100	2418300	2887800	2091000	1995000	Q43307	Q43307
AT3G61260	Uncharacterized protein At3g61260		19.8711	19.8012	20.2808	20.1816	20.1514	20.2675	20.1721	20.0697	20.4871	20.4335	20.4693	20.4211	+	1.92366	0.0104878	-0.41909	-3.56037	+	3.24234	0.00362431	-0.287576	-6.61994	5	5	5	39.6	39.6	39.6	23.144	0	35.646	48299000	100	3709900	3853100	4471000	3875700	4483100	5038000	3380900	4318700	2743900	4181400	4324300	3919000	Q9M2D8	Q9M2D8
AT5G09650	Soluble inorganic pyrophosphatase 6, chloroplastic	PPA6	21.6515	21.5682	21.5109	21.7007	21.5815	21.3735	21.5515	21.5229	21.5931	21.8546	21.7574	21.9972		1.05368	0.0562023	-0.192789	-2.03237	+	1.63877	0.0201786	-0.293243	-3.0342	10	10	10	41.7	41.7	41.7	33.38	0	262.74	235030000	203	20860000	20942000	19523000	21588000	20699000	17981000	16686000	20578000	13878000	21083000	18465000	22744000	Q9LXC9	Q9LXC9
AT1G29700		F15D2.25	18.5227	18.3462	18.0016	18.6374	18.3909	18.4692	18.5315	18.4696	18.6386	18.7465	18.8317	18.8296	+	1.41091	0.0264694	-0.384653	-2.63453	+	2.81906	0.00403125	-0.296306	-5.49861	1	1	1	7.1	7.1	7.1	38.151	0	4.6797	9142600	26	834230	687830	840300	1055000	741560	922250	796930	757410	460750	645220	695090	706040	Q9C535	Q9C535
AT4G03520	Thioredoxin M2, chloroplastic	ATHM2	20.7417	20.8259	20.8773	20.9663	20.9479	20.7641	20.9155	21.0206	21.1306	21.1079	21.2263	21.3862	+	2.4178	0.00461386	-0.359946	-4.56733	+	1.95306	0.0110361	-0.300726	-3.61668	4	4	4	31.7	31.7	31.7	20.312	0	205.82	141230000	190	9053500	10499000	13781000	13823000	10978000	9839900	11049000	12426000	11085000	10847000	13187000	14662000	Q9SEU8;F4JG94	Q9SEU8;F4JG94
AT1G04530		At1g04530	17.7135	17.5591	17.56	17.5314	17.8044	17.6324	17.7307	17.6865	18.285	17.8398	17.8473	17.8045	+	1.57011	0.0189056	-0.353124	-2.91205		0.990659	0.0725635	-0.230633	-1.92767	3	3	3	16.5	16.5	16.5	34.553	0	25.062	9098100	43	960610	900890	816950	606210	825140	1026200	562420	778980	690580	646710	610700	672700	Q8VZ31	Q8VZ31
AT3G57410	Villin-3	VLN3	18.0995	18.343	18.3449	18.2174	18.4372	18.5	18.262	18.2508	18.8548	18.4226	18.4071	18.733	+	1.4995	0.0221173	-0.3532	-2.78805		0.962969	0.0778865	-0.241885	-1.88168	9	6	5	13.5	8.9	7.8	106.35	0	18.653	21088000	43	1231300	1977300	1508100	1771600	1873700	2591100	1232900	1360300	1983300	1735200	1792700	2030900	O81645;A0A1I9LLW3;A0A1I9LLV6	O81645;A0A1I9LLW3;A0A1I9LLV6
AT4G20260	Plasma membrane-associated cation-binding protein 1	PCAP1	21.2782	21.2851	21.4173	21.3541	21.5204	21.5756	21.4023	21.4353	21.8712	21.6811	21.6608	21.9243	+	3.04664	0.00285246	-0.450703	-6.08194	+	2.09306	0.00995556	-0.300965	-3.89059	6	6	6	34.2	34.2	34.2	24.584	0	142.09	173030000	91	12881000	10353000	14655000	12445000	14645000	16214000	10209000	13489000	18670000	19023000	14379000	16067000	Q96262;Q96262-2;F4JUT9;F4JUT8	Q96262;Q96262-2;F4JUT9;F4JUT8
AT4G34120	CBS domain-containing protein CBSX2, chloroplastic	CBSX2	19.2652	19.034	19.11	19.211	19.1948	19.0345	19.1666	19.15	19.5264	19.4298	19.3031	19.4984	+	2.13139	0.00737132	-0.284408	-3.96735	+	2.59691	0.00488	-0.302965	-4.96883	4	4	4	28.2	28.2	28.2	25.955	0	56.987	28675000	50	2244300	2557700	2632600	3190200	2861700	2224200	2236000	2171400	2003900	2204800	2028900	2319600	Q9C5D0	Q9C5D0
AT5G65840		At5g65840	17.5532	17.6296	17.57	17.4793	17.7389	17.8479	17.5827	17.5129	18.1513	18.0734	17.9776	17.7	+	2.1698	0.00699595	-0.417564	-4.04504	+	1.30607	0.0405809	-0.30496	-2.45546	4	4	4	16.7	16.7	16.7	29.883	0	10.308	9020900	21	656580	741790	929750	640800	732630	841410	711910	611210	967380	763960	820830	602610	Q8L5Y8	Q8L5Y8
AT1G42550		T8D8.2	17.5796	17.431	17.4626	17.51	17.6959	17.7226	17.5806	17.5665	18.1174	17.7797	17.7119	17.8276	+	2.06064	0.00869202	-0.363351	-3.82628		1.17143	0.0519908	-0.217761	-2.2287	4	4	4	7.9	7.9	7.9	93.874	0	31.004	13325000	61	867420	1255900	727810	997810	1318600	1550900	1093900	1203200	890830	1261200	988880	1168100	Q9C8E6;Q9C8E6-2	Q9C8E6;Q9C8E6-2
AT2G45740;AT3G61070	Peroxisomal membrane protein 11D;Peroxisomal membrane protein 11E	PEX11D;PEX11E	18.0989	18.3468	18.2914	18.5081	18.5854	18.7079	18.5521	18.4754	18.6988	18.9946	19.0406	18.8126	+	2.59175	0.00365266	-0.57535	-4.95695	+	1.77849	0.0149787	-0.306448	-3.28809	2	2	1	11	11	6.4	25.943	0	36.906	22484000	41	1497700	1727700	1801200	1967300	1975200	2418000	1483700	1747600	1800500	2284700	2015300	1764500	O80845;Q84JW1	O80845;Q84JW1
AT1G14150	Photosynthetic NDH subunit of lumenal location 2, chloroplastic	PNSL2	20.1116	19.8408	19.9119	20.0784	19.934	19.9522	19.9233	19.851	20.0013	20.2817	20.2789	20.3278	+	1.26844	0.0352053	-0.23678	-2.39176	+	2.12275	0.00918451	-0.307318	-3.94997	5	5	5	30	30	30	22.157	0	22.265	36307000	58	3883100	3561200	3588200	3519200	3391600	3388700	2871100	2041300	841790	3506200	3153000	2562000	Q9XI73;Q9XI73-2	Q9XI73
AT1G51110	Probable plastid-lipid-associated protein 12, chloroplastic	PAP12	18.8807	18.1516	18.6289	18.6509	18.52	18.4454	18.6174	18.5782	18.7169	18.8045	18.8476	19.0399		0.815307	0.100951	-0.274207	-1.63579	+	2.15252	0.00885849	-0.311979	-4.00999	8	8	8	28.1	28.1	28.1	45.765	0	17.049	25139000	34	1859400	1427800	2320600	2466900	1829500	2077000	1503800	2027900	1829500	2164400	2838300	2793900	Q8LAP6	Q8LAP6
AT1G19920	ATP sulfurylase 2	APS2	18.7136	18.8495	18.7568	18.8049	18.8016	18.7159	18.8302	18.7394	18.892	18.8857	18.7725	18.9516		1.02251	0.0600609	-0.0942178	-1.98056		1.1902	0.0502207	-0.103653	-2.26014	8	5	5	23.8	17.4	17.4	47.774	0	24.296	24320000	26	1923900	2375600	2553700	1680900	2177500	2156800	2003900	1585600	1838600	1940200	1779200	2304300	Q43870-2;Q43870	Q43870-2;Q43870
AT4G37000	Red chlorophyll catabolite reductase, chloroplastic	RCCR	18.0783	18.3164	18.4414	18.2215	18.665	18.5777	18.6646	18.3936	19.1207	18.7816	18.7803	18.8726	+	2.87026	0.00275433	-0.624403	-5.6261	+	1.65121	0.0202204	-0.313587	-3.05651	3	3	3	12.5	12.5	12.5	36.448	0	26.775	16525000	43	686750	1264300	970100	1421000	1399600	2114000	947550	556580	1913800	1823800	1895900	1531400	Q8LDU4	Q8LDU4
AT3G23600		At3g23600	19.7926	19.9094	19.9327	19.9834	19.9334	19.813	19.9993	20.0558	19.7144	19.7007	19.8579	19.8876		0.925577	0.0770619	0.114355	1.81956		1.18785	0.0503794	0.160205	2.2562	7	7	7	48.3	48.3	48.3	25.563	0	48.194	50052000	86	3634700	5191000	5529300	4079400	5298800	4991100	3866900	4612200	3736400	3138900	2833200	3139800	F4J447;Q9LUG8	F4J447;Q9LUG8
AT1G01080		At1g01080	20.7521	20.8884	20.9593	20.7974	20.8399	20.8299	20.8521	20.9352	21.2019	21.0607	21.2335	21.2391	+	2.76127	0.00313826	-0.334501	-5.3572	+	3.24189	0.0036044	-0.319513	-6.61865	4	4	4	19.7	19.7	19.7	32.674	0	23.718	51295000	51	2003400	1219000	2100200	7454300	1581200	1689000	1347300	1591200	2144900	1291100	14275000	14599000	F4HQH8;Q8W592;A0A1P8APK3	F4HQH8;Q8W592;A0A1P8APK3
AT5G63810	Beta-galactosidase 10	BGAL10	16.9139	17.587	17.4624	17.6274	17.7073	18.0601	17.8066	17.6751	15.9973	18.0032	16.2445	16.9002		0.606001	0.175219	0.611378	1.28019		1.18249	0.0509299	1.02598	2.24722	2	2	2	4.9	4.9	4.9	83.101	0	4.6104	3837800	8	150250	563440	307020	351870	374290	206500	349160	352100	198370	685820	138410	160590	Q9FN08	Q9FN08
ATCG01090	NAD(P)H-quinone oxidoreductase subunit I, chloroplastic	ndhI	18.3808	18.1151	18.1802	18.604	18.2528	18.3202	18.5684	18.2976	18.5328	18.7655	18.7937	18.635	+	1.54956	0.0194054	-0.361681	-2.8758	+	1.86694	0.0127666	-0.32196	-3.45287	4	4	4	25.6	25.6	25.6	20.086	0	15.205	14711000	14	1344300	1172600	1426800	2063000	1294800	1412800	980140	964840	858760	1101500	1151500	939480	P56755	P56755
AT5G58870	ATP-dependent zinc metalloprotease FTSH 9, chloroplastic	FTSH9	16.7229	16.5142	16.7144	16.84	16.6615	16.6594	16.5459	16.5367	16.7339	16.9385	16.9683	17.069	+	1.24607	0.0371991	-0.229545	-2.35403	+	2.23173	0.00780808	-0.326531	-4.17207	3	3	3	8.2	8.2	8.2	87.837	0	5.4679	4356800	14	394150	464110	315100	431040	357410	447350	291900	320970	163830	393680	366660	410560	Q9FIM2	Q9FIM2
AT1G54630	Acyl carrier protein 3, chloroplastic	ACP3	21.4951	21.5764	21.3933	21.5048	21.2765	21.0618	21.3621	21.112	21.2295	21.6448	21.5703	21.6862		0.137987	0.670758	-0.0403066	-0.364762	+	1.40869	0.033135	-0.329608	-2.63071	1	1	1	15.4	15.4	15.4	14.65	0	267.77	69417000	56	6583400	6819700	6367400	6755000	5641000	5466500	4947700	4752700	4168600	5676700	5957400	6280700	P25702	P25702
AT3G10940	Phosphoglucan phosphatase LSF2, chloroplastic	LSF2	16.9883	16.9408	17.2609	17.0078	16.6183	16.8774	16.5026	16.8911	16.7731	17.1719	17.254	17.0317		0.0220378	0.938513	-0.00825071	-0.0646902	+	1.24233	0.0455737	-0.335348	-2.34772	2	2	2	14.2	14.2	14.2	32.087	0	4.5994	4250500	12	430110	419460	553060	392900	152340	432160	141490	353290	259310	396310	423350	296710	Q9SRK5	Q9SRK5
AT5G03880		MED24.18	19.4088	19.5419	19.4419	19.5456	19.496	19.6832	19.538	19.4597	19.6048	20.0226	19.8789	20.0125	+	2.05903	0.00867552	-0.395137	-3.8231	+	1.66382	0.0200326	-0.335471	-3.07917	7	7	7	35.7	35.7	35.7	37.04	0	39.275	53030000	65	4147500	5099500	5016600	3189400	4077100	4870500	3940800	3370100	3478900	5471300	5905600	4462300	Q940I2	Q940I2
AT2G24060	Translation initiation factor IF-3	At2g24060	18.5746	18.4959	18.6806	18.716	18.5497	18.6408	18.5436	18.6228	19.0552	18.976	18.7281	18.9437	+	1.93809	0.0104127	-0.308973	-3.58795	+	2.40245	0.00552646	-0.336529	-4.53392	3	3	1	11.2	11.2	4.5	35.141	0	13.198	17500000	28	1155700	1652900	1310300	1969100	1230800	2099300	1246100	1039500	1295000	1657300	1003300	1841000	O82234	O82234
AT3G52500		F22O6_120	19.962	19.7496	19.8515	20.0346	19.9401	19.8667	20.0224	19.9862	19.7175	19.6718	19.7797	19.9756		0.580969	0.187314	0.113256	1.23661		1.17817	0.0512769	0.167705	2.23999	8	8	8	31.1	31.1	31.1	51.004	0	87.756	88128000	148	6525000	6900200	9284200	8719700	9288500	9256900	7110100	7263000	4782500	6176300	5750000	7071200	Q9SVD1	Q9SVD1
AT4G28080		At4g28080	17.3638	17.3656	17.4295	17.5125	17.5067	17.5946	17.5482	17.349	17.5742	17.9681	17.883	17.9276	+	2.32376	0.00554338	-0.420371	-4.36493	+	1.75484	0.0154983	-0.33859	-3.24458	7	5	5	5.6	4	4	199.11	0	24.271	10445000	52	769630	830900	927390	876520	1093000	1184200	633860	612730	869060	1127800	615300	904530	F4JKH6;A0A1P8ATX7;F4HZK4	F4JKH6
AT4G14070	Long-chain-fatty-acid--[acyl-carrier-protein] ligase AEE15, chloroplastic	AAE15	17.1446	17.314	16.6441	16.6605	17.393	16.4825	16.7726	17.2911	17.332	17.2531	17.4156	17.3047	+	1.16766	0.0442285	-0.385594	-2.2224		0.773124	0.126796	-0.341588	-1.56505	2	2	2	5	5	5	81.465	0	4.4864	2919000	8	0	252260	137640	272130	311700	196720	284850	379680	240370	350960	246010	246660	Q8W471	Q8W471
AT1G08110	Lactoylglutathione lyase	At1g08110	19.0146	19.4035	19.4611	18.9696	19.2452	19.3159	18.9665	19.2323	19.4673	19.6662	19.5689	19.4459	+	1.24989	0.0368703	-0.324894	-2.36047	+	2.03407	0.0105353	-0.347089	-3.77397	5	5	5	36.2	36.2	36.2	26.472	0	37.913	33293000	56	2332300	2865900	3191500	2565600	1574800	4263900	1634100	3175000	2577700	2959800	2802700	3350100	B9DH52;Q8H0V3	B9DH52;Q8H0V3
AT1G63770	Puromycin-sensitive amiRnopeptidase	At1g63770;MPA1	19.5905	19.4957	19.5095	19.4983	19.4073	19.4685	19.5324	19.4885	19.4593	19.6488	19.6736	19.6002		0.652242	0.155023	-0.0719657	-1.35997		1.1701	0.0520369	-0.121278	-2.22648	23	23	23	37.2	37.2	37.2	106.1	0	122.1	102390000	211	11267000	9216600	10357000	7941300	9249200	8645200	6380000	8354400	5579700	9897000	9223200	6283000	B3H621;F4I3R1;F4I3R0;Q8H0S9;F4I3R4	B3H621;F4I3R1;F4I3R0;Q8H0S9;F4I3R4
AT1G18170	Peptidyl-prolyl cis-trans isomerase FKBP17-2, chloroplastic	FKBP17-2	17.8392	17.7954	17.7448	17.6566	17.7327	17.8205	17.7138	17.855	18.0298	18.2491	18.1677	18.0861	+	3.03247	0.002784	-0.374146	-6.04434	+	3.01678	0.00445045	-0.352657	-6.0029	4	4	4	30	30	30	26.529	0	7.4159	13886000	11	1058200	1033800	1193200	870910	1464800	1202400	773970	645350	1152900	2084900	1245600	1159700	Q9LDY5	Q9LDY5
AT1G11860	amiRnomethyltransferase, mitochondrial	GDCST	21.711	21.6709	21.7407	21.8424	21.8101	21.7774	21.8241	21.7791	22.0282	22.1873	22.2027	22.1851	+	3.51886	0.00140881	-0.409618	-7.44391	+	3.77425	0.00148148	-0.353184	-8.27871	20	20	20	62.4	62.4	62.4	46.352	0	323.31	779830000	692	55967000	58652000	70896000	69090000	63437000	66611000	59620000	61731000	56883000	77471000	70859000	68607000	A0A2H1ZEA9;O65396	A0A2H1ZEA9;O65396
AT3G62360		T12C14_60	17.1547	17.3088	16.9647	17.0789	17.0877	17.1009	17.1837	17.3071	17.1443	16.9209	16.7945	17.0216		0.740652	0.12134	0.15645	1.51036		1.16734	0.052354	0.199547	2.22186	3	3	3	3.3	3.3	3.3	129.47	0	7.6486	7480600	16	718490	940590	578180	627370	690200	520750	635600	793150	468390	563800	511720	432420	A0A1I9LSH2;Q9LZQ4	A0A1I9LSH2;Q9LZQ4
AT2G39730	Ribulose bisphosphate carboxylase/oxygenase activase, chloroplastic	RCA	24.7484	24.4527	24.7363	24.8588	24.8083	24.8277	24.9318	24.8134	25.1894	25.0992	25.2727	25.2339	+	2.737	0.00305	-0.499741	-5.29857	+	3.52678	0.00222535	-0.353491	-7.4687	30	30	30	80	80	80	51.981	0	323.31	8245000000	4046	622230000	575900000	717170000	703160000	694070000	791660000	617460000	651660000	627420000	728800000	772150000	743270000	P10896;F4IVZ7;P10896-2	P10896;F4IVZ7;P10896-2
AT2G26080	Glycine dehydrogenase (decarboxylating) 2, mitochondrial	GLDP2	20.7895	20.7789	20.6828	20.9885	20.8527	20.9095	20.9477	20.8727	21.2774	21.264	21.2377	21.2221	+	3.28218	0.00268657	-0.440321	-6.73387	+	5.17575	0	-0.354583	-14.5271	26	11	11	41.5	20.1	20.1	113.77	0	223.16	192210000	274	16577000	16395000	14781000	16044000	16232000	18880000	14574000	13785000	13710000	17800000	16126000	17302000	O80988	O80988
AT1G47128	Cysteine proteinase RD21a	RD21A	20.4741	20.8112	20.9196	20.7017	20.843	20.9891	20.7752	20.829	21.1942	21.2945	21.2536	21.125	+	2.52303	0.00387234	-0.490193	-4.80059	+	3.04906	0.00433028	-0.357778	-6.08838	7	7	7	23.6	23.6	23.6	50.966	0	90.606	157600000	158	10592000	13077000	14484000	13955000	11971000	15253000	10755000	12625000	12290000	13949000	14532000	14119000	P43297	P43297
ATCG00720	Cytochrome b6	petB	21.4695	21.2251	21.3188	21.5296	21.4006	21.4958	21.6356	21.3474	21.7167	21.807	22.1204	21.4987	+	1.46586	0.0238682	-0.399928	-2.7295		1.15369	0.0532971	-0.315837	-2.19904	3	3	3	19.5	19.5	19.5	24.152	0	145.66	177370000	177	14988000	11663000	13581000	14584000	14772000	16860000	14217000	13352000	13487000	16901000	19758000	13211000	P56773	P56773
AT4G36760		APP1	17.4246	17.4189	16.9905	16.5265	17.2999	17.2234	17.3388	17.4148	16.9829	17.1293	16.9736	17.3456		0.0263183	0.928361	-0.0177355	-0.076905		1.16073	0.0530514	0.211357	2.21081	3	3	3	6.8	6.8	6.8	70.775	0	9.7034	4675700	23	441240	853910	289310	172280	470750	603230	415630	635530	0	286450	109760	397650	F4JQH3-2;F4JQH3;A0A1P8B665;A0A1P8B667	F4JQH3-2;F4JQH3;A0A1P8B665;A0A1P8B667
AT5G01530	Chlorophyll a-b binding protein CP29.1, chloroplastic	LHCB4.1	23.44	23.0545	23.5753	23.3491	23.0989	23.3873	23.3385	22.8328	23.1615	24.0865	24.1582	23.5965		0.756816	0.117093	-0.395973	-1.53761		1.16073	0.0529909	-0.586321	-2.2108	7	6	6	41.4	32.8	32.8	31.139	0	165.54	447600000	256	32198000	30838000	27926000	34300000	35106000	35271000	36565000	35574000	37341000	43020000	54917000	44543000	Q07473	Q07473
AT3G05900		At3g05900	18.7912	19.0125	19.1855	19.2439	19.1467	19.1893	19.2274	19.0969	19.5024	19.3924	19.5709	19.6351	+	2.19194	0.00684774	-0.466938	-4.09021	+	3.05461	0.00435023	-0.360122	-6.10316	11	11	11	26	26	26	73.453	0	130.49	52791000	134	3276600	3314400	4208000	6724400	2883900	4180900	5041600	6338500	3631100	4401700	5002500	3787200	F4J9K9;A0A1I9LR13	F4J9K9;A0A1I9LR13
AT1G30360	CSC1-like protein ERD4	ERD4	19.8799	19.8308	19.7239	19.9927	20.0705	20.1421	20.0643	19.9466	20.3925	20.3296	20.2937	20.0208	+	2.17488	0.0070387	-0.402274	-4.05539		1.16744	0.0524747	-0.203238	-2.22202	16	16	16	25.8	25.8	25.8	81.934	0	65.431	104610000	195	8007100	7559600	7862400	9481500	9161200	9887200	9168700	9005900	10136000	10056000	7878900	6409300	Q9C8G5	Q9C8G5
AT3G13750	Beta-galactosidase 1	BGAL1	17.3834	17.1001	17.3267	17.3028	17.7041	17.6524	17.6878	17.1201	17.9377	17.8796	17.9008	17.9005	+	4.22678	0.0013913	-0.626431	-9.95812	+	1.37533	0.0355194	-0.363558	-2.57348	3	3	3	5.4	5.4	5.4	93.658	0	9.3588	6738500	24	440010	429000	490990	316360	888760	625290	475990	411800	485480	734080	548880	891920	Q9SCW1	Q9SCW1
AT1G48030	Dihydrolipoyl dehydrogenase 1, mitochondrial	LPD1	20.7489	20.6532	20.7187	20.7273	20.6683	20.6123	20.8022	20.7516	21.0437	21.0774	21.1366	21.0494	+	4.75787	0	-0.364799	-12.3165	+	3.62251	0.00178512	-0.368195	-7.77369	14	14	8	45.6	45.6	30.8	53.987	0	222.46	217070000	342	15239000	17250000	19176000	19356000	17763000	16464000	15936000	15649000	17342000	21532000	21193000	20172000	Q9M5K3	Q9M5K3
AT5G42270	ATP-dependent zinc metalloprotease FTSH 5, chloroplastic	FTSH5	20.49	20.4117	20.5752	20.4835	20.5491	20.5466	20.5344	20.3677	20.8361	20.8967	20.9956	20.7457	+	3.04531	0.00284082	-0.378415	-6.0784	+	2.77317	0.00454135	-0.369056	-5.38609	20	20	5	46.4	46.4	13.1	75.231	0	323.31	302840000	533	22058000	22403000	29925000	22125000	25537000	30530000	20458000	22285000	21669000	31057000	31572000	23218000	Q9FH02	Q9FH02
AT4G38970	Probable fructose-bisphosphate aldolase 2, chloroplastic;Fructose-bisphosphate aldolase	FBA2	23.3611	23.1839	23.4605	23.4717	23.3221	23.3928	23.5217	23.372	23.7674	23.7222	23.8701	23.7394	+	2.79983	0.0030099	-0.405499	-5.45127	+	3.3443	0.00365432	-0.372647	-6.91469	23	23	15	73.1	73.1	54	42.987	0	323.31	2298100000	1676	184060000	161670000	201180000	200510000	183160000	203650000	171880000	182030000	189810000	199990000	217400000	202710000	Q944G9;F4JUJ5	Q944G9;F4JUJ5
AT5G08740	Alternative NAD(P)H-ubiquinone oxidoreductase C1, chloroplastic/mitochondrial	NDC1	17.694	17.1884	17.3104	17.6287	17.2873	17.3032	17.5501	17.479	17.2342	17.3324	17.0814	17.2403		0.887821	0.0841573	0.233339	1.75677		1.15181	0.0533318	0.182835	2.1959	3	3	3	9.1	9.1	9.1	56.915	0	5.3241	6489200	15	570350	517080	406330	628710	769040	769990	548600	554760	362110	545190	349620	467460	Q8GXR9;Q8GXR9-2	Q8GXR9;Q8GXR9-2
AT5G14590	Isocitrate dehydrogenase [NADP], chloroplastic/mitochondrial		18.4598	18.0527	18.4145	18.3607	18.172	18.2593	18.4444	18.3022	17.8379	18.1252	18.1747	18.1737		1.03	0.0592015	0.244055	1.99301		1.14957	0.0537692	0.216594	2.19214	5	4	4	16.3	14.2	14.2	54.195	0	11.764	12577000	22	1492700	1470900	1026800	1259200	1251100	1050900	483930	816010	895720	884990	1148100	796980	Q8LPJ5	Q8LPJ5
AT5G04140	Ferredoxin-dependent glutamate synthase 1, chloroplastic/mitochondrial	GLU1	21.2198	21.0433	21.1082	21.2523	21.174	21.1399	21.2582	21.153	21.2934	21.2799	21.3287	21.1827		1.03141	0.0589981	-0.115246	-1.99535		1.14923	0.0537085	-0.0898819	-2.19159	60	60	49	56.5	56.5	50.6	176.75	0	323.31	1261600000	1435	109990000	110050000	111190000	114880000	110040000	119520000	99921000	103920000	82792000	101730000	101610000	95963000	Q9ZNZ7;Q9ZNZ7-2	Q9ZNZ7;Q9ZNZ7-2
AT5G47840	Adenylate kinase 2, chloroplastic		18.4064	18.3629	18.327	18.1579	18.681	18.3433	18.1926	18.4965	18.9326	18.9077	18.602	18.7723	+	2.71695	0.00310976	-0.490124	-5.2505	+	1.56588	0.0244526	-0.375319	-2.90457	5	5	5	26.8	26.8	26.8	29.871	0	7.512	22078000	40	1301500	1938400	1972900	946810	2523400	2235200	1344300	1771100	1579800	1976200	2231700	2256800	A0A1P8B9K9;Q9FIJ7	A0A1P8B9K9;Q9FIJ7
AT1G03600	Photosystem II repair protein PSB27-H1, chloroplastic	PSB27-1	20.7961	20.849	20.7628	21.1065	20.9801	20.5819	20.9778	20.8743	21.1735	21.0423	21.2419	21.4659	+	1.61073	0.0174698	-0.352284	-2.98412	+	1.57659	0.0237546	-0.377347	-2.92351	3	3	3	27.6	27.6	27.6	18.834	0	81.884	107290000	108	8185700	9012400	8813000	10988000	9367400	7844700	8232400	8321300	7289600	8705000	9772700	10762000	Q9LR64	Q9LR64
AT1G12900		GAPA-2	20.1474	19.5499	19.9933	19.8762	20.1278	19.9334	20.2511	19.9099	20.2079	20.3558	20.4702	20.6979	+	1.79017	0.0124647	-0.541245	-3.30964	+	1.54533	0.0253897	-0.377388	-2.86835	15	1	1	63.7	5.4	5.4	34.332	0	92.751	48583000	169	3280200	3709700	4879100	3722200	4087800	4807400	3791800	3365100	3351500	4417700	4288000	4882100	F4HNZ6	F4HNZ6
AT1G23740	Quinone oxidoreductase-like protein At1g23740, chloroplastic		20.9382	20.7319	20.933	20.9592	20.9675	20.9859	21.0626	20.9509	21.4938	21.2966	21.3452	21.3447	+	3.38117	0.00256522	-0.479491	-7.02383	+	3.58701	0.00215873	-0.378333	-7.6594	17	17	17	57.3	57.3	57.3	40.986	0	254	241970000	287	18464000	15898000	19568000	23769000	16240000	20920000	17592000	20991000	18323000	23481000	25525000	21198000	Q9ZUC1	Q9ZUC1
AT2G21530		At2g21530	19.6445	19.5412	19.7129	19.7982	19.6939	19.5868	19.6455	19.6493	20.0634	19.9025	19.9993	20.1279	+	2.52765	0.00373262	-0.349103	-4.811	+	3.43243	0.00284967	-0.379406	-7.17787	6	6	6	45.5	45.5	45.5	22.675	0	162.56	57617000	99	4509100	4313200	5181200	5247800	4620300	4702400	4096900	4738100	4324400	4921600	5535400	5426200	Q8GWP4	Q8GWP4
AT1G21600		F8K7.1	19.1328	19.0148	18.9085	19.0863	18.9317	18.9811	19.1241	19.3345	16.8347	18.4143	18.6409	18.625		1.07899	0.0541109	0.90688	2.07447		1.13801	0.0544602	0.964112	2.17285	3	3	3	10.7	10.7	10.7	37.376	0	6.4872	17958000	34	1545900	2903400	1479500	1567500	1770200	2540300	1793300	1221900	264440	1216600	565410	1089400	Q9XI19	Q9XI19
AT5G02790	Glutathione S-transferase L3	GSTL3	18.8671	18.6651	18.9466	18.5331	18.5991	18.6297	18.4444	18.4845	19.1685	18.8502	18.8555	18.8036		0.628739	0.165051	-0.166452	-1.31953	+	2.14941	0.00883765	-0.380023	-4.0037	6	6	6	43.8	43.8	43.8	27.09	0	24.057	27349000	34	2404200	2510000	3246500	2276600	2659900	2935200	1439200	1877700	2105000	1910600	1812800	2171100	Q9LZ06	Q9LZ06
AT5G36160	Tyrosine amiRnotransferase	TAT	17.6291	18.0698	17.6371	17.8559	17.584	17.8258	17.8761	17.9477	17.0956	17.5776	17.6136	17.6356		0.980571	0.0665996	0.317357	1.91091		1.13589	0.0546652	0.327793	2.16929	3	3	3	14.8	14.8	14.8	46.449	0	18.218	8325900	33	659420	967730	708140	739680	665160	904340	668630	762230	426380	626830	616610	580810	Q9LVY1	Q9LVY1
AT3G23700		At3g23700	19.0169	19.0662	19.0658	19.1511	19.1561	19.1262	19.0789	19.0362	19.3488	19.4587	19.3988	19.7164	+	2.47745	0.00393862	-0.405679	-4.69865	+	2.35938	0.00594038	-0.381343	-4.44094	6	6	6	26.3	26.3	26.3	42.75	0	43.852	31991000	77	3009500	1886900	3487200	1664300	2430300	3544900	1562900	1758600	2901200	3516300	2819200	3410000	Q9LK47	Q9LK47
AT5G51820	Phosphoglucomutase, chloroplastic	PGMP	19.5677	19.5084	19.6471	19.4382	19.5682	19.6931	19.4477	19.3886	19.7818	19.9909	19.9589	19.8951	+	2.90884	0.00284286	-0.366315	-5.72356	+	2.46617	0.00539233	-0.382265	-4.67365	13	13	13	28.3	28.3	28.3	67.988	0	145.16	93451000	179	7650800	8619500	8024200	5277700	7700100	11134000	5449500	8169900	7104300	9623100	8029500	6668100	Q9SCY0	Q9SCY0
AT1G66430	Probable fructokinase-6, chloroplastic		19.3102	19.28	19.2644	19.4104	19.2986	19.5345	19.3841	19.3202	19.0161	19.0714	19.261	19.3581		0.802116	0.104357	0.139575	1.6137		1.13037	0.0549196	0.207672	2.16008	11	11	10	47.9	47.9	45.3	41.471	0	117.13	55041000	87	5241500	4539900	5985400	5632500	5364300	6349800	4423600	4158900	2647000	3065400	4277100	3355300	Q9C524	Q9C524
AT5G38660		APE1	18.8806	18.4719	18.4488	18.8093	19.0053	18.8081	19.0588	18.8985	19.4341	19.2913	19.3461	19.2377	+	2.8751	0.00278322	-0.674685	-5.63825	+	2.82197	0.00406299	-0.384605	-5.5058	3	3	3	12.6	12.6	12.6	31.437	0	11.956	19379000	30	1513600	986430	1724900	1098000	1345400	1604400	1153500	1529800	1451200	2331900	2952100	1687400	Q2HIR7;A0A219HZL6	Q2HIR7
AT2G06850	Xyloglucan endotransglucosylase/hydrolase protein 4	XTH4	19.9097	19.5692	19.6198	20.0536	19.799	19.7196	19.9163	19.9498	19.9687	19.8796	20.1381	20.2495		0.97294	0.0681002	-0.270898	-1.89824		1.12877	0.0550958	-0.212791	-2.15741	9	9	9	33.1	33.1	33.1	34.291	0	101.97	104990000	134	10590000	6044800	8571200	10165000	8901900	10111000	7007900	8483200	7750200	8093000	9063700	10210000	Q39099;A0A1P8B288;Q9XIW1	Q39099;A0A1P8B288
AT4G29010	Peroxisomal fatty acid beta-oxidation multifunctional protein AIM1;Enoyl-CoA hydratase/3-2-trans-enoyl-CoA isomerase/3-hydroxybutyryl-CoA epimerase;3-hydroxyacyl-CoA dehydrogenase	AIM1	18.8194	18.5926	18.6461	18.8412	18.7243	18.7716	18.879	18.8135	18.4575	18.665	18.7896	18.6205		0.443764	0.278924	0.0916786	0.991016		1.12773	0.0553148	0.163965	2.15568	8	8	8	20.7	20.7	20.7	77.857	0	57.583	38734000	92	3850300	3041600	3817400	4524900	3143400	4464400	3105100	4152400	1720200	2330100	2793300	1790800	Q9ZPI6	Q9ZPI6
ATCG00420	NAD(P)H-quinone oxidoreductase subunit J, chloroplastic	ndhJ	19.4574	18.8955	19.292	19.6213	19.4313	19.3743	19.7801	19.4912	19.879	19.8569	19.8654	20.0174	+	1.98198	0.00974729	-0.588115	-3.67245	+	2.11855	0.00929091	-0.385447	-3.94154	3	3	3	21.5	21.5	21.5	18.558	0	6.2025	23282000	28	1911400	1437700	1903200	1903000	1420200	2172300	1810100	1763400	1606400	2621700	2515000	2217700	P56754	P56754
AT1G44920		T12C22.21	17.4695	17.2088	17.4086	17.909	17.7245	17.56	17.8405	17.7481	17.6075	17.5856	17.2269	17.5397		0.017754	0.951451	0.00901794	0.0523565		1.12339	0.0558801	0.228327	2.14845	2	2	2	6.2	6.2	6.2	27.715	0	6.1692	7568000	33	939130	442610	833220	716080	590950	488450	548200	568630	546490	541650	577120	775430	Q9LPD7	Q9LPD7
AT2G37660	Uncharacterized protein At2g37660, chloroplastic		20.8916	20.9567	21.2656	21.0603	20.9907	21.0305	21.0934	20.9169	21.4708	21.4039	21.4479	21.2669	+	2.0367	0.00902622	-0.353881	-3.77914	+	3.24662	0.00364444	-0.389521	-6.6321	14	14	14	54.2	54.2	54.2	34.879	0	323.31	289850000	316	16824000	25060000	30325000	19990000	25550000	32353000	16251000	18105000	23641000	28033000	28566000	25157000	O80934	O80934
AT2G46280	Eukaryotic translation initiation factor 3 subunit I	TIF3I1;TRIP-1	19.4257	19.6337	19.2424	19.6992	19.6426	19.3269	19.5209	19.6363	19.3383	19.2597	19.1135	19.4905		0.754518	0.11771	0.199757	1.53374		1.12111	0.0561816	0.231194	2.14464	6	6	6	24.4	24.4	24.4	36.388	0	41.387	40265000	67	2950400	4265100	3720900	2896300	4712000	3437800	3628000	5470700	1717300	2865600	1793200	2807500	Q38884;F4II65;F4II66	Q38884;F4II65
AT5G49360	Beta-D-xylosidase 1	BXL1	19.3849	19.0299	19.3852	19.4578	19.5658	19.7338	19.6653	19.3602	19.8413	19.6813	19.7351	19.702	+	2.21678	0.0067673	-0.425459	-4.14121		0.905956	0.0871243	-0.158651	-1.78694	14	14	14	33.2	33.2	33.2	83.523	0	105.76	84834000	172	5673000	8324500	7507700	6775000	9575000	9482700	6165600	6119300	5123400	6252600	7456500	6378600	Q9FGY1	Q9FGY1
AT5G06290	2-Cys peroxiredoxin BAS1-like, chloroplastic		20.9415	20.65	20.9408	21.0053	20.8108	21.0213	21.0314	21.0152	21.5521	21.1693	21.5847	21.1314	+	1.77286	0.0130386	-0.474971	-3.27769	+	1.59026	0.0225926	-0.389728	-2.94774	10	3	3	48.4	20.5	20.5	29.78	0	84.413	136550000	139	12583000	8532200	13181000	13184000	9670100	13563000	11051000	12243000	12953000	10045000	9500800	10042000	Q9C5R8;A0A1P8BD74	Q9C5R8;A0A1P8BD74
AT5G66680	Dolichyl-diphosphooligosaccharide--protein glycosyltransferase 48 kDa subunit	OST48	18.4072	18.6264	18.3094	18.3036	18.3617	18.4251	18.418	18.5494	18.3928	18.3223	18.3527	18.2116		0.493636	0.239809	0.0917883	1.08179		1.11806	0.0562428	0.118687	2.13955	6	6	6	19.7	19.7	19.7	48.744	0	40.417	23402000	71	2215600	2976900	2041100	2256500	1810700	2529900	2138900	1568600	1363300	1881200	1443400	1176000	Q944K2	Q944K2
AT5G16390	Biotin carboxyl carrier protein of acetyl-CoA carboxylase 1, chloroplastic	CAC1;BCCP1	20.2149	20.4496	20.2288	20.4405	20.2398	19.9755	20.3205	20.0839	20.1402	20.4147	20.6157	20.6581		0.404734	0.314114	-0.123709	-0.918481		1.1177	0.0561808	-0.302238	-2.13896	4	4	4	22	22	22	26.927	0	83.91	67114000	67	5429400	5599000	6805500	7148100	6164300	5116800	4383900	5848200	3703700	5781400	4843900	6290300	F4KE21;Q42533;Q9LLC1	F4KE21;Q42533
AT4G34350	4-hydroxy-3-methylbut-2-enyl diphosphate reductase, chloroplastic	ISPH	18.3195	18.2403	18.2115	18.3111	18.2566	18.2436	18.3802	18.2696	18.9202	18.5931	18.6403	18.558	+	2.47769	0.00394872	-0.40729	-4.69919	+	2.35101	0.00607568	-0.390404	-4.42302	4	4	4	12.2	12.2	12.2	52.78	0	10.924	18336000	33	1416800	1763800	1892100	1302300	1561400	1585500	924700	1785300	1626500	1437000	1666000	1375000	Q94B35	Q94B35
AT3G04940	Bifunctional L-3-cyanoalanine synthase/cysteine synthase D1	CYSD1	18.152	18.6043	17.8927	18.0203	18.0389	18.6484	18.0505	18.1258	16.6396	17.7502	17.7899	17.8848		1.01125	0.0622197	0.651207	1.96187		1.11601	0.0564224	0.699784	2.13613	4	3	3	13.9	10.5	10.5	34.294	0	6.5273	9086800	18	560370	1000500	619370	1012900	980590	1054300	785020	1420100	278130	593200	393330	389040	Q9S6Z7;F4K5T2	Q9S6Z7
AT1G08480	Succinate dehydrogenase subunit 6, mitochondrial	SDH6	19.4265	16.8862	19.4489	19.3166	19.391	19.4981	19.3266	19.3883	19.3735	19.2746	19.3191	19.2678		0.372461	0.344103	-0.539206	-0.857348		1.11557	0.0563604	0.0922356	2.1354	4	4	4	38	38	38	15.812	0	10.534	21357000	14	2198700	1433100	2417600	1817700	1984800	2250000	1168800	2067400	1425600	1554900	1445400	1593000	Q941A6	Q941A6
AT4G10060	Non-lysosomal glucosylceramiRdase	At4g10060	17.4152	17.3602	17.2172	17.4972	17.4978	17.3099	17.4194	17.5185	17.3459	17.2601	17.3612	17.3325		0.319537	0.402736	0.047543	0.754437		1.1136	0.0567157	0.111493	2.13212	3	3	3	4.3	4.3	4.3	104.35	0	7.4438	8361900	12	728540	633760	681050	1020100	891930	869160	704690	895830	311250	607710	499840	518060	F4JLJ2	F4JLJ2
AT1G56500		At1g56500	19.38	19.1218	19.3739	19.309	19.3046	19.3315	19.3327	19.284	19.5507	19.8075	19.8021	19.6601	+	2.49471	0.00377202	-0.408919	-4.7371	+	3.10372	0.00437438	-0.391916	-6.23521	4	4	4	8.5	8.5	8.5	95.091	0	23.474	21675000	40	1542600	1611900	2201600	1696800	1583200	2053600	1506800	1622500	1926300	2417000	1374100	2138200	Q8VZ10-2;Q8VZ10;Q8VZ10-5;Q8VZ10-4;Q8VZ10-3	Q8VZ10-2;Q8VZ10;Q8VZ10-5;Q8VZ10-4
AT5G64440	Fatty acid amiRde hydrolase	FAAH	17.7112	17.6054	17.5235	17.7375	17.6778	17.7207	17.7155	17.8337	17.575	17.6885	17.6996	17.5609		0.0785284	0.80059	0.0134063	0.21809		1.11259	0.0566878	0.105917	2.13044	5	5	5	13.8	13.8	13.8	66.078	0	5.6855	10037000	11	820350	811660	1041200	1100700	744590	1195800	966120	1134500	354240	686560	660820	520190	Q7XJJ7	Q7XJJ7
AT5G52970	Thylakoid lumenal 15.0 kDa protein 2, chloroplastic		17.9621	17.8215	18.1296	17.9708	17.7159	17.8091	17.6318	17.5282	17.7245	18.1426	18.1414	18.2442		0.292656	0.434975	-0.0921392	-0.700704	+	1.62744	0.0206222	-0.391921	-3.01393	2	2	2	12.6	12.6	12.6	24.569	0	7.008	8017700	17	693780	673530	805170	771950	642540	674770	542790	598670	469060	727040	627540	790880	Q9LVV5	Q9LVV5
AT5G47860		At5g47860	17.0748	17.169	17.2082	17.5451	17.378	17.963	17.1178	17.1518	17.3015	17.8004	17.528	18.088	+	1.13395	0.0465565	-0.430205	-2.16606		0.486129	0.271593	-0.276856	-1.06825	2	2	2	12.5	12.5	12.5	47.786	0	6.4998	5202700	14	334810	364960	387920	444950	445650	576870	314830	325870	355350	615130	545890	490480	Q9FIJ5	Q9FIJ5
AT1G78900	V-type proton ATPase catalytic subunit A	VHA-A	21.2354	21.2209	21.2398	21.3111	21.253	21.251	21.3371	21.2783	21.2689	21.1338	21.2336	21.1774		0.641395	0.159144	0.0483737	1.34133		1.10773	0.0575939	0.0764208	2.12233	35	35	35	75.3	75.3	75.3	68.812	0	323.31	710520000	860	61397000	68464000	69169000	65927000	63118000	73650000	54480000	60394000	45381000	51166000	49732000	47640000	O23654	O23654
AT3G08030		T8G24.2;F17A17.37	19.782	19.5681	19.8035	19.6242	19.5161	19.609	19.666	19.4944	19.8527	19.6844	19.8226	19.5727		0.172112	0.601498	-0.0386081	-0.443714		1.10712	0.0575311	-0.161718	-2.12131	6	6	6	34.7	34.7	34.7	34.7	0	53.788	55433000	94	5157900	5106400	6271800	4456200	3952000	5273600	4110900	4650500	3246400	4284900	4535700	4386200	Q9C6U3;Q9SFB1	Q9C6U3;Q9SFB1
AT4G13200	Uncharacterized protein At4g13200, chloroplastic		18.4631	18.4956	18.5335	18.5962	18.5848	18.5662	18.4755	18.4506	19.0052	18.7295	19.0315	18.8898	+	2.7218	0.00298471	-0.391879	-5.26208	+	2.68404	0.00472982	-0.394722	-5.17222	4	4	4	29.2	29.2	29.2	20.429	0	11.149	20577000	13	1772300	1633000	1977100	1289000	1930500	1754300	1402100	1667500	2305700	1705600	1718300	1422000	Q8LDV3	Q8LDV3
AT2G44490	Beta-glucosidase 26, peroxisomal	BGLU26	17.7046	17.6135	17.6941	17.8212	17.7315	17.8267	17.7537	17.7199	16.5175	17.3669	17.379	17.6615		0.974005	0.0679146	0.477119	1.90001		1.10553	0.0577367	0.526707	2.11866	4	3	3	10	8.8	8.8	63.915	0	18.784	8754600	18	895360	882950	986840	1051000	822460	1029500	554690	1008700	96125	393940	387370	645650	O64883	O64883
AT2G30950	ATP-dependent zinc metalloprotease FTSH 2, chloroplastic	FTSH2	20.9069	20.5448	20.8216	20.7734	20.7267	20.7406	20.8586	20.7042	20.9788	21.1366	21.2508	21.2455	+	2.09915	0.00794595	-0.391222	-3.90273	+	2.80166	0.00462835	-0.395391	-5.45575	25	25	10	56.9	56.9	23.2	74.677	0	323.31	437560000	547	38204000	34804000	35778000	32101000	36918000	39815000	31485000	31523000	31697000	41349000	43078000	40806000	A0A1P8AXC1;O80860	A0A1P8AXC1;O80860
AT1G06430	ATP-dependent zinc metalloprotease FTSH 8, chloroplastic	FTSH8	19.0122	18.5862	19.0174	19.1065	19.086	18.9684	19.1105	19.1191	19.4391	19.342	19.5431	19.5425	+	2.26562	0.00634125	-0.53611	-4.24251	+	3.25133	0.0036648	-0.395654	-6.64551	20	5	5	47.4	10.9	10.9	73.198	0	14.514	32169000	35	1949700	1683400	2095400	3654400	2148000	2238200	2482100	3338800	2562200	2972900	3301500	3742000	Q8W585;Q9M895;O80983	Q8W585
AT1G71500		F26A9.12	19.4335	19.1681	19.4669	19.4783	19.5265	19.5062	19.6158	19.4881	19.8224	19.8394	20.0286	20.0324	+	2.94707	0.00294815	-0.544014	-5.82136	+	3.07803	0.00449524	-0.396542	-6.16588	9	9	9	39.4	39.4	39.4	31.727	0	131.16	90977000	197	6175600	6354200	8047900	7342000	5709600	7937100	7447000	7875200	6924600	9190600	9738300	8234900	Q9C9I7	Q9C9I7
AT2G35840	Probable sucrose-phosphatase 2	SPP2	17.8767	17.8633	17.9193	17.573	17.8757	17.7529	17.7526	17.5186	18.4554	17.9221	17.9279	18.1857		1.0973	0.051481	-0.314706	-2.10496	+	1.45126	0.0307614	-0.39782	-2.70418	5	5	5	12.6	12.6	12.6	47.855	0	7.0824	10876000	24	820960	865480	994250	1460100	895030	465770	517540	1162100	837740	700770	1091500	1064800	Q9SJ66;A0A1P8AT44;Q9C8J4	Q9SJ66
AT3G20680		At3g20680	16.0474	18.0762	17.7371	18.296	18.4122	18.0588	18.4435	18.5008	17.677	18.0193	17.8266	18.3735		0.351657	0.36578	-0.434886	-0.817314		1.09544	0.058632	0.379745	2.10185	2	2	2	9.2	9.2	9.2	37.436	0	7.8213	9399700	23	616730	1042600	679320	1067400	1050000	748660	752740	824390	406860	701890	703610	805530	Q9LHQ4	Q9LHQ4
AT1G65260	Membrane-associated protein VIPP1, chloroplastic	VIPP1	19.9286	20.0467	19.9617	20.032	20.0465	20.0208	20.1135	20.0769	20.6131	20.4161	20.379	20.446	+	3.69252	0.00103448	-0.471275	-8.00335	+	3.44011	0.00290667	-0.399101	-7.20119	9	9	9	47.1	47.1	47.1	28.912	0	155.21	94909000	155	7225900	8009800	7730300	7866200	7786500	8295900	6853600	7910500	7246500	7862700	8771000	9350100	A0A178W0D3;O80796	A0A178W0D3;O80796
AT3G60750	Transketolase-1, chloroplastic	TKL-1;At3g60750	23.1144	22.9448	23.1431	23.226	23.2026	23.1809	23.2284	23.1031	23.6659	23.5317	23.6009	23.5154	+	3.33691	0.0024456	-0.471431	-6.89298	+	4.00891	0.000689655	-0.399736	-9.11541	32	32	32	62.5	62.5	62.5	79.967	0	323.31	2395000000	1626	182930000	184670000	197490000	190420000	216910000	243600000	163070000	178190000	195430000	229900000	206750000	205650000	Q8RWV0;F4JBY2;F4IW47	Q8RWV0;F4JBY2
AT1G05190	50S ribosomal protein L6, chloroplastic	RPL6	20.3976	20.1466	20.1494	20.0198	20.0826	20.112	20.3407	20.1078	20.1277	20.0372	19.8495	19.7562		1.05268	0.0563032	0.235703	2.0307		1.09025	0.0590076	0.218121	2.09321	7	7	7	35.4	35.4	35.4	24.705	0	87.145	58754000	73	6152800	6013600	6745300	5373500	5440100	6306800	3941300	4110400	5394600	5135000	2362600	1778300	O23049	O23049
AT1G03630	Protochlorophyllide reductase C, chloroplastic	POR C;PORC	19.8096	19.7202	19.708	19.7509	19.7149	19.7686	19.8085	19.878	20.2447	20.164	20.1388	20.2218	+	4.95183	0	-0.445159	-13.2999	+	4.10048	0.00075	-0.39983	-9.46153	10	10	9	37.6	37.6	35.8	43.625	0	64.432	80039000	113	7699000	7198800	6914100	7510300	5774500	6242400	4692400	4772100	6744100	7583000	6491300	8416800	F4I2F8;O48741	F4I2F8;O48741
AT2G22990	Serine carboxypeptidase-like 8	SNG1;SCPL8	18.1974	18.2143	18.2602	18.1166	18.3168	18.4097	18.2371	18.0202	18.9465	18.6281	18.6168	18.4038	+	2.09836	0.00791538	-0.451684	-3.90115	+	1.55835	0.025076	-0.402882	-2.89129	5	5	5	26.2	26.2	26.2	47.584	0	13.871	28136000	67	1948300	2121400	2680800	2224700	2560300	3040500	2094000	2036900	2107000	2328200	3188600	1805800	A8MR78;Q8RUW5;Q8RUW5-2;Q3EBW0;F4IKK4;A8MQW0	A8MR78;Q8RUW5;Q8RUW5-2;Q3EBW0;F4IKK4;A8MQW0
AT4G33625		At4g33625	16.457	16.7102	16.621	16.5967	17.0018	17.1592	16.6673	16.3925	16.9847	17.2742	17.3039	16.6375	+	1.48917	0.0227477	-0.453835	-2.77003		0.48062	0.276046	-0.24487	-1.05829	2	2	2	11.6	11.6	11.6	19.249	0	33.639	5435500	36	385010	506420	486620	417030	490850	596800	408280	381580	372130	506360	538510	345880	A0A178V207;B3H5F4;Q8GXK1	A0A178V207;B3H5F4;Q8GXK1
AT3G59780		At3g59780	17.8307	17.8826	17.7973	18.0997	18.0672	17.9005	18.0397	17.7792	18.3217	18.2894	18.5808	18.2108	+	2.27505	0.00625108	-0.448088	-4.26222	+	2.08532	0.0101593	-0.404038	-3.87519	6	6	6	13.3	13.3	13.3	73.934	0	24.865	19655000	65	1609200	1139200	1244500	1739200	1774200	1589400	1638900	1628800	1613200	2161600	2111300	1405400	F4J9G2	F4J9G2
ATCG00500	Acetyl-coenzyme A carboxylase carboxyl transferase subunit beta, chloroplastic	accD	19.4026	19.2375	19.2018	19.2993	19.3242	19.3147	19.4168	19.3213	19.2091	19.3389	19.2432	19.28		0.126283	0.694356	0.0175261	0.336875		1.07843	0.060867	0.0764565	2.07353	11	11	11	33.6	33.6	33.6	55.635	0	68.772	59072000	154	6538000	5373900	4377900	5604000	4966400	5998400	5138100	5080600	2919700	4836000	4104300	4134700	P56765	P56765
AT4G02620	V-type proton ATPase subunit F	VHA-F	19.8017	19.4519	19.7859	20.1672	19.8114	19.7924	19.7912	19.7835	18.7959	19.4113	19.4666	19.7875		0.866626	0.0889111	0.43634	1.72147		1.07731	0.0610032	0.429271	2.07168	4	4	4	50.8	50.8	50.8	14.259	0	94.05	41305000	68	3671300	3790400	4167600	4706200	4103600	4547700	3740900	4279200	183440	2353800	2651000	3109600	Q9ZQX4	Q9ZQX4
AT2G19520	WD-40 repeat-containing protein MSI4	MSI4	17.0632	16.4733	17.9234	17.8172	18.0308	16.8763	17.8908	17.8604	16.7237	16.1294	17.7041	16.5954		0.513816	0.224908	0.531124	1.11799		1.07399	0.0613191	0.87645	2.06616	2	2	2	6.9	6.9	6.9	55.758	0	5.8978	4910900	21	388960	224820	673510	385760	508190	417260	511390	566480	299370	308940	469470	156720	O22607	O22607
AT5G08050		F13G24.250	20.1357	19.9511	19.926	20.1471	20.2486	20.1203	20.1183	20.2389	20.7608	20.5932	20.5971	20.3956	+	2.91894	0.00286331	-0.546716	-5.74928	+	2.56048	0.00486452	-0.405136	-4.88539	2	2	2	12	12	12	16.58	0	16.995	54091000	51	4320800	4012000	3981300	4522200	4795900	4679100	3699400	4355400	5029800	5177200	5103000	4414800	Q9SD79	Q9SD79
AT1G10510		emb2004	16.439	18.352	18.1918	18.2401	18.2332	18.1465	18.3676	18.2631	16.786	17.9331	18.0147	17.8598		0.107445	0.734738	0.157345	0.291029		1.07258	0.0614359	0.604204	2.0638	5	5	5	15.5	15.5	15.5	64.722	0	13.386	13420000	22	944460	1518100	1316500	1487600	1503400	1238800	1270700	1159600	295590	674490	1131700	879330	Q93ZV8	Q93ZV8
ATCG00540	Cytochrome f	petA	22.1972	22.0003	22.1853	22.3218	22.2112	22.2018	22.3212	22.2672	22.5619	22.6325	22.8377	22.594	+	2.73368	0.0030405	-0.480389	-5.29059	+	3.00588	0.00439111	-0.406183	-5.97423	15	15	15	56.2	56.2	56.2	35.356	0	323.31	810360000	620	61537000	57180000	65989000	73823000	64713000	69243000	60722000	67873000	54699000	70992000	89218000	74374000	P56771	P56771
AT1G43170	60S ribosomal protein L3-1	ARP1;RP1	21.3623	21.6881	21.4571	21.197	21.3546	21.5808	21.3219	21.3431	21.3057	21.1733	21.3143	20.9487		0.916448	0.0789288	0.240643	1.80439		1.06464	0.0627463	0.214561	2.0506	13	13	11	35	35	32.1	44.559	0	63.149	262840000	204	21671000	31408000	27945000	28626000	22310000	29718000	19698000	23673000	11625000	15885000	15829000	14453000	P17094;A8MQQ1	P17094;A8MQQ1
AT5G65020	Annexin D2;Annexin	ANN2;ANNAT2	18.9661	18.9866	18.9531	18.9317	18.8631	18.8869	18.888	19.1402	16.0201	18.6108	16.8853	18.7553		1.08349	0.0532725	1.39151	2.08196		1.06443	0.0627263	1.37667	2.05025	6	6	6	22.4	22.4	22.4	36.266	0	16.775	28405000	21	2834000	3860500	3544900	2872600	3041400	2617500	2089000	2956200	1096300	1239600	794210	1458300	Q9XEE2;F4KGH1	Q9XEE2;F4KGH1
AT3G53420	Aquaporin PIP2-1;Aquaporin PIP2-1, N-terminally processed	PIP2-1	21.4608	21.5687	21.3414	21.3871	21.865	21.9869	21.6578	21.6399	21.9134	22.1376	21.9284	21.6223	+	2.11854	0.00764062	-0.460893	-3.94153		0.361583	0.391857	-0.112991	-0.836479	8	8	5	43.9	43.9	25.1	30.474	0	94.807	192310000	119	13380000	22557000	13652000	10376000	22390000	23240000	12083000	13760000	15906000	18868000	14661000	11441000	P43286	P43286
AT1G69250		At1g69250;F23O10.17	17.9602	18.1618	17.9729	16.5684	17.9335	17.7996	17.9135	17.8891	17.7354	17.7146	16.1561	16.7536		0.491683	0.240367	0.57592	1.07827		1.06348	0.0627503	0.793988	2.04866	3	3	3	13.6	13.6	13.6	42.913	0.00090498	3.3042	6025600	5	793340	1017200	369750	635740	643740	506860	708520	448360	346590	461340	61890	32286	F4I0L1;Q9LDI9	F4I0L1;Q9LDI9
AT5G19220	Glucose-1-phosphate adenylyltransferase large subunit 1, chloroplastic	ADG2	19.7408	19.6096	19.7942	19.7541	19.7667	19.8711	19.846	19.7147	20.2088	20.2105	20.2974	20.1067	+	3.87097	0.000688172	-0.481209	-8.6151	+	3.58579	0.002125	-0.406207	-7.6555	16	16	16	49.2	49.2	49.2	57.673	0	146.67	125440000	192	11030000	8754300	9990000	9674200	9768800	10471000	8985500	7339800	9566000	15361000	12670000	11825000	P55229	P55229
AT2G17320;AT2G17340	Uncharacterized protein At2g17340	At2g17320	18.5193	18.2273	18.2832	18.3336	18.3125	18.3022	18.3894	18.2874	18.4303	18.3045	18.4388	18.4945		0.457211	0.266202	-0.076149	-1.01569		1.05827	0.0635758	-0.0941286	-2.04001	5	5	3	24.8	24.8	16.1	40.857	0	40.176	25486000	89	2377500	2297400	2607800	2131300	1967700	2466800	1767100	2108900	1715900	1886900	2026800	2132100	Q949P3;A0A178VSI6;B9DH75	Q949P3;A0A178VSI6;B9DH75
AT1G75690	Protein disulfide-isomerase LQY1, chloroplastic	LQY1	18.2406	18.3806	18.5297	18.3827	18.4507	18.5575	18.4035	18.6736	18.5667	18.9938	19.3265	18.8261	+	1.73571	0.0137925	-0.544918	-3.20954	+	1.26834	0.0438152	-0.406974	-2.3916	3	3	3	39	39	39	16.334	0	20.946	12231000	8	484260	984460	1275600	941340	763970	910840	774210	696150	617440	1904900	1434800	1442800	Q8GSJ6	Q8GSJ6
AT4G26690	Glycerophosphodiester phosphodiesterase GDPDL3	GDPDL3	18.7104	18.343	18.4797	18.6732	18.6142	18.6396	18.6834	18.5799	18.6422	18.6698	18.7838	18.8363		0.949813	0.0721208	-0.181439	-1.85983		1.05477	0.0637968	-0.103738	-2.03418	10	9	9	23.1	21.7	21.7	82.561	0	39.768	32992000	82	3559100	2150500	2235000	3618400	2581100	3496900	2667600	2094300	2092800	3216100	2645900	2634400	Q9SZ11	Q9SZ11
AT1G73110			18.0799	17.0491	18.0079	18.0402	18.0442	18.0232	17.9813	17.9164	18.5383	18.3071	18.3153	18.4425	+	1.26111	0.0358276	-0.606512	-2.3794	+	3.23439	0.00354595	-0.40956	-6.59737	5	5	5	17.8	17.8	17.8	48.325	0	17.754	14942000	49	1416500	582100	1285400	1585700	1898600	1736300	493460	1285000	929500	1034000	1493100	1202300	Q9AST9;A0A1P8ATD8	Q9AST9
AT1G74070	Peptidyl-prolyl cis-trans isomerase CYP26-2, chloroplastic	CYP26-2	17.3458	18.1027	18.0532	15.7422	18.2383	16.6665	18.0015	17.8166	18.9223	18.4003	18.6168	18.0143		1.04616	0.0569894	-1.17741	-2.01987		1.05273	0.0641732	-0.80769	-2.03078	2	2	2	11.1	11.1	11.1	30.374	0	4.027	9458200	8	673150	729590	709940	588200	1341700	736660	994190	708300	921930	538410	944430	571650	A0A1P8APN5;F4HTT6	A0A1P8APN5;F4HTT6
AT5G42390		At5g42390	18.2025	18.2907	18.1862	18.2486	18.2351	18.2084	18.3301	18.2105	18.0039	18.1485	18.2064	18.1867		0.947648	0.0724412	0.0955915	1.85623		1.05254	0.0641941	0.109653	2.03048	6	6	6	8.2	8.2	8.2	120.72	0	18.485	18624000	41	909210	2141100	2218300	1166500	1802300	2248000	1733800	1912700	1289600	1062900	1113900	1025700	A0A1P8BEG1;Q9FIH8	A0A1P8BEG1;Q9FIH8
AT4G37930	Serine hydroxymethyltransferase 1, mitochondrial	SHM1	22.2329	22.1118	22.2251	22.2687	22.218	22.1881	22.2836	22.213	22.6736	22.6129	22.662	22.5958	+	4.47155	0.00182857	-0.426431	-10.9881	+	5.2225	0	-0.410369	-14.7966	20	20	11	54.9	54.9	32.1	57.4	0	323.31	926800000	814	72786000	76990000	78845000	67367000	75852000	80346000	63543000	73798000	77259000	88225000	84714000	87080000	Q9SZJ5	Q9SZJ5
AT5G45170		At5g45170	18.209	17.7803	17.8466	18.165	18.033	17.9637	18.0565	18.1028	18.4191	18.4597	18.4112	18.5077	+	2.1657	0.00696774	-0.449192	-4.03671	+	4.53061	0	-0.410386	-11.2507	9	9	9	31.5	31.5	31.5	40.741	0	22.508	27575000	47	2835400	1223700	2151100	2699400	1885100	1655600	1480900	1646200	2672000	2862700	3193400	3269700	Q6NMA9;A0A1P8BBQ8	Q6NMA9;A0A1P8BBQ8
AT4G11820	Hydroxymethylglutaryl-CoA synthase	HMGS	17.7266	17.5989	17.593	17.6962	17.5938	17.5413	17.7507	17.7614	16.2725	17.279	17.3835	17.4363		1.04704	0.0568979	0.56087	2.02133		1.0494	0.0643533	0.568958	2.02526	4	4	4	12.3	12.3	12.3	45.205	0	8.1767	8822000	22	933840	928290	1133400	972270	693010	734730	726050	793350	166220	715460	388530	636810	P54873-2;P54873	P54873-2;P54873
AT3G56650	PsbP domain-containing protein 6, chloroplastic	PPD6	18.4553	18.1176	18.3343	18.5085	18.3124	18.3605	18.5196	18.4612	18.8638	18.6335	18.908	18.8962	+	2.31986	0.00549321	-0.471472	-4.35665	+	2.67592	0.00471329	-0.411968	-5.15302	5	5	5	27.1	27.1	27.1	28.63	0	14.325	30279000	62	2561100	2188200	2534700	2523400	2234300	2558700	2349000	2304300	2756800	2558900	2648700	3060900	Q9LXX5	Q9LXX5
AT2G30970	Aspartate amiRnotransferase, mitochondrial	ASP1	20.0159	19.9281	19.9373	19.8108	19.8847	19.8613	19.9894	19.8962	19.9498	19.6988	19.7546	19.654		1.06045	0.0554687	0.158721	2.04362		1.04827	0.0642183	0.143586	2.02338	6	6	6	16.3	16.3	16.3	47.757	0	30.277	50443000	89	5571000	6032100	5054900	3791400	5344600	5805600	3232800	3184500	2880200	3812700	3005600	2727900	P46643	P46643
AT4G33030	UDP-sulfoquinovose synthase, chloroplastic	SQD1	17.8536	17.4389	17.978	16.6385	17.5923	17.7965	17.7683	17.6704	17.4243	17.6859	15.8473	15.903		0.633331	0.162662	0.762109	1.32745		1.04798	0.0641509	0.991746	2.0229	3	3	3	9.2	9.2	9.2	53.113	0	21.765	6586500	26	863900	514650	803690	441170	650770	1042800	580130	606360	268860	359060	187800	267270	O48917	O48917
AT1G32080	Plastidal glycolate/glycerate translocator 1, chloroplastic	PLGG1	18.3808	18.3023	18.247	18.776	18.6899	18.9949	18.7625	18.4706	18.8544	19.3766	18.8495	18.5217	+	1.16659	0.0442988	-0.47402	-2.22061		0.356059	0.397878	-0.171092	-0.825828	4	4	4	15.6	15.6	15.6	54.016	0	20.118	19531000	45	1438700	1020400	1359700	1643400	1677300	2332600	1567600	1587900	1663300	2137600	1620300	1482600	Q9FVQ4	Q9FVQ4
AT4G33670	L-galactose dehydrogenase	LGALDH	18.3146	18.0677	18.0537	18.2025	18.1057	18.1597	18.3072	18.1545	17.3233	17.9282	18.0767	17.9762		0.938197	0.0742267	0.33356	1.84053		1.0475	0.0641632	0.355714	2.0221	2	2	2	14.7	14.7	14.7	34.531	0	9.5338	11184000	34	1175800	1046600	1127800	1131500	1025300	1166100	802350	1057900	406310	814300	638240	791940	O81884	O81884
AT5G13120	Photosynthetic NDH subunit of lumenal location 5, chloroplastic	PNSL5	19.3578	19.0392	19.2988	19.4274	19.138	19.099	19.3473	19.2695	19.4321	19.2276	19.3599	19.4636		0.396741	0.320967	-0.0900111	-0.903443		1.04626	0.0643845	-0.15736	-2.02003	3	3	3	16.5	16.5	16.5	27.879	0	44.997	46936000	123	4072400	3676500	4517600	4840100	3585600	4142000	3750300	3931100	3364500	3315800	3716900	4023400	Q9ASS6-2;Q9ASS6	Q9ASS6-2;Q9ASS6
AT5G18660	Divinyl chlorophyllide a 8-vinyl-reductase, chloroplastic	DVR	18.726	18.809	19.0324	19.0625	18.8886	18.9662	19.0057	19.1535	15.9613	18.6793	16.9591	18.8132		0.958089	0.0710128	1.30424	1.87358		1.04586	0.0643173	1.40026	2.01937	5	5	5	18	18	18	45.892	0	25.19	28077000	17	2838900	2797300	2427800	2384800	2313200	3586200	2138000	3133000	1397300	1616100	1388400	2055700	Q1H537	Q1H537
AT1G50320	Thioredoxin X, chloroplastic	ATHX	18.5396	18.1445	18.5821	18.4905	18.2029	18.2354	18.3642	18.3071	18.1215	18.7547	18.9954	18.7921		0.48176	0.248131	-0.226745	-1.06035		1.04551	0.0643879	-0.388519	-2.01878	3	3	3	25.3	25.3	25.3	19.648	0	10.845	20437000	32	1961700	1713400	2199800	2043300	1637400	1764900	1220000	1482000	1209400	1874500	1675700	1655200	Q8LD49	Q8LD49
AT5G67590	NADH dehydrogenase [ubiquinone] iron-sulfur protein 4, mitochondrial	FRO1	18.164	17.3883	18.3374	18.2166	18.1107	18.2197	18.1642	18.266	17.861	18.0813	18.0914	18.1484		0.0288975	0.922562	-0.0189404	-0.0842132		1.04499	0.0643667	0.144629	2.01792	2	2	2	27.9	27.9	27.9	17.134	0	8.9	10517000	24	993060	1041300	1290500	1030700	703530	925640	953480	1152300	416020	589710	592540	828370	Q9FJW4	Q9FJW4
AT3G63540	Thylakoid lumenal 19 kDa protein, chloroplastic		19.9225	19.7227	19.9425	19.9628	19.9375	19.9064	19.9996	19.7163	19.9953	20.302	20.4102	20.501	+	1.81828	0.0120258	-0.414471	-3.36181	+	1.77151	0.0151025	-0.412176	-3.27522	5	5	5	28.8	28.8	28.8	24.979	0	187.09	91420000	167	6734300	6076300	8336600	7754100	7750300	8401900	6700600	6377500	6370500	8443600	9196800	9277500	P82658	P82658
AT1G59700	Glutathione S-transferase U16	GSTU16	17.623	17.4945	17.4613	17.5458	17.6543	17.4564	17.5755	17.5328	17.9466	17.8958	18.0925	17.9377	+	3.65284	0.000916031	-0.436993	-7.87251	+	3.35235	0.00367702	-0.41338	-6.93837	2	2	2	13.7	13.7	13.7	26.506	0	4.5468	7617900	17	683180	579740	690510	642250	661680	569790	519300	541650	591470	674640	776010	687690	Q9XIF8	Q9XIF8
AT2G30390	Ferrochelatase;Ferrochelatase-2, chloroplastic	FC2	18.4259	18.7982	18.6966	18.8166	18.6147	18.8371	18.5584	18.8698	18.0651	18.6295	18.2957	18.6212		0.864629	0.0894367	0.28146	1.71814		1.04174	0.0649803	0.317142	2.01252	2	2	2	9	9	9	57.859	0	8.8086	14475000	33	1147600	1144000	1156000	1484600	1480700	1536100	1050400	1676500	632960	1175600	873640	1116400	F4IMT3;O04921	F4IMT3;O04921
AT1G20340	Plastocyanin major isoform, chloroplastic	DRT112	22.7612	23.2256	23.3456	23.2501	23.5036	23.6689	23.182	22.9459	23.7355	23.9182	23.6682	23.6388	+	2.19699	0.00687603	-0.594538	-4.10054	+	1.26811	0.0438953	-0.415027	-2.3912	2	2	2	38.9	38.9	38.9	16.984	0	323.31	350330000	256	18852000	24990000	31341000	23121000	30987000	38693000	22375000	20889000	37356000	38115000	33321000	30285000	P42699	P42699
AT3G20000	Mitochondrial import receptor subunit TOM40-1;Mitochondrial import receptor subunit TOM40-1, N-terminally processed	TOM40-1	18.6139	18.6817	18.6525	15.9561	18.4679	18.5576	18.6002	18.6323	18.5381	18.4083	18.5099	18.3967		0.303432	0.421132	-0.487163	-0.722374		1.03997	0.0650155	0.101256	2.00958	2	2	2	9.4	9.4	9.4	34.25	0	6.3203	11646000	13	1287200	1318000	1319700	395540	761660	1360000	937210	1235200	879200	731490	985790	434840	Q9LHE5;A0A1I9LPN4	Q9LHE5;A0A1I9LPN4
AT3G59920	Guanosine nucleotide diphosphate dissociation inhibitor 2	GDI2	19.6926	19.5451	19.5391	19.458	19.4701	19.5792	19.6159	19.6494	19.5667	19.2983	19.4612	19.4454		0.776431	0.111226	0.115777	1.57061		1.03962	0.0650725	0.135704	2.009	7	7	4	28.8	28.8	19.6	49.538	0	82.129	50262000	93	5919700	3305900	5468500	3545900	5771500	6696100	3101600	4240100	2669600	3918500	2267500	3356700	O24653	O24653
AT3G10690	Probable DNA gyrase subunit A, chloroplastic/mitochondrial	GYRA	17.7384	17.4408	17.7358	17.8375	17.7126	17.798	17.7728	17.6414	17.3874	17.5934	16.5512	17.4714		0.874602	0.0871258	0.437274	1.73476		1.03725	0.0654436	0.480368	2.00506	4	4	4	8.2	8.2	8.2	104.54	0	8.3555	7089600	13	993640	770630	976650	823280	542620	891940	911010	378540	146280	287300	130740	236980	Q9CAF6	Q9CAF6
AT1G23310	Glutamate--glyoxylate amiRnotransferase 1	GGAT1	21.9467	21.7609	21.8839	22.0342	21.9914	22.0388	22.0681	21.9314	22.4534	22.4003	22.4497	22.3903	+	3.88095	0.000719101	-0.517018	-8.65047	+	4.73685	0	-0.416032	-12.2142	23	23	14	70.5	70.5	40.1	53.301	0	323.31	979120000	988	72765000	68824000	76887000	85456000	87875000	96076000	73181000	74861000	81654000	88171000	90031000	83337000	Q9LR30;Q9LR30-2	Q9LR30;Q9LR30-2
AT2G21330	Probable fructose-bisphosphate aldolase 1, chloroplastic;Fructose-bisphosphate aldolase	FBA1	22.6206	22.4609	22.7102	22.7501	22.5821	22.6498	22.6912	22.5951	22.8823	23.0086	23.1979	23.102	+	2.35516	0.0049434	-0.412244	-4.4319	+	2.94478	0.00437288	-0.418148	-5.81547	19	11	11	67.7	48.6	48.6	42.93	0	323.31	1056600000	866	81883000	76547000	96069000	94355000	80912000	95851000	75527000	81319000	76609000	94722000	106370000	96382000	Q9SJU4;F4IGL5;F4IGL7	Q9SJU4;F4IGL5;F4IGL7
AT1G68010	Glycerate dehydrogenase HPR, peroxisomal	HPR	21.4614	21.2554	21.4666	21.5576	21.5723	21.5187	21.6117	21.4727	21.9108	21.9977	22.002	21.9495	+	3.64659	0.000888889	-0.529703	-7.85204	+	4.53758	0	-0.421096	-11.2821	25	25	25	81.1	81.1	81.1	42.247	0	323.31	816290000	719	59548000	58529000	67155000	61370000	76887000	82060000	55246000	57830000	70441000	88706000	66905000	71610000	Q9C9W5;Q9C9W5-2;A0A1P8ANC0	Q9C9W5;Q9C9W5-2;A0A1P8ANC0
AT1G64520	26S proteasome non-ATPase regulatory subunit 8 homolog A	RPN12A	18.8118	18.7809	18.6827	18.6312	18.7573	18.8132	18.5725	18.7638	18.7331	18.5786	18.3339	18.4586		1.10115	0.0511111	0.200596	2.11136		1.03496	0.0656478	0.20067	2.00126	5	5	5	26.2	26.2	26.2	30.706	0	27.698	26935000	37	2269600	3334600	2560500	1877000	2414100	3217000	1759500	2425000	2015100	2023100	1612000	1427200	Q9SGW3;Q9FHY0	Q9SGW3
AT4G04640	ATP synthase gamma chain 1, chloroplastic	ATPC1	22.5626	22.3122	22.6077	22.6221	22.5914	22.6474	22.5872	22.4772	22.7286	23.0598	23.1801	23.023	+	2.11146	0.00771318	-0.47174	-3.92734	+	2.21113	0.00813861	-0.422089	-4.12956	18	18	18	64.3	64.3	64.3	40.911	0	323.31	1181600000	948	87742000	85019000	109170000	105310000	103750000	120240000	79568000	90346000	70202000	109180000	116520000	104580000	Q01908	Q01908
AT3G04790	Probable ribose-5-phosphate isomerase 3, chloroplastic	RPI3	21.1319	20.8998	21.2034	21.384	21.2146	21.1376	21.2396	21.2245	21.788	21.5088	21.5824	21.6499	+	2.19696	0.00686186	-0.477497	-4.10048	+	3.28254	0.00379191	-0.428195	-6.73493	8	8	8	58	58	58	29.305	0	211.66	219660000	257	15447000	15610000	21188000	19751000	17239000	18830000	16337000	17273000	18796000	18831000	19504000	20858000	Q9S726	Q9S726
AT1G53850	Proteasome subunit alpha type-5-A	PAE1	19.7312	19.5901	19.6451	19.2235	19.5114	19.451	19.3321	19.4349	19.072	19.2136	19.3861	19.3845		1.09335	0.0518607	0.283412	2.09837		1.03073	0.0657618	0.168321	1.99423	8	8	2	51.1	51.1	14.8	25.947	0	37.869	53913000	66	6677300	7217200	5873100	2659500	5261700	6218600	3884000	4616800	2665400	3849100	2670900	2319200	O81149	O81149
AT3G47860		T23J7.190	16.2299	17.6308	17.6405	17.4587	17.6422	17.6096	17.5862	17.7724	17.9855	17.9992	18.1503	18.1939	+	1.30459	0.0321993	-0.842236	-2.45295	+	3.16447	0.00435417	-0.429638	-6.4016	5	5	5	19.5	19.5	19.5	39.116	0	6.9231	9775100	11	226530	818720	692070	89356	1175700	706960	803640	612180	1227200	1076200	1105100	1241400	Q9STS7	Q9STS7
AT5G48300	Glucose-1-phosphate adenylyltransferase small subunit, chloroplastic	APS1	20.3452	20.1277	20.2679	20.3409	20.307	20.3514	20.4004	20.2423	20.7804	20.6829	20.8273	20.7453	+	3.76747	0.00116505	-0.488593	-8.25558	+	4.12869	0.000769231	-0.433731	-9.57048	15	15	15	43.5	43.5	43.5	56.65	0	296.11	179520000	357	14479000	12126000	14215000	15329000	15518000	17423000	13062000	13670000	14737000	15517000	17123000	16316000	P55228	P55228
AT1G45000;AT5G43010	26S protease regulatory subunit S10B homolog B;26S protease regulatory subunit 10B homolog A	At1g45000;RPT4B;RPT4A	19.236	19.2037	18.9347	19.1768	19.1218	19.0031	19.1623	19.1496	19.1658	18.8652	18.8306	18.9035		0.981839	0.0664104	0.196519	1.91302		1.02603	0.0665548	0.167921	1.98643	8	7	7	37.3	33.7	33.7	37.572	0	27.985	36039000	53	3918800	4018000	3553900	3282200	3005400	3479800	2604300	3302500	1873300	2327900	2549000	2123600	B3H533;Q9MAK9;Q9SEI3	B3H533;Q9MAK9;Q9SEI3
AT2G26340		At2g26340	18.4856	18.4803	18.6873	18.6073	18.5483	18.5941	18.4873	18.3787	18.6581	18.9217	19.1293	19.0545	+	1.76577	0.0130568	-0.375747	-3.26465	+	2.0793	0.0102379	-0.438757	-3.86323	4	4	4	26.1	26.1	26.1	27.824	0	66.285	15600000	34	1492900	1105100	1621100	1513200	1306300	1468700	971730	875130	1014300	1130500	1301300	1800000	F4IUJ0;F4IUI9	F4IUJ0;F4IUI9
ATMG00640	ATP synthase protein MI25	AtMg00640	19.0274	19.2613	19.1005	19.1669	19.1718	19.1269	19.1681	19.1245	18.8877	19.1131	19.1359	18.8298		0.792055	0.106811	0.147399	1.59684		1.02351	0.0668682	0.156222	1.98223	7	7	7	42.7	42.7	42.7	21.707	0	14.551	23879000	17	2309400	2520800	1390600	3039300	2739600	2891000	1603300	1605800	1223300	2367400	1402800	786260	A0A2P2CLH9;Q04613;Q9SD55	A0A2P2CLH9;Q04613
AT4G09010	Thylakoid lumenal 29 kDa protein, chloroplastic	TL29	20.244	20.0477	20.3485	20.2847	20.277	20.2988	20.2633	20.1386	20.8301	20.6238	20.7314	20.5572	+	2.67086	0.00338279	-0.454427	-5.14109	+	3.1275	0.00422222	-0.441226	-6.29994	10	10	10	57	57	57	31.041	0	223.52	154930000	236	12033000	11294000	15402000	10617000	13050000	15882000	9911900	9504000	15503000	15814000	13427000	12496000	A0A1P8B8W6;A0A1P8B8Y3;P82281	A0A1P8B8W6;A0A1P8B8Y3;P82281
AT4G35090	Catalase-2;Catalase	CAT2	22.2699	22.0908	22.2784	22.4818	22.415	22.4381	22.5415	22.3686	23.0184	22.7851	22.869	22.8577	+	3.17378	0.00294931	-0.602329	-6.4274	+	3.44958	0.00255034	-0.441763	-7.23004	21	21	15	60.2	60.2	47.4	56.931	0	323.31	1083600000	795	70696000	78448000	91534000	93868000	82529000	98002000	76102000	80754000	99233000	104130000	101200000	107110000	P25819;A0A1P8B564;F4JM86	P25819;A0A1P8B564;F4JM86
AT4G26210;AT4G29480		At4g29480;T25K17.20	18.6018	16.102	18.4385	18.5631	18.535	18.4755	18.6572	18.6493	15.9203	17.2816	18.2738	18.3461		0.227813	0.517326	0.47091	0.566156		1.02096	0.0670224	1.12382	1.978	2	2	1	16.4	16.4	9	13.94	0	55.485	13170000	25	1187400	901620	1433100	1576700	1102900	1462900	1492500	1661000	316520	430750	889010	715440	Q9M0D5;Q9STR3	Q9M0D5;Q9STR3
AT4G32260		F10M6.100	21.2162	21.0767	21.3192	21.3885	21.2794	21.288	21.4515	21.1403	21.5041	21.6965	21.9754	21.7515	+	2.18279	0.00694479	-0.481721	-4.07151	+	2.05301	0.010551	-0.442032	-3.81122	6	6	6	25.6	25.6	25.6	23.917	0	261.35	170480000	137	10767000	11987000	15126000	14972000	13728000	14451000	12493000	11631000	16778000	15929000	17564000	15052000	Q42139	Q42139
AT1G50250	ATP-dependent zinc metalloprotease FTSH 1, chloroplastic	FTSH1	18.844	19.066	19.0111	18.9665	19.1555	19.211	19.0438	19.0223	19.6179	19.6528	19.5319	19.4109	+	3.72657	0.00107143	-0.581486	-8.11712	+	3.14322	0.00428718	-0.445277	-6.34302	19	4	4	43.3	10.5	10.5	76.758	0	24.804	25504000	66	1102600	1759900	2565900	2163100	2177600	2665700	1812200	1419100	2105400	2657300	2767300	2307700	Q39102	Q39102
AT1G71920;AT5G10330	Histidinol-phosphate amiRnotransferase 2, chloroplastic;Histidinol-phosphate amiRnotransferase 1, chloroplastic	HISN6B;HISN6A	17.6255	17.4249	17.6114	17.9519	17.7465	17.8425	17.5271	17.7161	15.9951	17.6239	15.7901	17.5312		0.934382	0.0747776	0.918346	1.83419		1.01828	0.0674518	0.972965	1.97354	2	2	2	10.8	10.8	10.8	40.665	0	6.7345	6423700	9	384670	623160	805470	767720	728240	997470	645710	370880	217310	214090	122830	546180	A8MRI5;F4IBL7;P0DI07-2;B9DHD3-2;P0DI07;B9DHD3	A8MRI5;F4IBL7;P0DI07-2;B9DHD3-2;P0DI07;B9DHD3
AT4G39460	S-adenosylmethionine carrier 1, chloroplastic/mitochondrial	SAMC1	18.6629	18.632	18.5194	18.7116	18.4638	18.5806	18.7327	18.5232	18.7205	19.2023	19.205	18.9626	+	1.72497	0.0138361	-0.391106	-3.18994	+	1.87222	0.0128292	-0.447484	-3.46283	2	2	2	13.2	13.2	13.2	34.861	0	24.614	17626000	70	1563000	1606300	1572300	1347600	1106100	1662500	1282400	1209900	1099200	1922500	1861700	1392700	Q94AG6	Q94AG6
ATCG00380	30S ribosomal protein S4, chloroplastic	rps4	20.8832	20.8117	20.7093	20.7376	20.8657	20.6649	20.8389	20.8986	20.4318	20.7047	20.6254	20.7834		0.886838	0.0841536	0.149116	1.75513		1.01644	0.0680203	0.180698	1.97049	6	6	6	31.3	31.3	31.3	23.24	0	51.838	116360000	120	10434000	13569000	10256000	8169400	12958000	9348000	8799400	10452000	7702600	7887800	7757900	9021800	P56799	P56799
AT5G14740	Beta carbonic anhydrase 2, chloroplastic;Carbonic anhydrase	BCA2;CA2	24.2487	24.1301	24.3286	24.3232	24.3316	24.3433	24.304	24.2246	24.7595	24.7788	24.7288	24.7352	+	4.3199	0.00148837	-0.492937	-10.3391	+	5.33406	0	-0.449696	-15.459	18	18	10	79.5	79.5	44	28.344	0	323.31	3838800000	1860	278260000	267500000	328310000	316930000	308050000	357530000	271430000	280400000	324710000	383670000	373640000	348400000	P42737-2;P42737;F4K875;F4K873;A8MQY4	P42737-2;P42737;F4K875;F4K873;A8MQY4
AT2G39460;AT3G55280	60S ribosomal protein L23a-2;60S ribosomal protein L23a-1	RPL23AB;RPL23AA	20.2772	20.9688	20.2558	20.8793	20.7596	20.0622	20.6173	20.6689	19.6596	19.8931	20.3405	20.369		1.06616	0.0548196	0.529719	2.05312		1.0142	0.0682265	0.461465	1.96677	3	3	3	25	25	25	16.744	0	24.457	53597000	43	5344900	7028600	6026300	7915100	6885200	3713100	4927200	3964800	1411500	2018600	2633900	1728000	A8MS83;Q9M3C3;Q8LD46	A8MS83;Q9M3C3;Q8LD46
AT2G38670	EthanolamiRne-phosphate cytidylyltransferase	PECT1	17.2106	17.166	16.9782	17.0503	17.0859	17.1401	17.1363	17.1745	16.8391	17.1285	17.0154	17.0517		0.527512	0.216209	0.0926213	1.1424		1.0128	0.0685657	0.125523	1.96444	3	3	3	10.9	10.9	10.9	46.977	0	7.8847	6889200	22	837940	594430	692600	652880	490960	1008900	415200	709970	301600	502940	305310	376470	Q9ZVI9	Q9ZVI9
AT3G13300	Enhancer of mRNA-decapping protein 4	VCS	18.8336	18.9224	18.6868	18.9368	18.7712	18.8432	18.8864	18.975	18.0903	18.5813	18.7657	18.7533		0.893727	0.0833732	0.297255	1.7666		1.01102	0.0687871	0.321281	1.96148	3	3	3	4.1	4.1	4.1	133.68	0	12.826	11530000	36	1182100	1107100	997990	1243900	1025900	1182400	948640	1040800	411740	735780	819770	834050	A0A1I9LRS8;Q9LTT8-2;Q9LTT8	A0A1I9LRS8;Q9LTT8-2;Q9LTT8
AT1G43670	Fructose-1,6-bisphosphatase, cytosolic		19.55	19.5333	19.7937	19.641	19.7119	19.7913	19.7254	19.6634	20.237	20.1366	20.2249	20.0926	+	3.65021	0.000902256	-0.543283	-7.86388	+	4.30791	0	-0.449794	-10.2893	10	10	10	40.8	40.8	40.8	37.287	0	95.314	100430000	130	6430500	7878500	6849300	8334100	8896200	9779700	7603200	7020300	7971400	10134000	10448000	9087400	Q9MA79	Q9MA79
AT1G48850	Chorismate synthase;Chorismate synthase, chloroplastic	EMB1144	17.9703	17.736	17.4712	17.7141	17.7308	17.7504	18.0001	18.4324	17.7517	17.7439	17.5878	17.3944		0.334078	0.386901	0.103449	0.783072		1.00713	0.0698046	0.358955	1.95502	4	4	4	13.7	13.7	13.7	41.066	0	7.0645	6726300	22	936900	524320	297330	445510	625710	496930	771140	922960	680800	433480	216720	374510	F4I032;F4I033;P57720	F4I032;F4I033;P57720
AT4G31480;AT4G31490	Coatomer subunit beta-1;Coatomer subunit beta-2		18.8953	19.0986	18.7307	19.0994	18.8241	18.9146	18.9191	18.9281	18.209	18.7942	18.7754	18.7071		1.05155	0.0563605	0.334571	2.02883		1.00597	0.0699678	0.275084	1.9531	7	7	7	8.3	8.3	8.3	108.81	0	44.767	40417000	91	2959600	5066900	4056200	4607600	3587000	4450200	3412900	3394300	1136800	2615500	2331000	2798900	A0A1P8B4C2;Q9SV21;Q9SV20	A0A1P8B4C2;Q9SV21;Q9SV20
[truncated: 862 more rows]
[truncated: 1 more columns]

## Sheet: Cluster analysis
CLUSTER 1
[truncated: 20 more rows]

## Sheet: SUBA (cluster 1)
Locus	NPAS	HCM location	NPAS min	NPAS max
[truncated: 330 more rows]

[truncated: 3 more sheets: SUBA (cluster 2), Plastid up, Envelope proteins]
